# Supplementary material for: In silico Single-Cell Analysis of Steroid-Responsive Gene Targets in the Mammalian Cochlea
Source: Front Neurol. 2022 Jan 25;12:818157. doi: 10.3389/fneur.2021.818157 (PMC8821961; doi:10.3389/fneur.2021.818157)
Supplement: Supplementary file 3 [file Data_Sheet_3.csv]

probe	Gene	logFC	AveExpr	t	P.Value	adj.P.Val	B
1424415_s_at	Spon1	1.43005033308074	10.9712841527137	18.354350444158	8.001783596128159e-16	3.6088844196897594e-11	24.9435713325448
1452614_at	Bcl2l15	2.82280189414344	10.0593777242277	14.8104712348856	1.00539328008474e-13	1.00610076283101e-09	20.8209063642317
1419532_at	Il1r2	2.32692025318534	9.05001004361721	14.7673931198174	1.0722936124009299e-13	1.00610076283101e-09	20.764145053987
1435943_at	Dpep1	1.90865965165205	12.7694929827613	14.6586501956436	1.2625022859260998e-13	1.00610076283101e-09	20.6200727250678
1442613_at	Spon1	1.60211378770843	8.1652773924277	14.6198991775275	1.33846357663601e-13	1.00610076283101e-09	20.5684573705194
1418132_a_at	Ubfd1	-1.72381182885392	5.15311152509532	-13.6245030709267	6.27322137994603e-13	4.04183653509923e-09	19.1914869974134
1449065_at	Acot1	1.37678885957795	9.16733816879283	13.2662255769241	1.11778988128736e-12	6.30168017949267e-09	18.6707852983528
1418595_at	Plin4	2.16596580551886	9.1347947748125	13.0628959656947	1.55974901189184e-12	7.816248909481541e-09	18.3691020604109
1419144_at	Cd163	0.914673581222562	12.2529416302333	12.9363798204612	1.9228848749430998e-12	8.67240307448088e-09	18.1790870274293
1428942_at	Mt2	1.36337148741316	13.1437458000343	12.3383338385469	5.28313424188673e-12	2.16613306766667e-08	17.2563511585438
1417033_at	Ube2g2	-1.55290723400215	5.36299347489055	-12.1817386781917	6.92498451603016e-12	2.42184809106771e-08	17.0078822888801
1417629_at	Prodh	1.7761361076807	9.18054803755541	12.1771171326658	6.98078206334233e-12	2.42184809106771e-08	17.0005051714619
1421028_a_at	Mef2c	-1.50984609039151	6.7653763186982	-11.6883860599627	1.6519381012995097e-11	5.32171859333637e-08	16.2058363774255
1451478_at	Angptl7	1.94439937998081	11.2543251577906	11.3733470156845	2.9179036221498e-11	8.77335808417187e-08	15.6779938619241
1418797_at	Ms4a8a	2.61541919140307	7.82537216647057	11.2199239626577	3.8648163887883394e-11	1.02533578794555e-07	15.4163995048692
1419764_at	Chil3	0.650386592248408	13.6607407046444	11.165635780457	4.27163754453433e-11	1.07030624942246e-07	15.3231141612892
1423062_at	Igfbp3	0.995952655747277	10.3239770986635	11.0733551447018	5.0677120133751297e-11	1.14527221610265e-07	15.1636736294175
1457438_at	Gm11827	2.04754754937455	9.27803749499964	11.0721889483887	5.07869987850668e-11	1.14527221610265e-07	15.161651653918
1421172_at	Adam12	-1.40316506449461	9.63049339485298	-10.868952791145	7.425305973405789e-11	1.59470821288845e-07	14.8065713966836
1434758_at	Crispld2	0.905440448289714	9.03439383502321	10.7045882508236	1.01309071726994e-10	2.00353118125089e-07	14.515436151692
1425428_at	Hif3a	1.95349372322074	8.04085439874079	10.6974241538746	1.02697753677103e-10	2.00353118125089e-07	14.5026651267749
1437568_at	Mmp16	-1.38649459639914	6.82779528676525	-10.6777385986309	1.06615703310395e-10	2.00353118125089e-07	14.4675376439045
1443964_at	Tmie	1.51504347462028	8.99752074527139	10.6431047886152	1.13887709370852e-10	2.05457983213392e-07	14.4056106945135
1441926_x_at	Tmie	1.06765862217953	9.50191631941684	10.5950884700444	1.248265840828e-10	2.16530914181476e-07	14.3194901115951
1425901_at	Nfatc2	1.01930631346331	8.29162162694204	10.5335437425482	1.40453720812159e-10	2.34614935642562e-07	14.2086536122593
1455427_at	Angpt4	1.15661327423833	9.56918900611246	10.4774489845238	1.56456679628246e-10	2.52012596711197e-07	14.1071882802661
1458193_at	Pmp2	-1.4078968620636	5.84642342947784	-10.427735800303	1.72210926282351e-10	2.63661404575549e-07	14.0169110892334
1450725_s_at	Car14	1.0996057677778	11.2917813688204	10.4126552986643	1.77306951304507e-10	2.63661404575549e-07	13.9894593787424
1450085_at	Angptl2	-1.08887542236265	5.1072807141371	-10.4013571433097	1.81226658873241e-10	2.63661404575549e-07	13.9688726451525
1419100_at	Serpina3n	2.18737098522804	6.73060022429738	10.349967068519	2.00216939253587e-10	2.82187005539875e-07	13.8750144574018
1428394_at	Phyhd1	1.21481856092504	8.27961295637223	10.3036955311932	2.19072354997123e-10	2.99405523718946e-07	13.790197270079
1425645_s_at	Cyp2b10	1.32191551332821	8.00546358801347	10.2305076533827	2.52721263539592e-10	3.35234756085269e-07	13.6554447000875
1425088_at	Scnn1a	1.44314072678985	6.47315512005991	10.1411727483176	3.01142035184697e-10	3.77272414690695e-07	13.4899670690605
1419762_at	Ubd	-1.83718298696191	8.5314362991093	-9.9615820039946	4.29640625306107e-10	5.2370869843056e-07	13.1539728345156
1442001_at	Prkab2	-1.2704101956235	8.16768638751502	-9.87142807718224	5.143221817416271e-10	6.09907409403673e-07	12.9836153157181
1424670_s_at	Zfyve21	0.80985743506242	11.3709501208898	9.84998986680745	5.36882238345138e-10	6.09907409403673e-07	12.9429379568321
1425603_at	Tmem176a	0.763792078590697	12.0952464710296	9.84624568898944	5.40925841470187e-10	6.09907409403673e-07	12.9358270683747
1440435_at	Ky	-2.16135265480393	6.550149839726	-9.75868976075092	6.44998169002896e-10	7.00412493087795e-07	12.7689816147918
1417377_at	Cadm1	-0.800215668757909	11.5257196667674	-9.75313946479087	6.52254378166502e-10	7.00412493087795e-07	12.7583687494673
1445521_at	Elavl1	-0.859890720006661	4.33892205457351	-9.7014407174607	7.24024304989697e-10	7.59400469286984e-07	12.6593058740218
1431833_a_at	Hmgcs2	0.970573690371472	8.03297590458394	9.67470278249366	7.64289534810971e-10	7.83414143397945e-07	12.6079239746493
1419503_at	Stc2	1.4253685240628	6.93074715891481	9.61281795919334	8.665833671784501e-10	8.45882859142901e-07	12.4886133477864
1431233_at	Cnnm4	-0.999204575836661	5.52984285396236	-9.60759606482719	8.75836784171844e-10	8.45882859142901e-07	12.4785210221311
1459259_at	Gm5084	1.00808197124653	6.90792671667156	9.60215372294208	8.85589276561866e-10	8.45882859142901e-07	12.4679985280051
1419429_at	Cntfr	0.88546411892711	9.3667391021164	9.59408506372796	9.002544785893721e-10	8.45882859142901e-07	12.4523904578684
1436216_s_at	Inf2	0.802887049541739	11.9776732141382	9.56829369439892	9.48832957058763e-10	8.73332963189944e-07	12.4024375464981
1422557_s_at	Mt1	0.712693011875031	13.6565516937185	9.53007292825475	1.02584432642327e-09	9.25332099320317e-07	12.3282376650431
1448660_at	Arhgdig	1.38002332293575	9.35065977431349	9.47016967943574	1.1597454302741801e-09	1.02560154217247e-06	12.2115266198058
1416674_at	Ptpru	0.806878580652837	8.76282850523471	9.45886204015169	1.1869779706536801e-09	1.02949795104715e-06	12.1894383206759
1435254_at	Plxnb1	0.709954853135614	9.26982638858711	9.43844648920928	1.2378264061334e-09	1.0470564603166e-06	12.149512490099
1423844_s_at	Cbs	1.36273866103952	8.12586155496825	9.34097254517094	1.5134130071405e-09	1.2220898777659e-06	11.9580661869736
1426191_a_at	Bcl2l1	-1.62099463252653	7.00780200642927	-9.3276428943826	1.5557391214921201e-09	1.2220898777659e-06	11.9317800755333
1451234_at	Fam193b	0.837746015772423	9.17851548493907	9.32372254343961	1.5684181947953501e-09	1.2220898777659e-06	11.9240442871294
1419039_at	Cyp2d22	1.09564916175263	8.6550671702529	9.32274057860992	1.5716106718348202e-09	1.2220898777659e-06	11.9221062911419
1424163_at	Rmnd5b	0.65431538174784	10.608781345526	9.28782693352774	1.68957903814444e-09	1.2783592334869e-06	11.8531112273016
1433691_at	Ppp1r3c	1.32114312123042	10.7063242388111	9.28467682187763	1.7006619367467201e-09	1.2783592334869e-06	11.846877492568
1420764_at	Scrg1	0.844843558489163	9.848196752685	9.20904671984079	1.9904789115448304e-09	1.47168179327186e-06	11.696785703842
1450676_at	Tceb3	-1.76449015989299	6.78999643110467	-9.15195413248158	2.2426419340082502e-09	1.63137732041462e-06	11.5829375538787
1419599_s_at	Ms4a6d	0.947905324753065	11.55081001195	9.13550277897206	2.32124531449342e-09	1.66175372903124e-06	11.5500448024078
1449405_at	Tns1	1.01901964997493	9.5956097005943	9.05201211315891	2.7662069130151604e-09	1.94032477438611e-06	11.3825119550142
1421338_at	Elf4	-1.65283709135079	5.56551887043231	-9.04279854555088	2.82042043026485e-09	1.94032477438611e-06	11.3639622679898
1438060_at	Npas3	-1.81274659686129	5.12761681902033	-9.03630044466815	2.8593126544221404e-09	1.94032477438611e-06	11.3508722530479
1451607_at	Klk1b21	2.02718174120204	6.76328295892087	9.02675209101681	2.9174654613737802e-09	1.94032477438611e-06	11.3316266176774
1449901_a_at	Map3k6	1.8202849765176	8.43295026795187	9.0254514926263	2.9254802478494e-09	1.94032477438611e-06	11.3290041147547
1424979_at	Aph1a	1.21934535152001	10.9822250800111	8.99931358770766	3.09144724803642e-09	2.014329597324e-06	11.2762482392147
1433715_at	Cpne7	0.921245066277601	8.27518710444601	8.99052130962761	3.1494289071049103e-09	2.014329597324e-06	11.2584799755537
1419674_a_at	Dpep1	1.5016408342893	9.29238372964646	8.984407853054	3.1904035466662503e-09	2.014329597324e-06	11.2461187306859
1440930_a_at	Scrt2	1.02913225832204	8.94132730369501	8.98067236147015	3.21570987355774e-09	2.014329597324e-06	11.238563003666
1418312_at	Zfp276	1.01806014333793	9.81713854317218	8.97336004252512	3.26584744908195e-09	2.01771213426089e-06	11.2237666283564
1444722_at	Psme4	-1.35901405140827	4.43693601053353	-8.93381899756821	3.5512520831717805e-09	2.16439216490717e-06	11.1436216852974
1416956_at	Kcnab2	0.82152989376386	8.93594565119897	8.90000331886447	3.815656681529541e-09	2.28515583418594e-06	11.0749015878749
1434357_a_at	Kpnb1	-1.06359357973354	4.28648188392078	-8.89569959335685	3.85073154471367e-09	2.28515583418594e-06	11.0661436762636
1440323_at	Syt2	0.918613944902032	10.5941950032844	8.86931745995419	4.07311745852544e-09	2.38475438512707e-06	11.0123983450042
1418216_at	Ggt5	1.04086822005718	7.91339509261854	8.86345351108795	4.1243174661296e-09	2.38475438512707e-06	11.0004386653719
1447564_x_at	Piwil4	1.17224831789481	8.14096207442928	8.8557093101984	4.1929511615323e-09	2.39375051058567e-06	10.9846365127729
1453760_at	Mier1	-0.935675315011744	4.92716941585832	-8.83219829125999	4.40860955535896e-09	2.48540874445306e-06	10.936608594577
1426606_at	Crtac1	0.821036760375103	7.48639656217258	8.82460467145007	4.48067571794819e-09	2.49485130315038e-06	10.9210793231108
1440668_at	Adamtsl3	-1.49176864023518	6.88604169458528	-8.79346820445014	4.78908041848899e-09	2.63405263358868e-06	10.8573163427863
1445186_at	Stc2	1.53423998065425	8.29933603315189	8.73858052476727	5.387009021638371e-09	2.8982466386721e-06	10.7445711699033
1440911_at	Col23a1	0.745406224145316	7.73639132358833	8.7376360292733	5.397945004511131e-09	2.8982466386721e-06	10.7426272410525
1421171_at	Adam12	-4.07906376445664	6.71441206958976	-8.73043899735277	5.48203051759452e-09	2.90876539263565e-06	10.7278102907956
1448698_at	Ccnd1	-0.63814245115959	9.26785190309439	-8.72039744617598	5.60160674231305e-09	2.92392525412985e-06	10.7071245727897
1455978_a_at	Matn2	1.01086293755922	10.8762187306834	8.7122644397338	5.70042051874128e-09	2.92392525412985e-06	10.690359728669
1427550_at	Peg10	-0.994071084999238	5.34690147146449	-8.70861526167003	5.7453380296437904e-09	2.92392525412985e-06	10.6828344255967
1438530_at	Tfpi	-1.25347486317117	10.3792910710562	-8.70663025107013	5.7699241173711505e-09	2.92392525412985e-06	10.6787401405088
1451857_a_at	Notum	0.677402829409693	6.17241615766616	8.66928983758879	6.2531364018960405e-09	3.13358560957681e-06	10.6016149217946
1438366_x_at	Clcn3	-0.980640048899831	9.85920223408309	-8.64472247933919	6.59358500510484e-09	3.24087764814809e-06	10.5507612864394
1418688_at	Calcr	1.47977834146634	7.37630385239889	8.64350414809934	6.6109563785642205e-09	3.24087764814809e-06	10.548237093624
1417431_a_at	Sphk2	0.95953913056734	9.08353995635957	8.63398816185456	6.7482683204934706e-09	3.27261988733952e-06	10.5285140146587
1421070_at	Supt20	-1.96843306964751	6.33450965604976	-8.60562892151267	7.1751389876695505e-09	3.44261642003069e-06	10.4696577245848
1449484_at	Stc2	1.87699651802332	7.27663118365481	8.59872392499208	7.283216483581691e-09	3.44518647583115e-06	10.455309482459
1435036_at	Aspg	1.2972668355013	7.92021775976886	8.5955615302564	7.33327202677969e-09	3.44518647583115e-06	10.4487358640594
1435459_at	Fmo2	1.60695121476868	8.69264394530969	8.58682260448057	7.47344252263152e-09	3.44956519600546e-06	10.4305628283305
1441842_s_at	Zfp707	1.078399918893	8.77937909997433	8.58296738569424	7.536152340761031e-09	3.44956519600546e-06	10.4225421714367
1453071_s_at	Kdelc2	-1.5999322098894	8.29183556233461	-8.58077541694279	7.57204838927164e-09	3.44956519600546e-06	10.4179808867387
1429765_at	Fam101b	-0.992354723278405	6.63004975764078	-8.53657204343952	8.334688183283341e-09	3.75902771754262e-06	10.3258483967228
1417852_x_at	Clca1	1.12819490421215	9.55473079961452	8.50853663955082	8.858906676237161e-09	3.95589653470269e-06	10.2672670901623
1417852_x_at	Clca3a1	1.12819490421215	9.55473079961452	8.50853663955082	8.858906676237161e-09	3.95589653470269e-06	10.2672670901623
1451961_a_at	Mbp	-1.04763474088781	6.74238937814143	-8.50346058137865	8.9573874249031e-09	3.96065813971132e-06	10.2566481845325
1447602_x_at	Sulf2	0.59926698729982	11.4073811770451	8.45934995399575	9.862029942460351e-09	4.31832439257189e-06	10.1642125406028
1420894_at	Tgfbr1	-0.784220697162451	4.52342401705847	-8.44868152270405	1.00946002303386e-08	4.37765927873559e-06	10.141813839484
1448832_a_at	Cplx1	0.433873960546099	13.0111127826462	8.42728638828153	1.0578152494083e-08	4.5436691012918e-06	10.0968441354778
1436508_at	Mlec	-0.863099345932691	9.61927176909191	-8.40499891313701	1.11072397557849e-08	4.72592094552505e-06	10.0499279554979
1440225_at	Adgrf5	0.710680431450284	10.1213582364714	8.39259287486978	1.14134576722047e-08	4.77141031975764e-06	10.0237813240729
1439041_at	Slc39a10	-0.929800213994591	5.66697926829244	-8.39210241976513	1.14257403280155e-08	4.77141031975764e-06	10.022747193611
1419053_at	Pex14	0.823073432576635	7.75822997158313	8.3755821181344	1.18474983589819e-08	4.8575820317131e-06	9.98789348046952
1456545_at	Il18rap	0.669134031707955	10.0310999779277	8.35834793947168	1.23045580921526e-08	4.97453849036078e-06	9.95149131681732
1438624_x_at	Hs3st2	1.14381039147634	8.10572555259525	8.35654725872424	1.23533471745728e-08	4.97453849036078e-06	9.94768541027925
1452297_at	Ccnt2	-1.00395161490764	4.24617329012433	-8.34375091677415	1.27058367082735e-08	5.07120302106054e-06	9.92062555421442
1430786_at	LOC102634333	-2.04662996773418	8.3852892998295	-8.31939364238162	1.34056235978809e-08	5.30357043761426e-06	9.86905245008043
1451787_at	Cyp2b10	1.13129320545832	7.81103000936716	8.2869203527558	1.44006600912259e-08	5.61058960640541e-06	9.80016055583143
1452824_at	Cnot11	-1.04801034009843	6.61028784445419	-8.28545570007732	1.44472883264436e-08	5.61058960640541e-06	9.79704968808249
1425051_at	Isoc1	-1.05074001888935	6.37809081297154	-8.28209500985172	1.45548653898901e-08	5.61058960640541e-06	9.7899105278114
1450843_a_at	Serpinh1	-1.15328769046822	9.40019281929492	-8.25345742811104	1.55056214647328e-08	5.91219948562105e-06	9.72900868762453
1426409_at	Lzts2	0.870590455224504	8.50509579888582	8.24842811807173	1.56790685901859e-08	5.91219948562105e-06	9.71830084334014
1423026_at	Rad51c	-1.32353197683767	4.42807011105335	-8.24319540731784	1.58616469204707e-08	5.91219948562105e-06	9.70715603781458
1452409_at	Gltscr2	0.799720067450333	8.54215486664602	8.23260080141199	1.6238028230676e-08	5.96417236951789e-06	9.68457909825063
1448545_at	Sdc2	-0.873408903415243	10.2974464307067	-8.22932161201367	1.63563735881381e-08	5.96417236951789e-06	9.67758789072401
1427028_at	Lgr6	-0.692834764257009	6.02673247221001	-8.22817937800085	1.63978043462499e-08	5.96417236951789e-06	9.67515228928075
1416741_at	Col5a1	-1.16017240240499	6.84063017306216	-8.21825587769768	1.67623141118318e-08	6.00318527409176e-06	9.65398429303946
1422078_at	Akt3	-1.16507646810285	7.96698720203368	-8.21736463884274	1.67954557386912e-08	6.00318527409176e-06	9.6520824751966
1433633_at	Irf2bp2	-1.31610654566334	10.6328933664931	-8.21444808741493	1.69043819385303e-08	6.00318527409176e-06	9.64585802866628
1436706_at	Mmgt1	-1.29478415393746	5.32491937225867	-8.20149697677187	1.73969099341554e-08	6.12982839797142e-06	9.61820309586465
1417429_at	Fmo1	1.42133678273685	9.88495285220674	8.19382351742275	1.76956599176595e-08	6.1867593639253e-06	9.60180621105299
1425588_at	Ptprj	-0.91312806505767	5.44230693371414	-8.18455400017029	1.80635878971736e-08	6.22481211546141e-06	9.58198741593354
1431115_at	Tgif2	-1.23644743118608	6.57693832145181	-8.18413162329962	1.80805389487028e-08	6.22481211546141e-06	9.5810840511105
1425553_s_at	Hip1r	0.955154657031071	9.58703126434323	8.17787943616181	1.83333744275752e-08	6.26404181862174e-06	9.56770906313971
1439573_at	Rtn4rl2	1.00721421514693	7.48522966950032	8.16946476257814	1.867940365699e-08	6.33428409273615e-06	9.54969901818534
1438756_at	Ankrd29	0.733065121224373	8.52350057489451	8.15550312211149	1.92684041873618e-08	6.48525594965825e-06	9.51979404784425
1441915_s_at	Plin5	1.8301170940783	8.50131381882843	8.15103815585143	1.9460766355149e-08	6.50148165469316e-06	9.5102243962767
1445460_at	Bach2	-1.71880734221259	9.17511973181237	-8.13718411793607	2.00702822588142e-08	6.65580735407926e-06	9.4805129688389
1424007_at	Gdf10	-0.720604025129501	11.0667011785468	-8.12986361290621	2.04002334677846e-08	6.7096117752274e-06	9.46480214053103
1428373_at	Ip6k2	0.651395338356444	10.5182928564354	8.12701638282024	2.05300641888513e-08	6.7096117752274e-06	9.4586894869709
1427072_at	Stard8	0.722800673304242	9.84267449914988	8.11717998164011	2.09851592718463e-08	6.77473440284692e-06	9.43756289517452
1425511_at	Mark1	0.841477912468368	8.50851034469261	8.11055663446142	2.12974221650167e-08	6.81230522740721e-06	9.4233293877726
1437387_at	Susd5	-1.38387973816677	8.2755405875115	-8.09806256698068	2.18995179677243e-08	6.95413242722553e-06	9.39646244997059
1422257_s_at	Cyp2b10	1.31435484054837	7.575448198034	8.09501126679847	2.20491992881145e-08	6.95413242722553e-06	9.38989757150137
1436838_x_at	Cotl1	1.90928306898368	10.1318171864588	8.08115460623597	2.2742267721466e-08	7.07773149533921e-06	9.3600679665751
1456263_at	Notch4	1.09192926447892	8.37504231545234	8.08090507559958	2.2754951482765e-08	7.07773149533921e-06	9.35953054033564
1431018_at	1810013L24Rik	-0.826377299474833	5.35394745936608	-8.07006735386131	2.33129042336136e-08	7.18346313135469e-06	9.33618011210767
1456022_at	Hipk2	-0.975357021925134	7.96512862853548	-8.06814308264849	2.34134294208363e-08	7.18346313135469e-06	9.33203239289444
1439420_x_at	Ggt5	1.22045396510398	5.76092383267339	8.03810955161357	2.50413752459665e-08	7.6310207092455e-06	9.26722639315303
1450001_a_at	Ush1c	0.850404816783898	8.50029823564311	8.0318721906087	2.53937909366819e-08	7.67961643807252e-06	9.25375112229985
1426226_at	Dyrk1a	-2.00102923172491	6.55080941319876	-8.0292861186676	2.55413952176421e-08	7.67961643807252e-06	9.24816249083776
1453307_a_at	Anapc5	-1.54123089542368	7.0589855884111	-8.01681187391117	2.62658513933446e-08	7.8451401568956e-06	9.22119143856709
1434354_at	Maob	0.702043587958876	8.96129379265418	8.00287301760208	2.71003656930934e-08	8.04114206002767e-06	9.19102708319773
1428776_at	Slc10a6	1.73655282363264	6.8771280913272	7.9991076042269	2.73304347010894e-08	8.05640480688781e-06	9.18287373111606
1454970_at	Bud31	0.70814748815348	10.5999965096665	7.99096355608182	2.78349229717643e-08	8.15183675941262e-06	9.1652321964603
1454970_at	LOC102642043	0.70814748815348	10.5999965096665	7.99096355608182	2.78349229717643e-08	8.15183675941262e-06	9.1652321964603
1416125_at	Fkbp5	1.44970713704637	10.3445423006944	7.97929904324998	2.85741909594134e-08	8.27066886284069e-06	9.13994799125427
1418824_at	Arf6	-2.22028994529072	8.05186945887255	-7.97878166202265	2.86074442385568e-08	8.27066886284069e-06	9.1388260515213
1419450_at	Ormdl3	-0.668266879775867	8.59525185973561	-7.97477839748356	2.88660895265766e-08	8.29228983272694e-06	9.13014367745231
1453355_at	Wnk2	1.02367265088964	9.34772610697218	7.97082383974117	2.91239447019649e-08	8.3134115822995e-06	9.12156466869581
1425964_x_at	Hspb1	1.1115168640591	11.0429924296491	7.96735381687948	2.9352152871642e-08	8.32585815511902e-06	9.11403494977236
1451753_at	Plxna2	0.9781363293098	9.12503506331045	7.96045827946345	2.98111046844537e-08	8.36967119999665e-06	9.09906693529536
1431691_a_at	Rab31	-1.88281605390802	7.46098713286421	-7.95946581458694	2.98777646437875e-08	8.36967119999665e-06	9.09691204557915
1422675_at	Smarce1	-0.833109342621014	8.7629984311138	-7.95283952547175	3.03267641448864e-08	8.44300857838593e-06	9.0825210719645
1449491_at	Card10	0.603517892820131	8.61280394063911	7.93975449114804	3.12338602515427e-08	8.62142403097987e-06	9.05408439958041
1455339_at	Fkbp15	0.739390566973338	10.0520117470664	7.93790297260595	3.1364443678253e-08	8.62142403097987e-06	9.05005864700019
1428443_a_at	Rap1gap	0.738012809830056	8.81793504065129	7.9354108026619	3.15410958761819e-08	8.62142403097987e-06	9.04463914739863
1452327_at	Iqsec1	0.62317965643227	10.5541464666396	7.93127700085112	3.18363661742814e-08	8.64971054714618e-06	9.03564776377133
1434931_at	Neo1	-1.21211167894126	9.63206055823379	-7.92715170966627	3.21338568677045e-08	8.67825795563079e-06	9.02667243678034
1434066_at	Gtf3c1	0.641262134640186	10.4302805693452	7.9226101875824	3.24646641484735e-08	8.71540962952562e-06	9.01678868787462
1419757_at	Pitpnm2	0.879967904797722	8.6849621988741	7.91641220418253	3.29217766928888e-08	8.78582870192886e-06	9.0032951757946
1446966_at	Slc25a48	0.924137979553261	7.37959541871611	7.90008904383062	3.415750578001e-08	9.01379746625498e-06	8.96773186747242
1435918_at	Fam107a	0.957051707704012	8.91929634033992	7.89985293984847	3.4175724855981e-08	9.01379746625498e-06	8.967217185786
1451446_at	Antxr1	-0.736568177545297	12.2173196061868	-7.8967506074263	3.44160461487945e-08	9.02440754277197e-06	8.96045368435872
1458232_at	Dkk1	-1.05624110884085	6.47873824521864	-7.87581559472083	3.60837550551405e-08	9.40701408521324e-06	8.91477635108588
1451047_at	Itm2a	-1.17108964516718	6.99757115848946	-7.86437320213051	3.70300896670218e-08	9.59824180501352e-06	8.88978398449942
1435505_at	Dmwd	0.757787441532327	9.08549611290831	7.83734937812198	3.9367486762236e-08	1.01457886883635e-05	8.83068414534944
1427196_at	Wnk4	0.847280707005227	9.67996137815241	7.83358553992182	3.97048404766384e-08	1.01745909678231e-05	8.82244449047023
1449192_at	Atf7ip	0.778777141695665	8.88482231063779	7.82116994235017	4.08388279342799e-08	1.04060563766325e-05	8.79525031818063
1449556_at	C920025E04Rik	0.781692122766055	11.6691734187661	7.80434385963598	4.24288949464826e-08	1.07504808482096e-05	8.75836048931785
1449556_at	H2-T23	0.781692122766055	11.6691734187661	7.80434385963598	4.24288949464826e-08	1.07504808482096e-05	8.75836048931785
1428169_at	Atg16l1	0.558138274127923	7.06342116482174	7.78806003786121	4.40282139042696e-08	1.10933881301478e-05	8.72262090726652
1452962_at	Tmem25	0.883600283966094	8.60629745051775	7.78057379548611	4.47840969968084e-08	1.11825807894849e-05	8.70617743517654
1425601_a_at	Rtkn	0.777014575068579	9.37262976222496	7.77965187903981	4.48780985542841e-08	1.11825807894849e-05	8.70415189844408
1418767_at	Cyp4f13	0.793262767767895	7.31377006268901	7.77434349722135	4.54233092254516e-08	1.12562454361379e-05	8.69248652120229
1421492_at	Hpgds	-1.33955218158856	6.71794682006383	-7.7676723381168	4.61181333262017e-08	1.13659777658198e-05	8.67782067283133
1435414_s_at	Dctn1	0.800449399687196	10.6572035659027	7.76342297971	4.65663924610307e-08	1.14140807955704e-05	8.66847558375705
1416613_at	Cyp1b1	1.0476135796753	9.218431151948	7.74580094015698	4.84735281421796e-08	1.18173221229213e-05	8.62969407202604
1456144_at	Nav3	-1.97692035050905	9.462402042102	-7.72336104701844	5.10185800849645e-08	1.23709084968386e-05	8.58024554689098
1418149_at	Chga	1.02836531128585	9.12648068210935	7.71169634723469	5.2395273491498e-08	1.26367873248131e-05	8.55451285694428
1441880_x_at	Igflr1	1.08759589424826	8.30113448323608	7.7062087457632	5.30560503421587e-08	1.27221828157561e-05	8.54240033073518
1441880_x_at	U2af1l4	1.08759589424826	8.30113448323608	7.7062087457632	5.30560503421587e-08	1.27221828157561e-05	8.54240033073518
1451569_at	Nr2c2	-0.753708169680004	9.09320788448243	-7.70337380782478	5.34007539031145e-08	1.27221828157561e-05	8.53614122423167
1416648_at	Dync1h1	0.587285728487502	11.9689719552681	7.70177970396859	5.3595590674124e-08	1.27221828157561e-05	8.53262118556262
1449146_at	Notch4	1.17791005536336	8.7300890511742	7.69548105661733	5.43725895275946e-08	1.28390479596023e-05	8.51870921593463
1427888_a_at	Sptan1	0.736516323620205	12.4607167617231	7.68664993937501	5.54814871519505e-08	1.3032659125209e-05	8.49919421152253
1455518_at	Zdhhc18	1.04120273384197	10.1038281022037	7.67330206857326	5.72017290116353e-08	1.33327928227198e-05	8.46967702749174
1448986_x_at	Dnase2a	0.502691421116042	12.2631617617801	7.67216762787138	5.73504314229762e-08	1.33327928227198e-05	8.46716718261166
1416075_at	Sav1	0.539484212928511	9.06977403136148	7.66487319240809	5.83160994222808e-08	1.34260582927754e-05	8.45102455147577
1421047_at	Smad5	-2.06643250683221	7.58226002095929	-7.66464192905312	5.83469862172453e-08	1.34260582927754e-05	8.45051264058276
1448181_at	Klf15	0.908336056573225	10.0957591275224	7.65845325104396	5.91797852086141e-08	1.35283963496792e-05	8.43681092693135
1452707_at	Klhl30	-1.02565030500772	7.99084196576567	-7.65590527363329	5.95261939113346e-08	1.35283963496792e-05	8.43116813224394
1452939_a_at	Pitpnc1	-1.17834976383265	9.75490354004194	-7.65362259873615	5.98382986671601e-08	1.35283963496792e-05	8.42611209826847
1448641_at	Mbtd1	-1.00065519270101	8.48897252926726	-7.65054233072309	6.02621175456765e-08	1.35283963496792e-05	8.41928825479365
1448201_at	Sfrp2	-0.835380597130239	11.3651011951575	-7.65032948983138	6.0291516070276e-08	1.35283963496792e-05	8.41881668993427
1416474_at	Igdcc4	-1.10003902987362	10.160751379745	-7.64510354535989	6.10179772273132e-08	1.36236227273716e-05	8.40723620368436
1420657_at	Ucp3	1.38503083505391	5.83675984101527	7.64048753071937	6.16671131476044e-08	1.36478226351068e-05	8.39700407498478
1423957_at	Aen	-1.18515480221905	10.9360887011971	-7.63706936330151	6.21523579750087e-08	1.36478226351068e-05	8.38942521710828
1427345_a_at	Sult1a1	0.839638145686747	11.8595727258905	7.63687816969804	6.21796152234699e-08	1.36478226351068e-05	8.38900124829038
1424659_at	Slit2	-0.565339074739056	12.3697327614789	-7.63452021218445	6.25167832773114e-08	1.36478226351068e-05	8.38377208834196
1425028_a_at	Tpm2	-0.571605052379352	12.2448732085998	-7.6336659781542	6.26393934827855e-08	1.36478226351068e-05	8.38187748887823
1440814_x_at	Hs3st2	0.814971934504339	7.84927132015509	7.62783862106575	6.34824101129945e-08	1.37650008582027e-05	8.36895027627308
1426960_a_at	Fa2h	0.612023623872415	10.3571570279252	7.62481424691408	6.39245073235479e-08	1.37945416497576e-05	8.36223920962754
1449804_at	Pnmt	3.15327102358901	8.59699124973144	7.61621348726997	6.51990779408217e-08	1.40025886390905e-05	8.34314709788402
1426013_s_at	Plekha4	0.60722333818892	10.7191254525391	7.61282446972082	6.57084333169869e-08	1.4045099767912e-05	8.33562122240042
1418865_at	Zfp385a	0.732712149159564	8.92522646011989	7.60965552898023	6.61884018646453e-08	1.40809580778178e-05	8.32858259307692
1418192_at	Mnt	0.474578918499253	10.5108586271194	7.60377856722875	6.70880616436921e-08	1.41389657392157e-05	8.31552533547473
1416265_at	Capn10	0.990205007188368	8.21386061550691	7.60159314805183	6.74257993633263e-08	1.41440510562111e-05	8.31066859023351
1453487_at	Dhdh	-1.61759990486	7.95717795238935	-7.59383893839443	6.86382709080726e-08	1.43317345195601e-05	8.29343064725845
1438426_at	Shisa4	-0.664962274940081	11.8180205095762	-7.58994547813722	6.92554680843977e-08	1.43939671247669e-05	8.28477211136655
1418747_at	Spi1	0.782145775053792	8.36463743249974	7.58286295314408	7.0392824936721e-08	1.45632421902342e-05	8.26901602880744
1457989_at	Slc4a11	-2.10200520504446	5.95845542237278	-7.57746112229995	7.12731401179656e-08	1.46780360386318e-05	8.25699412628532
1451430_at	Slit2	-1.01661724581173	5.93177109594589	-7.57189138061439	7.21926376016977e-08	1.46782400605513e-05	8.24459422044164
1448656_at	Cacnb3	0.653540593878532	9.63555053644434	7.5715433889653	7.22504887572869e-08	1.46782400605513e-05	8.24381934193372
1439381_x_at	Marveld1	0.619075762557185	12.6791209735226	7.55964386772235	7.42575546869329e-08	1.50091796292384e-05	8.21731220951119
1430037_at	Snx27	-1.6142010991206	8.71681591675789	-7.55796640460831	7.45450486009049e-08	1.50091796292384e-05	8.21357392073021
1455946_x_at	Tmsb10	-1.58904951473107	9.51749583044625	-7.54538084832708	7.67387435245436e-08	1.53286413150846e-05	8.18551389258529
1425687_at	Cflar	-1.43096207393269	8.52286430881818	-7.54497009145148	7.68114440302681e-08	1.53286413150846e-05	8.18459771679958
1452039_a_at	Bap1	0.627755113078259	11.5809016775103	7.54299489315822	7.71620243652667e-08	1.5330768550211e-05	8.18019178897634
1453569_s_at	Mark4	0.819337158665482	9.48559871881104	7.53915151720591	7.78488963433467e-08	1.53993994472863e-05	8.17161708198254
1451691_at	Ednra	-0.901702256834565	4.3065643930358	-7.52504199978368	8.04246655999873e-08	1.58394447302403e-05	8.14012042938472
1439427_at	Cldn9	0.808313466336121	11.888031559497	7.52255672335851	8.08873334447943e-08	1.58613027204072e-05	8.13456965066485
1446536_at	Sema6d	-1.41257954796427	5.61580233761828	-7.51976358129446	8.1410570543354e-08	1.58947971518433e-05	8.12833022849512
1424711_at	Tmem2	-1.55141301699909	9.26776764152985	-7.5160363184704	8.2114201938131e-08	1.58952103369542e-05	8.12000242575041
1434427_a_at	Rnf157	1.0844275088627	11.497639018961	7.51037994354095	8.31939338907064e-08	1.59665089889564e-05	8.10736069019295
1436236_x_at	Cotl1	1.59947719643531	10.1167525757702	7.50401894595421	8.44255613143215e-08	1.6036854425748e-05	8.09313878853839
1431892_a_at	Plcd3	0.822766540577046	7.35575107201897	7.50006561918737	8.52004086224963e-08	1.6036854425748e-05	8.08429708931202
1459211_at	Gli2	1.02845079898018	8.56246065318449	7.49972706582362	8.52671024307837e-08	1.6036854425748e-05	8.08353980558512
1457924_at	Mbnl1	-1.00445931813205	8.44124897142516	-7.49771516141436	8.56645452691833e-08	1.6036854425748e-05	8.07903920114502
1453418_at	Col24a1	-1.16386278059393	8.83826037457896	-7.4975667944122	8.56939295493508e-08	1.6036854425748e-05	8.07870728357701
1420626_at	Gtf3c6	-0.995779871127321	9.47506565000108	-7.48597930383997	8.80210388243184e-08	1.64042845951057e-05	8.05277492486352
1422094_a_at	Zfp329	-1.36439390942784	8.69055141445262	-7.47487497475514	9.03118757762239e-08	1.67619584748291e-05	8.02790620765697
1421867_at	Nr3c1	-0.945045706880231	10.4052865190182	-7.45420866950261	9.47393381341739e-08	1.75116347917597e-05	7.98157700590555
1426792_s_at	Rusc2	0.536309695698031	8.36097057544002	7.44681099115357	9.63777007543836e-08	1.76815231062925e-05	7.96497856625315
1434412_x_at	Stub1	0.904878879532996	11.5999969208814	7.44482900705411	9.68215598551202e-08	1.76815231062925e-05	7.9605302183266
1420874_at	Gm4887	-1.52346031214307	6.78914925508599	-7.44477102650521	9.68345758908726e-08	1.76815231062925e-05	7.9604000790282
1420874_at	Twf1	-1.52346031214307	6.78914925508599	-7.44477102650521	9.68345758908726e-08	1.76815231062925e-05	7.9604000790282
1417853_at	Clca1	1.35293410309643	10.0847399290981	7.44169829994384	9.75269418200671e-08	1.77361395283341e-05	7.95350256910976
1417853_at	Clca3a1	1.35293410309643	10.0847399290981	7.44169829994384	9.75269418200671e-08	1.77361395283341e-05	7.95350256910976
1439852_at	Bnc2	-1.70059699982994	6.01756342853446	-7.43592485716915	9.884159578197e-08	1.78629487567014e-05	7.94053905640131
1448774_at	Stoml2	-0.616150569667786	8.86579866621447	-7.43507841937502	9.90358556346238e-08	1.78629487567014e-05	7.93863809984662
1438321_x_at	Fam63a	1.01257707162543	10.2152397933274	7.43344241212536	9.9412432937896e-08	1.78629487567014e-05	7.93496362019076
1423858_a_at	Hmgcs2	0.930230653118521	9.26004769892576	7.42268835862963	1.01924586769292e-07	1.822727434473e-05	7.91080067869116
1418169_at	Zcchc14	-0.91784780493555	7.14089316353549	-7.42076184753379	1.02381442639633e-07	1.822727434473e-05	7.90647035976845
1437986_x_at	Fuk	0.845283438917748	10.790463381543	7.41962323827962	1.0265243971445e-07	1.822727434473e-05	7.90391080560316
1433598_at	Arglu1	-1.48001947557104	7.88809849058407	-7.41352451417861	1.04116535873936e-07	1.84147446449034e-05	7.89019801164762
1416631_at	Ap4b1	0.820344010198643	8.59511059619651	7.40979964979111	1.05021251584257e-07	1.84640077949166e-05	7.88182022137999
1418789_at	Sntg2	0.901121327905292	6.3335817102851	7.40901091930114	1.05213853424394e-07	1.84640077949166e-05	7.88004599804087
1425245_a_at	Rgs11	0.949762553244797	7.10445458766139	7.39356477388765	1.09059464018974e-07	1.90646933593789e-05	7.84528296336453
1433488_x_at	Gns	0.503539348550422	12.2276818303663	7.38787713401233	1.1051151095016e-07	1.92364559550593e-05	7.83247403068678
1421821_at	Ldlr	-1.49952903638572	11.2438641756506	-7.38638751521094	1.10895069916751e-07	1.92364559550593e-05	7.82911857048334
1423835_at	Zfp503	0.948863488770064	9.72531717892477	7.38150750804672	1.12161188058882e-07	1.93222779250315e-05	7.81812388941501
1428351_at	Ppm1m	0.558817113091869	10.5961473072069	7.38118009088969	1.12246664516491e-07	1.93222779250315e-05	7.81738609857363
1453435_a_at	Fmo2	1.35155836916854	7.1919779111146	7.37901006862673	1.12814865271306e-07	1.93462480555177e-05	7.81249586720101
1437912_at	Iqsec3	0.681750956574104	9.60873613904468	7.3743346943203	1.14049099818621e-07	1.94830939336703e-05	7.80195750567129
1424656_s_at	Usp19	1.26738476687393	8.61712818536717	7.37219420704568	1.14618764615141e-07	1.94830939336703e-05	7.79713180471289
1421944_a_at	Asgr1	-1.1024305019581	8.75105582048957	-7.37110849518053	1.14908826552766e-07	1.94830939336703e-05	7.79468383850903
1424441_at	Slc27a4	0.973777397827525	10.0292922307091	7.36312218325881	1.17065702454472e-07	1.97006725611909e-05	7.7766719948761
1427889_at	Sptan1	0.539819003382591	10.4637489011754	7.35317523774194	1.19810174032658e-07	2.0087578658167e-05	7.75422590477101
1437149_at	Slc6a6	-0.738994777902867	9.37624498234963	-7.35093661419156	1.20436863933214e-07	2.01178629638959e-05	7.74917238132423
1427128_at	Ptpn23	0.625179124598469	9.44530969365771	7.34640184103032	1.21716653355227e-07	2.02566154353287e-05	7.73893334944638
1427265_at	Bcr	-1.53019552738234	6.12065418879781	-7.34439549070741	1.22287313945051e-07	2.02767652435138e-05	7.73440231806856
1454753_at	Rnpepl1	0.759014835850922	10.3360687148484	7.33363785814857	1.25394133984688e-07	2.07157539811114e-05	7.7100983841237
1448288_at	Nfib	-0.723587664830697	9.07796764112613	-7.32289924246335	1.28576100583214e-07	2.11125616176136e-05	7.68582147718941
1423555_a_at	Ifi44	-1.19320630409959	8.52366941305911	-7.32237919819176	1.28732277440494e-07	2.11125616176136e-05	7.68464540347834
1443946_s_at	AU040972	-0.80526208715383	7.9420872614693	-7.31295456667649	1.31596527611625e-07	2.1450758988355e-05	7.66332525498399
1422520_at	Nefm	0.567029061309529	10.6162863796242	7.31246967915914	1.31745642885398e-07	2.1450758988355e-05	7.66222802437149
1423777_at	Usp20	0.78858732346838	9.5807807489407	7.30674792654295	1.33518346331374e-07	2.16611904240695e-05	7.64927807674986
1435163_at	Zfp871	-1.24778655523128	10.4556703617131	-7.30279851844166	1.34756171866707e-07	2.17836491303238e-05	7.64033681771363
1458428_at	Kcnt1	1.1571238303631	7.68013359900883	7.30063506176835	1.35439217175918e-07	2.1815871906611e-05	7.6354379518787
1438254_at	Mcmbp	-0.935965872825377	10.2479076717179	-7.29439246506069	1.3743006080959e-07	2.20577692974139e-05	7.62129879568999
1437974_a_at	Hk1	0.545374132617697	11.8231221918106	7.28360054308095	1.40942680561021e-07	2.24976913520457e-05	7.59684302050923
1451501_a_at	Ghr	0.571537820216734	8.96423178283547	7.2823609515016	1.41351991604414e-07	2.24976913520457e-05	7.59403293468063
1418652_at	Cxcl9	-1.38151623770961	7.79904486841512	-7.28137186121949	1.41679460101199e-07	2.24976913520457e-05	7.59179057017591
1425273_s_at	Emp2	-0.653762767488633	4.79937440596005	-7.27871149860437	1.42564112688215e-07	2.24976913520457e-05	7.58575860133138
1419994_s_at	Anapc16	0.664073466261464	11.5990685405929	7.27790276369673	1.42834161009139e-07	2.24976913520457e-05	7.58392472503583
1450264_a_at	Chka	0.511561797369381	9.3645691810802	7.27691723138732	1.43163952418729e-07	2.24976913520457e-05	7.58168982403186
1437574_at	Adamts18	-1.85991068151882	5.94048352136159	-7.27501456601375	1.43802853060734e-07	2.25196266524033e-05	7.57737475467588
1435357_at	Rsrp1	0.567888409552868	11.986586649557	7.26618255474825	1.46807009182794e-07	2.29105291389384e-05	7.55733806796793
1429139_at	Otud7b	0.557662148221898	10.6380122717757	7.26416842433311	1.47501051950697e-07	2.29394653242358e-05	7.55276722654263
1448703_at	Lsm8	-0.626173447041833	9.9779700116862	-7.26142397808185	1.48452160914673e-07	2.29752650873137e-05	7.54653812128925
1416610_a_at	Clcn3	-1.12549018232805	9.22906177842306	-7.26056802282754	1.4875008105132e-07	2.29752650873137e-05	7.54459513750006
1457936_at	Mapk8	-0.950287598642085	4.57535256782701	-7.25613071426252	1.50304348811384e-07	2.31293205743714e-05	7.53452101864027
1423794_at	Atg13	0.84130429315324	7.7658137256033	7.25480151322792	1.50773159106565e-07	2.31293205743714e-05	7.53150277980784
1436535_at	Trove2	-1.39174551958157	7.35129104898118	-7.25119647569936	1.52052206583432e-07	2.32464629461673e-05	7.52331554430003
1454953_at	Rnf157	0.601551863252497	10.0665300284808	7.24263375436066	1.55134912535516e-07	2.35601765586674e-05	7.50386201585386
1440962_at	Slc8a3	-1.0374249887541	10.5261484213045	-7.24173220321128	1.55463184135289e-07	2.35601765586674e-05	7.50181321109006
1418523_at	Arih2	-0.622775615827603	6.98212633760266	-7.24025111989706	1.56004018128213e-07	2.35601765586674e-05	7.49844715926837
1449149_at	Traf3	-0.855403177134667	7.66559647802544	-7.23973287299906	1.5619371612695e-07	2.35601765586674e-05	7.49726927094691
1455682_at	Abl2	-1.04175228206167	7.13968072297432	-7.23551708642107	1.57745650652142e-07	2.36066830720642e-05	7.48768613189218
1419697_at	Cxcl11	-0.715037306204811	5.79176543922285	-7.23357504788796	1.58465862690666e-07	2.36066830720642e-05	7.483270759612
1423611_at	Alpl	-1.16311550387925	10.7042939909804	-7.23206708656785	1.59027415770018e-07	2.36066830720642e-05	7.47984193981988
1433557_at	Cbx7	0.59785644660482	7.50466748688337	7.23182133389986	1.59119124939747e-07	2.36066830720642e-05	7.47928311516757
1450522_a_at	H1f0	-1.24041640729007	10.193677162191	-7.22913780601674	1.60124084081397e-07	2.36778895611642e-05	7.47318042114899
1425605_a_at	Lmbr1	-0.743143659696829	4.33762106006188	-7.22650007267303	1.61118223689875e-07	2.37470359694022e-05	7.46718091250147
1433581_at	1190002N15Rik	-1.17825150799495	10.2286752566417	-7.22464360933631	1.61821694063832e-07	2.37730300455143e-05	7.46295782885599
1437644_at	B3galt2	-0.602155537284284	4.30422911342472	-7.2218571806671	1.62883460407231e-07	2.3851321259177e-05	7.45661837772326
1449964_a_at	Mlycd	0.846043329757851	8.68763946552823	7.2161503611814	1.65080346330744e-07	2.40522394879105e-05	7.44363139314525
1428201_at	2310036O22Rik	0.650241534183852	12.2564936063065	7.21460267204224	1.65681351578654e-07	2.40522394879105e-05	7.44010855887259
1426225_at	Rbp4	0.924752499952428	11.6677343178274	7.21415542203679	1.65855446237116e-07	2.40522394879105e-05	7.43909047220734
1428026_at	Tshz2	0.73730677530313	9.38519707825325	7.20133112810046	1.70927821904351e-07	2.465812757712e-05	7.40988662108231
1429758_at	1700017B05Rik	0.74405809409291	8.18417056059348	7.20083580144708	1.71126891457807e-07	2.465812757712e-05	7.40875820028236
1435772_at	Kif21b	0.606806122766329	8.699671311413	7.1804236629495	1.79540151348404e-07	2.57880266431986e-05	7.36222761854411
1418927_a_at	Habp4	0.4779053700078	9.04735242794711	7.17310668186736	1.82658022676879e-07	2.61525697801585e-05	7.34553439955687
1431004_at	Gm21451	-1.17333155916111	10.1001423019477	-7.17001147529173	1.83993555078655e-07	2.62604219227924e-05	7.33847070295257
1431004_at	Loxl2	-1.17333155916111	10.1001423019477	-7.17001147529173	1.83993555078655e-07	2.62604219227924e-05	7.33847070295257
1429234_s_at	Sept11	-1.37749392932289	9.62017459154893	-7.15637245139569	1.89998626403503e-07	2.70319496827268e-05	7.30732908881509
1421425_a_at	Rcan2	0.824603713337099	9.81201837445798	7.15340107577832	1.9133326430608e-07	2.71362313002154e-05	7.30054129052977
1460241_a_at	St3gal5	-0.939748540403724	6.14971964576607	-7.14909244006397	1.93285609019233e-07	2.73271920137193e-05	7.29069654215024
1437337_x_at	Fuk	0.746039615935079	10.1823603180961	7.14630907787188	1.94557638958752e-07	2.73567491317785e-05	7.2843355396904
1442819_at	Rhbdl2	-0.990281731368256	5.30213584479822	-7.14598173639687	1.94707799634174e-07	2.73567491317785e-05	7.28358737575709
1436858_at	Mbnl2	-0.714346344656496	5.41523253789266	-7.13961826698831	1.97650570149033e-07	2.76839700754395e-05	7.26904030834364
1428893_at	Osbpl7	0.618068444625741	9.08894391092732	7.13545637484098	1.99599797100094e-07	2.78704348266605e-05	7.2595231539057
1416293_at	Nfib	-0.692888362357642	6.36616499400127	-7.12993560508468	2.02215836314649e-07	2.81068092723623e-05	7.24689500152922
1425731_at	Ankrd24	1.09812311639056	9.37822602346542	7.12925861678334	2.02539034910928e-07	2.81068092723623e-05	7.24534618283493
1451129_at	Calb2	0.659225192286682	12.098982046794	7.12572392797418	2.04235119458174e-07	2.81905679511309e-05	7.23725849430491
1438989_s_at	Cdh6	-1.47963388541975	5.52032471372156	-7.12539702552442	2.0439271235715e-07	2.81905679511309e-05	7.23651042689839
1438051_at	Ttc14	-1.27667076868659	6.5817530688761	-7.12240875861365	2.05839071410758e-07	2.82734788589523e-05	7.22967155811413
1420569_at	Chad	0.75780042495498	10.9345871783234	7.12039060655157	2.06821800874983e-07	2.82734788589523e-05	7.22505218897542
1418338_at	Wdr33	0.49376401836611	9.40111695179855	7.11888688702504	2.0755714859993e-07	2.82734788589523e-05	7.22160995368751
1423380_s_at	Nfatc4	1.08707693570156	9.54813251601074	7.11799386425148	2.07995118892533e-07	2.82734788589523e-05	7.21956554924948
1449928_at	Dynlt3	-0.545503982996461	7.42115650573386	-7.11772266525563	2.08128311593361e-07	2.82734788589523e-05	7.21894466991687
1434542_at	Gpt2	-1.0190750142596	7.56829296373228	-7.11457862351814	2.09678812915215e-07	2.82857220352477e-05	7.21174602143415
1428820_at	Mapre1	-1.98162178793216	6.415217229175	-7.11391647266711	2.10006859355149e-07	2.82857220352477e-05	7.21022978086297
1455883_a_at	Lrrtm1	0.837798272224459	8.70897128245187	7.11372880801587	2.10099928644775e-07	2.82857220352477e-05	7.20980004215359
1418153_at	Lama1	0.929903072571444	7.67512145665465	7.11241093263942	2.10754697274263e-07	2.82894273862099e-05	7.20678206795721
1430776_s_at	Ankrd24	1.23838281088348	11.3382206553772	7.10903532040885	2.12441360123263e-07	2.8363110608818e-05	7.19905075056172
1415997_at	Txnip	-1.00172362111689	6.80623850899232	-7.10879613757926	2.1256139300194e-07	2.8363110608818e-05	7.19850288125692
1446337_at	Htt	-1.20184780615098	5.62947634158964	-7.10270667950479	2.1564083623407e-07	2.86891367403917e-05	7.18455185573781
1426358_at	Taok1	-1.90656102143128	7.35687430548118	-7.09886404074897	2.17607504419848e-07	2.87986054623657e-05	7.17574576166663
1437046_x_at	Fam63a	0.783871750746676	11.3475223763557	7.09817189985454	2.17963687979093e-07	2.87986054623657e-05	7.17415938656904
1420836_at	Slc25a30	-1.06850087057511	4.57877918299459	-7.09736581230767	2.18379261393962e-07	2.87986054623657e-05	7.17231176674432
1425280_at	Leng1	0.855813995310482	10.0241893846533	7.09594109138783	2.19115750153994e-07	2.88114852702486e-05	7.16904597468344
1436604_at	Ttll3	0.749683115082315	8.52763303180163	7.0933103207269	2.20482371316881e-07	2.89016471681735e-05	7.16301492097869
1452527_a_at	P2rx4	-1.36815663516396	5.44940901986719	-7.09215920503165	2.21083086251299e-07	2.89016471681735e-05	7.16037569140479
1421907_at	Med1	-1.19997737553402	10.1978692053306	-7.07990282446876	2.27583875570041e-07	2.96654924048683e-05	7.13226377966079
1456494_a_at	Trim30a	-0.73342468729514	5.24641473968545	-7.07733989210195	2.28967784903255e-07	2.97598733917052e-05	7.12638275622144
1456494_a_at	Trim30d	-0.73342468729514	5.24641473968545	-7.07733989210195	2.28967784903255e-07	2.97598733917052e-05	7.12638275622144
1417269_at	Cdk9	0.556318224879361	10.6993179760269	7.07519933937131	2.30130214766842e-07	2.98250080925268e-05	7.12147027189678
1435292_at	Tbc1d4	-1.15177206562675	6.09320421052398	-7.07310501698062	2.31273379957922e-07	2.98872799698632e-05	7.11666329191376
1448890_at	Klf2	0.875061555392956	9.28777419728772	7.06987734459326	2.33046554998142e-07	3.00303790770606e-05	7.1092538505904
1426877_a_at	Pbrm1	-1.17318548336133	10.4426004354253	-7.06711626097786	2.34574431340319e-07	3.0141143669173e-05	7.10291440623025
1437726_x_at	C1qb	0.458843888412291	13.7592989996029	7.06469359756061	2.35923474061707e-07	3.02194880949309e-05	7.09735113628547
1435980_x_at	Wnt6	0.938485547028561	7.66259265228663	7.06320691926366	2.36755245285939e-07	3.02194880949309e-05	7.09393682302534
1427483_at	Slc25a24	-0.577622799235705	4.19675092121282	-7.06223939307673	2.37298169805557e-07	3.02194880949309e-05	7.09171463891601
1455899_x_at	Socs3	0.773571181218572	9.92399279410596	7.05927621156114	2.3896888354266e-07	3.02194880949309e-05	7.08490811913757
1439797_at	Ppard	0.596928271023672	7.53472397948261	7.05873529144474	2.39275163184304e-07	3.02194880949309e-05	7.08366548253608
1428718_at	Scrn1	-1.03010425603705	7.51153035761845	-7.05566487283482	2.41021315972701e-07	3.02194880949309e-05	7.07661117996374
1444302_at	Gxylt2	-0.927695547103048	7.6160203943819	-7.0539944381874	2.41976762056637e-07	3.02194880949309e-05	7.07277282025962
1424783_a_at	Ugt1a1	0.787779040748945	10.0987155642138	7.05395909350412	2.4199702009848e-07	3.02194880949309e-05	7.07269160049152
1424783_a_at	Ugt1a10	0.787779040748945	10.0987155642138	7.05395909350412	2.4199702009848e-07	3.02194880949309e-05	7.07269160049152
1424783_a_at	Ugt1a2	0.787779040748945	10.0987155642138	7.05395909350412	2.4199702009848e-07	3.02194880949309e-05	7.07269160049152
1424783_a_at	Ugt1a5	0.787779040748945	10.0987155642138	7.05395909350412	2.4199702009848e-07	3.02194880949309e-05	7.07269160049152
1424783_a_at	Ugt1a6a	0.787779040748945	10.0987155642138	7.05395909350412	2.4199702009848e-07	3.02194880949309e-05	7.07269160049152
1424783_a_at	Ugt1a6b	0.787779040748945	10.0987155642138	7.05395909350412	2.4199702009848e-07	3.02194880949309e-05	7.07269160049152
1424783_a_at	Ugt1a7c	0.787779040748945	10.0987155642138	7.05395909350412	2.4199702009848e-07	3.02194880949309e-05	7.07269160049152
1424783_a_at	Ugt1a9	0.787779040748945	10.0987155642138	7.05395909350412	2.4199702009848e-07	3.02194880949309e-05	7.07269160049152
1440063_at	Farsa	-0.757611052807629	5.26078615111543	-7.05355922449951	2.42226328511775e-07	3.02194880949309e-05	7.07177271611116
1447707_s_at	Pde2a	0.706971877308985	12.4634811055974	7.05298746888078	2.42554592810913e-07	3.02194880949309e-05	7.07045880557543
1419282_at	Ccl12	-1.45189509223342	8.64764726311085	-7.04861147608628	2.45082108702964e-07	3.04502704810258e-05	7.0604012095236
1419282_at	LOC105242482	-1.45189509223342	8.64764726311085	-7.04861147608628	2.45082108702964e-07	3.04502704810258e-05	7.0604012095236
1434889_at	Plekha7	0.767419334625759	7.53779212983936	7.04516998538893	2.47088774252464e-07	3.06107442208436e-05	7.05248964335285
1434088_at	Zkscan17	0.536378920718138	8.93261019213724	7.04407436335913	2.47731128813284e-07	3.06107442208436e-05	7.04997061172098
1429235_at	Galnt15	0.902630387926913	7.70782121696707	7.04149609511553	2.4924949190989e-07	3.07142112967976e-05	7.04404208068931
1415973_at	Marcks	-1.05852771746111	12.1547693539323	-7.03482161232079	2.5322450028844e-07	3.11190141349017e-05	7.02869051346345
1417841_at	Pxmp2	0.808433287955536	9.88728286377227	7.03108724707813	2.55476728108584e-07	3.12006649744518e-05	7.02009874870592
1422231_a_at	Tnfrsf25	0.882921873995828	5.96262469399466	7.03053682524205	2.55810419713018e-07	3.12006649744518e-05	7.01883222036699
1440002_at	Rnmt	-1.14364708354634	5.60524816995445	-7.02902325961048	2.56730313522966e-07	3.12006649744518e-05	7.01534927743844
1435517_x_at	Ralb	-0.490054195633726	11.7003416293692	-7.02845656708236	2.57075599491041e-07	3.12006649744518e-05	7.01404515421409
1424453_at	Pcyt1a	-1.02814106058692	6.3511172426455	-7.02801021845928	2.57347894070998e-07	3.12006649744518e-05	7.01301794709256
1448984_at	Ercc4	0.614169284937052	9.04933007555415	7.02497677710085	2.59206270081407e-07	3.13417211446153e-05	7.00603621839527
1448801_a_at	Timm44	0.53335289330546	10.2615304180958	7.01940708546613	2.6265422808579e-07	3.13771717759775e-05	6.9932139135774
1442312_at	Tbl1xr1	-0.687190253770006	6.88021623774315	-7.0190280955038	2.6289054147515e-07	3.13771717759775e-05	6.9923412698126
1437066_at	Zbtb20	-1.25081858561799	8.01475254453714	-7.01898100827953	2.62919917168586e-07	3.13771717759775e-05	6.9922328477426
1418759_at	Ptpn20	-0.942809010094226	5.42920843698632	-7.01779054951293	2.63663709032755e-07	3.13771717759775e-05	6.98949162441683
1436918_at	Dyrk2	-0.981179200686007	8.02154060219174	-7.01777505153934	2.63673406249059e-07	3.13771717759775e-05	6.98945593659531
1435321_at	Limch1	-0.634326543026507	10.0181905704893	-7.01777456225704	2.63673712403172e-07	3.13771717759775e-05	6.9894548099043
1437303_at	Il6st	-1.45180853265285	9.4007885103437	-7.01043035069819	2.68310326434385e-07	3.18449053487294e-05	6.97253941381652
1422943_a_at	Hspb1	0.960035843139499	11.2662955293411	7.00489783250732	2.71858145103507e-07	3.2073280462276e-05	6.95979204931123
1432513_a_at	1700001C02Rik	0.68024125965552	8.3487641401487	7.0047321565708	2.71965123966048e-07	3.2073280462276e-05	6.95941025630318
1427017_at	Satb2	-1.28446100057381	10.2533148543413	-6.99854688928998	2.75989967409888e-07	3.23464456257079e-05	6.94515398153081
1443794_x_at	Noc4l	0.525636571508521	12.0550201905202	6.99834544075775	2.7612207192518e-07	3.23464456257079e-05	6.94468958267036
1452405_x_at	Trac	0.696245018168693	8.88010296524889	6.99360825757571	2.79247289484788e-07	3.24562337441654e-05	6.93376742083703
1418674_at	Osmr	0.775411140879208	9.63754186523746	6.99286460920145	2.7974116292148e-07	3.24562337441654e-05	6.9320525786453
1426582_at	Atf2	-1.09213030052521	8.76484809142243	-6.99285334790446	2.79748648657729e-07	3.24562337441654e-05	6.93202660969976
1426582_at	LOC102641666	-1.09213030052521	8.76484809142243	-6.99285334790446	2.79748648657729e-07	3.24562337441654e-05	6.93202660969976
1456241_a_at	Slc38a10	0.719044322639149	12.946227912894	6.99256889002342	2.79937804626956e-07	3.24562337441654e-05	6.93137063430929
1418257_at	Slc12a7	0.56520398798591	10.225664482097	6.98482195874545	2.85139854149231e-07	3.29745963127806e-05	6.91350168704192
1419329_at	Sorbs3	0.940474721099563	9.11463829364686	6.98334919111862	2.8613993855784e-07	3.30056198693022e-05	6.91010373032689
1455912_x_at	Unc45a	0.852336367475243	11.0347992739844	6.97880832980967	2.8924604117846e-07	3.32787900591575e-05	6.89962529679593
1423212_at	Phc1	0.545958492798661	9.96761753781643	6.97734555189263	2.90253952329083e-07	3.33097799083816e-05	6.89624923128268
1441511_at	Kcnt1	1.01331899346782	7.15635812356484	6.97478197063908	2.9202902652619e-07	3.33438003173612e-05	6.89033185228313
1457997_at	Mboat7	-0.75776059261969	4.31729002219577	-6.97222632948632	2.93809647471126e-07	3.34521686468053e-05	6.88443194082772
1434600_at	Tjp2	0.525576330546775	10.3164876204269	6.97129462250202	2.94461562998197e-07	3.34521686468053e-05	6.88228080373568
1435875_at	Prkab2	-0.952839688397383	6.67753134654502	-6.9694955509225	2.95724560150716e-07	3.35112396667273e-05	6.8781267612843
1434329_s_at	Adipor2	0.473401220996347	11.3744446214596	6.96770578076076	2.96986521445204e-07	3.35698975030079e-05	6.87399377379999
1434881_s_at	Kctd12	-0.647145193457906	10.4468849958928	-6.96566600326317	2.98431474657528e-07	3.35819891455621e-05	6.86928294939617
1423590_at	Napsa	1.06212844253065	9.42245937551361	6.96545313075738	2.98582684361109e-07	3.35819891455621e-05	6.8687912932161
1419662_at	Ogn	-0.449874572990232	10.1992700839072	-6.96282928924442	3.00452920738096e-07	3.37082765627086e-05	6.862730708337
1456010_x_at	Hes5	1.42974042021716	5.53189800434642	6.95681710320962	3.04783597794187e-07	3.4064820158184e-05	6.84884027294788
1430980_a_at	Eif4a1	-2.35636676944158	7.54010925042704	-6.9563083672783	3.05152963573467e-07	3.4064820158184e-05	6.84766468202311
1424271_at	Dclk1	-0.661231478114393	10.1942208579331	-6.95468952765356	3.06331362576165e-07	3.4064820158184e-05	6.84392362917265
1437195_x_at	Mapk10	0.497231935039645	13.0564148012528	6.95273065335319	3.07763502795637e-07	3.4064820158184e-05	6.83939631495086
1417758_at	Itga2b	0.851294046972424	9.90344292547628	6.95270981533469	3.07778774272229e-07	3.4064820158184e-05	6.83934815180365
1418044_at	Hmgxb3	0.646030475838014	8.85318569795137	6.95218627243574	3.08162715339773e-07	3.4064820158184e-05	6.83813806252824
1415842_at	Mlst8	0.654755233371333	8.00625300464066	6.94891682753717	3.10571465678432e-07	3.42471483461197e-05	6.83058042900128
1444135_at	Tmem229a	-1.8429427913993	6.940910829628	-6.94788504337301	3.11335615813008e-07	3.42476770945914e-05	6.82819507101804
1450839_at	Nrep	-1.41788152339366	11.747992014876	-6.94575709931282	3.12917666620003e-07	3.43379554312135e-05	6.82327508626574
1426908_at	Galnt7	-0.772415176650007	7.53512268730841	-6.93992715961631	3.17294238020018e-07	3.46850101008751e-05	6.80979274322542
1420941_at	Rgs5	-1.55334897770003	10.6303615249731	-6.93949857368099	3.17618437987216e-07	3.46850101008751e-05	6.80880141822959
1429488_at	Zdhhc21	-1.27337754321172	8.82516299627453	-6.9359406720082	3.20322883333443e-07	3.48117647258352e-05	6.8005710173727
1423851_a_at	Shisa2	-0.485490130650336	11.0891807121148	-6.93480462128387	3.21191369535395e-07	3.48222402822497e-05	6.7979426726321
1450199_a_at	Stab1	0.854318835523418	11.3101067014938	6.92625653914446	3.27803837834898e-07	3.54539110076541e-05	6.77816059393834
1417005_at	Klc1	0.6800390927049	10.8719682178953	6.92378766937507	3.29739430464976e-07	3.55475334763252e-05	6.7724453306072
1419848_x_at	Tlr7	1.24762155866143	8.72723134746937	6.92314421318411	3.3024581553802e-07	3.55475334763252e-05	6.77095564335336
1424852_at	Mef2c	-0.862403699028434	11.1326487966437	-6.91980253491336	3.32888446166347e-07	3.56401870281646e-05	6.763218343005
1449577_x_at	Tpm2	-1.23695662283926	11.803894278608	-6.91906162816286	3.33477282674119e-07	3.56401870281646e-05	6.7615026552685
1425575_at	Epha3	-1.78662936087057	5.53340370796472	-6.91712088161306	3.35024743269394e-07	3.57209242226783e-05	6.7570082082719
1439352_at	Trim7	1.08175017818275	8.49483981244585	6.9094517882041	3.41211848607329e-07	3.62948009057527e-05	6.73924306483115
1417672_at	Slc4a10	-0.717098253717715	10.4049208721333	-6.90691554520349	3.4328357181792e-07	3.64292526413177e-05	6.73336627792686
1427289_at	Ddhd1	-1.39003736734714	5.55706445458044	-6.90516995449469	3.44716915325583e-07	3.64954873194815e-05	6.72932104395772
1451904_a_at	Adam33	0.934841380589742	7.02956104237083	6.90407309747418	3.45620695827337e-07	3.65054777576317e-05	6.7267789836917
1455084_x_at	Shmt2	0.755828698602178	10.174728107619	6.9025118486593	3.46911299691737e-07	3.65561834752267e-05	6.7231603861069
1425526_a_at	Prrx1	-1.49917418049241	8.36998041080628	-6.89265987794382	3.55169774823558e-07	3.73391888445624e-05	6.70031860192365
1434565_at	Cgrrf1	0.659502794710636	10.4565585605531	6.88129194586989	3.64949037384171e-07	3.827806170945e-05	6.67394643219832
1450141_at	Abcg3	-0.915645228294212	5.3177543891722	-6.87963545690187	3.66396820858562e-07	3.83407494606543e-05	6.67010219056092
1434745_at	Ccnd2	-0.971493807434029	9.88442442338159	-6.8752508254696	3.70257405808047e-07	3.86207648552664e-05	6.6599249910545
1434195_at	Prss35	-1.18683572743544	10.6383122500003	-6.87465482147793	3.70785374655337e-07	3.86207648552664e-05	6.65854141012225
1434287_at	Agpat5	-0.70495868798438	9.75824662073358	-6.86947972795396	3.75402173759972e-07	3.89298286312888e-05	6.64652586975359
1419873_s_at	Csf1r	0.523824460059519	11.3961944801695	6.86864482134477	3.76152492301693e-07	3.89298286312888e-05	6.64458705841535
1416473_a_at	Igdcc4	-0.728161545383857	10.9689825705193	-6.86757593283304	3.77115323506958e-07	3.89298286312888e-05	6.64210476549061
1429123_at	Rab27a	-3.06999881273491	8.91048975416292	-6.86747621536298	3.77205275090867e-07	3.89298286312888e-05	6.64187318286812
1439163_at	Zbtb16	1.4704246716572	9.4408323433405	6.85205512188387	3.91383250591676e-07	4.0300858413094e-05	6.60604400335444
1449682_s_at	Tubb2a-ps2	-0.893628014351392	4.57542886429501	-6.84915066618249	3.94113899257904e-07	4.04895921877693e-05	6.59929240106875
1449682_s_at	Tubb2b	-0.893628014351392	4.57542886429501	-6.84915066618249	3.94113899257904e-07	4.04895921877693e-05	6.59929240106875
1456765_at	Nhsl2	-1.14203689562401	10.3064948324217	-6.84776761429803	3.954210185947e-07	4.05315530900899e-05	6.5960770229536
1445642_at	Lemd1	0.892496639562272	10.2811408900426	6.84590010180318	3.9719302980765e-07	4.06208681119157e-05	6.59173496007824
1434101_at	Nfib	-1.80582129911167	8.66428739427586	-6.84305282550738	3.99910324834559e-07	4.06433594045043e-05	6.58511403364776
1435103_x_at	Farsb	0.65040374758748	11.5796342038647	6.84233291437336	4.00600373498855e-07	4.06433594045043e-05	6.58343982025638
1436832_at	Smim20	-0.804355994562301	6.20977836657114	-6.8418982425295	4.01017603490043e-07	4.06433594045043e-05	6.58242892241397
1440964_s_at	Cbfa2t3	0.541756332720502	8.65027626777478	6.83508147122502	4.07619208859343e-07	4.12198070375902e-05	6.56657227581866
1431109_at	Prr16	-0.690364560244316	4.34844379086812	-6.8274309794489	4.15160538926822e-07	4.18884909757016e-05	6.54876919954471
1454893_at	Fam189b	0.619650903225549	8.49111101175992	6.826337257986	4.16250236579421e-07	4.19046917856439e-05	6.54622344279591
1419147_at	Rec8	1.01397564903981	6.47006318983088	6.82499181324619	4.17594739177945e-07	4.19464149925713e-05	6.5430915625215
1419283_s_at	Tns1	1.37588850588244	7.59202510412306	6.82398415033355	4.18604600473397e-07	4.19544135243349e-05	6.54074580756533
1439622_at	Rassf4	0.606293142431493	10.3992371185271	6.82285640321593	4.19737765888254e-07	4.19747072712331e-05	6.53812035261882
1435185_at	Lrrcc1	-1.51746048831697	6.60845379065128	-6.817093229782	4.25577729420243e-07	4.24645601207575e-05	6.52470084160341
1415929_at	Map1lc3b	0.534609252043786	11.2680807066595	6.81103019559815	4.31811161171331e-07	4.29272665019026e-05	6.51057852774782
1452936_at	Crtac1	0.838533560811839	8.08830180734295	6.81073352056524	4.32118555949176e-07	4.29272665019026e-05	6.50988737744988
1430986_at	Farsb	1.22904063997498	9.85688504078852	6.80843259189502	4.34510223809058e-07	4.30699903384886e-05	6.50452662767115
1454823_at	Wdr37	-0.779714527725496	6.13946817527381	-6.80553630834926	4.37539952515219e-07	4.32751960490984e-05	6.49777784857615
1446086_s_at	Gli2	0.770757828929445	6.80973853810934	6.80332189903168	4.39870935399119e-07	4.34105449834479e-05	6.49261721856343
1426403_at	Actr1b	0.713334385581041	9.8171713484466	6.80200703738874	4.41261011755705e-07	4.34526482340482e-05	6.48955266818194
1438719_at	Map3k2	-0.927223571150215	8.46884502449086	-6.79960425841042	4.43812837555107e-07	4.34677980001764e-05	6.48395193824431
1451506_at	Mef2c	-1.19763399124024	11.1110653574268	-6.79925600874494	4.44183937772636e-07	4.34677980001764e-05	6.48314012872971
1430019_a_at	Gm10052	-1.17609790073482	9.44861531442792	-6.79828300557031	4.45222465199651e-07	4.34677980001764e-05	6.48087186604348
1430019_a_at	Gm5643	-1.17609790073482	9.44861531442792	-6.79828300557031	4.45222465199651e-07	4.34677980001764e-05	6.48087186604348
1430019_a_at	Gm5803	-1.17609790073482	9.44861531442792	-6.79828300557031	4.45222465199651e-07	4.34677980001764e-05	6.48087186604348
1430019_a_at	Hnrnpa1	-1.17609790073482	9.44861531442792	-6.79828300557031	4.45222465199651e-07	4.34677980001764e-05	6.48087186604348
1427580_a_at	Rian	-1.17946140234073	5.68595889060891	-6.79823851696054	4.45270009003824e-07	4.34677980001764e-05	6.4807681514222
1418835_at	Phlda1	0.575278042826587	10.8155341153457	6.79703659806591	4.46556431841783e-07	4.34992259881128e-05	6.47796606784962
1426874_at	Edc4	0.798690377593829	9.67024033997504	6.78323245240292	4.61606088858071e-07	4.4851349558938e-05	6.44577072470864
1450108_at	Kif1a	-1.32457940475727	6.57360040143965	-6.78249360166431	4.6242605585034e-07	4.4851349558938e-05	6.44404682457953
1436077_a_at	Fcho1	0.696410415724222	7.08871836435872	6.78061212633844	4.64520814628423e-07	4.49578396149281e-05	6.43965661916226
1451122_at	Gm38481	-0.631532228827205	10.5440248741057	-6.77870751943076	4.66651195959304e-07	4.50673138949905e-05	6.43521198180268
1451122_at	Idi1	-0.631532228827205	10.5440248741057	-6.77870751943076	4.66651195959304e-07	4.50673138949905e-05	6.43521198180268
1455345_at	Jade2	0.455450134185055	11.0137454296639	6.77289241784203	4.73217556775182e-07	4.56038141626442e-05	6.42163887473726
1428223_at	Mfsd2a	0.730812812663761	9.18632877571828	6.77147980547712	4.74826858885899e-07	4.56613351015201e-05	6.41834103085779
1418849_x_at	Aqp7	-0.566515663375677	3.78558986931935	-6.7680312111404	4.78779141718146e-07	4.59434427034683e-05	6.41028898208495
1416042_s_at	Nasp	-1.17789132058493	11.3237734463707	-6.76641412251958	4.80643967132192e-07	4.60244661605711e-05	6.4065127587202
1455496_at	Pfas	-2.00596801990251	9.76267704370417	-6.7649084602506	4.82386962131071e-07	4.60935050404098e-05	6.40299644090673
1438233_at	Fam178a	-0.925896640783988	8.47383463436891	-6.76229312283205	4.85429901174441e-07	4.62862029024703e-05	6.39688791123987
1420752_at	Dtx3	0.601699896328303	9.70844219053868	6.75928056822212	4.88959299119119e-07	4.64298338343183e-05	6.38985054824791
1459923_at	Bex6	-0.685219803755868	4.65479011063515	-6.75925006605417	4.88995167985215e-07	4.64298338343183e-05	6.38977928896696
1449420_at	Pde1b	0.79200542657503	9.26012693946641	6.75826012922114	4.90160738494281e-07	4.64427299723331e-05	6.38746653103334
1424331_at	Rab40c	0.597036386864734	9.75215070581941	6.75179950843114	4.97837574769698e-07	4.70712210894929e-05	6.37236975285366
1427884_at	Col3a1	-0.890767424628287	9.20339939532088	-6.74811367024562	5.02272150145651e-07	4.73911636897888e-05	6.36375455828271
1444468_at	Paqr8	-1.03594679127027	8.97980763348155	-6.7454641646817	5.0548476747361e-07	4.75947150267793e-05	6.35756060743849
1417434_at	Gpd2	-0.675679626745362	10.4859224282785	-6.74195553931362	5.09771405380568e-07	4.78983336543104e-05	6.34935686768839
1426113_x_at	Trav9d-3	0.70574195528409	7.88190690087867	6.7400537918908	5.12110340645344e-07	4.80180633543569e-05	6.34490962444103
1451758_at	Lamc3	1.20455220220149	8.4160603133505	6.7388181468999	5.13635913176265e-07	4.80611894609185e-05	6.34201982054952
1453622_s_at	Mllt3	-0.821307015898595	9.19064522278549	-6.7279406201073	5.27267506169948e-07	4.91019033835763e-05	6.31657226942373
1438979_s_at	1700029I15Rik	1.57922335059893	8.93754322697606	6.72781298158746	5.27429634740079e-07	4.91019033835763e-05	6.31627357597385
1434351_at	Nup214	0.630637464266228	10.3170276717995	6.72734517783906	5.28024281967906e-07	4.91019033835763e-05	6.31517882696323
1441236_at	Slc9a3	0.986658268177783	8.80388253040852	6.72623383025155	5.29439713278504e-07	4.91322232686704e-05	6.3125779540256
1430020_x_at	Gm10052	-0.868123117472089	10.3958094514934	-6.7185690039143	5.3930781344959e-07	4.99134566367524e-05	6.29463584465115
1430020_x_at	Gm5803	-0.868123117472089	10.3958094514934	-6.7185690039143	5.3930781344959e-07	4.99134566367524e-05	6.29463584465115
1430020_x_at	Hnrnpa1	-0.868123117472089	10.3958094514934	-6.7185690039143	5.3930781344959e-07	4.99134566367524e-05	6.29463584465115
1460691_at	Zfp598	0.63124682577471	9.89989157292549	6.71794191393926	5.40123423923705e-07	4.99134566367524e-05	6.29316760388479
1437377_a_at	Polrmt	0.576781238972563	10.552810185881	6.71713233173183	5.41178250933947e-07	4.99134566367524e-05	6.29127201114644
1434129_s_at	Lhfpl2	-0.96588075016306	10.7922053569389	-6.71343433224271	5.46023278206673e-07	5.0214470168447e-05	6.2826123045372
1437012_x_at	Rapgef3	0.901821093365966	9.8886618646762	6.71294424232916	5.46668695876089e-07	5.0214470168447e-05	6.28146451934179
1424360_at	Tti2	0.610092484338399	8.62404971817	6.71163331433861	5.48398935380795e-07	5.02710170418887e-05	6.27839419294238
1455506_at	Slc25a34	0.935309406957851	6.9982371397377	6.70954131150738	5.51171667811435e-07	5.04227046449564e-05	6.27349406555679
1427987_at	Safb2	0.802409877901937	9.80725820577111	6.70818493037803	5.52977051786207e-07	5.04390565991676e-05	6.27031670323364
1451204_at	Scara5	0.779955969078012	10.306160111419	6.7077276035844	5.53587127039045e-07	5.04390565991676e-05	6.26924535014293
1449429_at	Fkbp1b	0.449338553609199	10.9317883591325	6.7016538296153	5.61755009818568e-07	5.10800659230388e-05	6.25501419694245
1440156_s_at	Tox2	0.662880816448542	10.1632579650772	6.6998466162905	5.6420897592327e-07	5.11999779137131e-05	6.25077891913958
1425686_at	Cflar	-1.8846575222857	9.26164826591811	-6.69590469601816	5.69599629822797e-07	5.15535285640181e-05	6.24153945806465
1455399_at	Cnksr1	0.891376402874098	7.63392779034583	6.69480613151146	5.71111283144681e-07	5.15535285640181e-05	6.23896418980432
1450699_at	Selenbp1	0.674595472860229	11.8393325922028	6.69449931086844	5.71534207268332e-07	5.15535285640181e-05	6.23824491030691
1449206_at	Sypl2	-1.36759147715376	7.66938393578578	-6.68888039848875	5.79336136597593e-07	5.21385370244307e-05	6.22507042672326
1437670_x_at	Cd151	0.532516673690941	12.5388555157608	6.68778287333851	5.80872707006172e-07	5.21385370244307e-05	6.22249663673541
1435443_at	Eya3	0.619535318246691	8.46915695991795	6.68322356792214	5.87300535255002e-07	5.25552409534442e-05	6.21180307610553
1431120_a_at	Golga1	-0.721901800799308	7.71551847254741	-6.68033879730129	5.91405007367889e-07	5.28177371035627e-05	6.20503569812672
1451378_at	Utp6	-0.706623270326081	7.18805148959228	-6.67871125554334	5.93733589067755e-07	5.29209063251874e-05	6.20121719573263
1440331_at	Kdsr	-0.985437296117732	7.06177691254564	-6.67416078352648	6.00293882171584e-07	5.34001072580288e-05	6.1905392377275
1455158_at	Itga3	0.958633480221451	8.23922262475162	6.66586934845741	6.12438228158086e-07	5.42871359797427e-05	6.17107629536488
1460026_s_at	Zfyve27	0.866326235600973	10.67603197047	6.66571090924307	6.12672717094722e-07	5.42871359797427e-05	6.1707042995179
1419631_at	Was	1.00494562311472	9.96365769728498	6.66463379256813	6.1426927242832e-07	5.43218793250778e-05	6.16817527944902
1449640_at	Tlr7	1.24346576964039	8.83731065920736	6.66290659405732	6.16838277521051e-07	5.44423153707963e-05	6.16411959825512
1426242_at	Polr2a	0.397500516772782	11.9318533425235	6.66197737474479	6.18224914854892e-07	5.44581286813876e-05	6.16193752106851
1451798_at	Il1rn	-1.08206289389685	7.97027842386286	-6.66114271248059	6.19473159786089e-07	5.44617134103556e-05	6.1599774004761
1460636_at	Map2k2	0.90966505411887	9.02864988631565	6.65990902361621	6.21322863712828e-07	5.45180592924363e-05	6.15708004851221
1422444_at	Itga6	-0.624442675189918	9.06808312906342	-6.65313623015052	6.31578360924496e-07	5.5310321662244e-05	6.14117061502976
1423037_at	Aplnr	-0.821335616621148	6.46816931010798	-6.65002300685019	6.36350245655684e-07	5.5511808423917e-05	6.13385569258612
1429530_a_at	Smpd4	-1.47383203397465	5.33392423118168	-6.64961993970345	6.36970742478787e-07	5.5511808423917e-05	6.13290854675127
1434361_at	Snx33	0.710947359374681	8.61647589951025	6.64923001113626	6.37571600709275e-07	5.5511808423917e-05	6.13199225553399
1456700_x_at	Marcks	-0.532684701536573	12.0837613039166	-6.64591432552315	6.42704310154401e-07	5.58508807172903e-05	6.12419998656159
1421964_at	Notch3	-1.62244719669804	7.82977027667057	-6.64380374976299	6.45993438149486e-07	5.60287501038076e-05	6.11923916989285
1422135_at	LOC102643033	-0.564525161690864	5.97232322259976	-6.64280958238304	6.47548696453046e-07	5.60558421472722e-05	6.11690223298406
1422135_at	Zfp146	-0.564525161690864	5.97232322259976	-6.64280958238304	6.47548696453046e-07	5.60558421472722e-05	6.11690223298406
1423312_at	Tpbg	-0.675843061307515	4.65080857359468	-6.63925496259797	6.53140797445639e-07	5.64316151448195e-05	6.10854558247576
1457589_at	Fat3	-1.50082934257845	7.54450952512254	-6.63583214668448	6.58572108870859e-07	5.67920854343874e-05	6.10049732753333
1430125_s_at	Pqlc1	0.719212242375948	11.2430387092344	6.63210324750303	6.64541574386058e-07	5.71974991343237e-05	6.09172772702718
1417290_at	Lrg1	0.816858102589552	8.6029718622221	6.62548293734842	6.75276148854422e-07	5.78527976307131e-05	6.07615392900775
1427410_at	Dleu2	0.464732762694565	12.346350996194	6.62481955171744	6.76361507574478e-07	5.78527976307131e-05	6.0745930669098
1425679_a_at	Mapk8ip1	-0.889456977218816	6.84168581189951	-6.62429168993603	6.77226408298575e-07	5.78527976307131e-05	6.07335103675816
1460300_a_at	Ltk	0.8798342913794	7.53356512899065	6.62414993528236	6.77458865194733e-07	5.78527976307131e-05	6.0730174899401
1419472_s_at	Nudc	0.581444190319838	12.3117087558112	6.62326651375386	6.78909382641836e-07	5.78527976307131e-05	6.07093875544502
1459913_at	Tnfsf10	-1.7452084995077	6.4939332901383	-6.62254429828524	6.80097564272679e-07	5.78527976307131e-05	6.0692392758896
1459832_s_at	Ap1m1	1.0135467757271	10.2256683937052	6.62191522117224	6.81134244072386e-07	5.78527976307131e-05	6.06775891267564
1438059_at	Ctxn3	0.651559335116777	10.5436632864247	6.61829983224314	6.87123511455055e-07	5.82517997934857e-05	6.05925013310044
1448593_at	Wisp1	-0.76021595446626	9.28899009127427	-6.61466448017153	6.9320002622051e-07	5.86566873969441e-05	6.05069276131557
1419270_a_at	Dut	-0.548109417699812	11.1305308686183	-6.61259938454958	6.96676231805177e-07	5.88404395704968e-05	6.04583094843846
1451301_at	Tmod2	0.587113405481865	6.43636605125386	6.60970372128575	7.01580514414748e-07	5.91139923438765e-05	6.03901287134715
1442094_at	Ing5	-1.96768028788385	9.30206663369997	-6.60914166267337	7.02536526824633e-07	5.91139923438765e-05	6.03768933975244
1425454_a_at	Il12a	-1.25072144760615	8.01208468908413	-6.60349907206614	7.12208024642102e-07	5.97528409130983e-05	6.02440007640237
1424470_a_at	Rapgef3	0.980575286686897	11.4998558761709	6.60240237750925	7.14103484449569e-07	5.97528409130983e-05	6.02181672398136
1418433_at	Cab39	-0.741751583050275	11.5197597034211	-6.60009526892352	7.18107764951133e-07	5.99766264945575e-05	6.01638166634611
1418924_at	Rassf7	0.899153218947855	9.31318655710714	6.59795185225346	7.2184845859938e-07	6.0092020176586e-05	6.01133165242832
1456056_a_at	Fam21	0.70379697410754	11.724502937451	6.59777718434568	7.22154163670641e-07	6.0092020176586e-05	6.01092010011941
1429887_at	Nos1	0.764399522176267	8.09377680975894	6.59372944886378	7.29275647790365e-07	6.04615091746199e-05	6.00138179321243
1460586_at	Megf8	1.00832579054188	9.43791553744297	6.59001791486982	7.3586857134502e-07	6.08961622683152e-05	5.99263398292719
1457316_at	Map6	0.605308676141575	6.28982351742096	6.58583505051094	7.4337163386838e-07	6.13356695955314e-05	5.98277328077904
1436059_at	Rfx1	0.488170546553804	8.62295495552082	6.58554239576973	7.438994982097e-07	6.13356695955314e-05	5.98208329593423
1435257_at	Klhl17	0.638041231142045	10.5943112899838	6.58160071772512	7.51046505872214e-07	6.1740805703753e-05	5.97278908909838
1426315_a_at	6330416G13Rik	0.876678284673025	9.07704209904477	6.58132392067237	7.51551015085262e-07	6.1740805703753e-05	5.97213634997576
1449712_s_at	Atp6v1e1	0.696733872644946	12.5979837174947	6.57780862089868	7.5798838967826e-07	6.20049766519732e-05	5.96384581107095
1460295_s_at	Il6st	-1.44997231877639	5.9170917834152	-6.57620299975152	7.60947355745568e-07	6.20049766519732e-05	5.96005859182712
1437966_at	Prrt3	0.580968438479987	7.56753320534918	6.57569230574313	7.6189097031892e-07	6.20049766519732e-05	5.95885393967323
1435598_at	BB319198	0.751538823695637	8.23629789083811	6.57544551598672	7.62347393865233e-07	6.20049766519732e-05	5.95827178760001
1423162_s_at	Spred1	-0.934611253932914	9.48676716369855	-6.57481371349263	7.63517147578703e-07	6.20049766519732e-05	5.95678139591056
1441063_at	Ago3	-1.1975007327878	7.18310185004909	-6.57374226578181	7.65505070297002e-07	6.20049766519732e-05	5.9542537921524
1424937_at	Plin5	1.3315012638768	7.05011811205117	6.57360232261639	7.65765104879028e-07	6.20049766519732e-05	5.95392364833944
1427988_s_at	Safb2	0.873792248371293	10.6714183279888	6.57236524746453	7.68067690182635e-07	6.2079965761518e-05	5.95100512716791
1449848_at	Gna14	0.628888382751827	8.32948741413632	6.57076294901606	7.71060569620388e-07	6.21254341658496e-05	5.9472246927885
1440603_at	Asb18	-1.02850504224896	6.17727561763298	-6.57058954214202	7.71385182875674e-07	6.21254341658496e-05	5.94681554113409
1447800_x_at	Tcn2	0.450938459591483	13.4612719183534	6.5663935753432	7.79282554829356e-07	6.25993528569705e-05	5.93691409758645
1419043_a_at	Iigp1	-1.16759894050025	6.48386037518265	-6.56599046350875	7.8004559334865e-07	6.25993528569705e-05	5.93596274169541
1422884_at	Snrpd3	-0.933104973330869	12.0457572277519	-6.56215198876398	7.87349607580764e-07	6.30732764680285e-05	5.92690284725676
1429410_at	Eny2	-1.15393705322531	7.08423455910868	-6.5576042217557	7.96093625054602e-07	6.35647237564199e-05	5.916166526758
1428426_s_at	Tgfbrap1	0.52335481855313	10.6181132258875	6.55749586728672	7.9630316228858e-07	6.35647237564199e-05	5.91591069434318
1416102_at	Ywhaz	-0.912493213818215	9.6913188035816	-6.55414391142523	8.02813071470189e-07	6.39711525377685e-05	5.90799579745912
1435255_at	Plxnb1	0.974929115399985	7.76626247690889	6.55310315391835	8.04845370867684e-07	6.39801080283966e-05	5.90553800602617
1422957_at	Ccr3	-0.921992047938814	5.33664414727033	-6.55263428404386	8.05762651828768e-07	6.39801080283966e-05	5.90443070815692
1438651_a_at	Aplnr	-1.12463446898102	10.9161308919358	-6.55091654760884	8.09132288541156e-07	6.40535898805544e-05	5.90037382232747
1442083_at	Rsrc2	-1.73507237472446	7.6571811654393	-6.55071503544209	8.09528530008558e-07	6.40535898805544e-05	5.8998978752118
1435666_at	Mast3	0.679199369212197	10.2128397569873	6.5499642702204	8.11006532383088e-07	6.40581534448505e-05	5.89812461661953
1416587_a_at	Xrcc1	0.95410770375747	9.64462003334451	6.54705321784224	8.16763474487357e-07	6.44000864735215e-05	5.89124826135415
1419621_at	Ankrd2	1.0380612284341	8.23499602989512	6.54595367034124	8.18948783158847e-07	6.44157133157037e-05	5.88865069611989
1434309_at	Fntb	0.735149940049386	9.14541670032347	6.54549616190799	8.19859819194248e-07	6.44157133157037e-05	5.88756983793587
1437289_at	Impad1	-1.19305436967154	9.03847721790345	-6.54480082190327	8.21246428161895e-07	6.44157133157037e-05	5.88592705751477
1435121_at	Dio3os	1.06856604918991	5.63944739445451	6.54339179257802	8.24063573887578e-07	6.45244639685827e-05	5.88259796785023
1417334_at	Stk19	0.84507073646956	7.6521015965802	6.53937655700886	8.32145610903613e-07	6.49067204719981e-05	5.87310993575776
1458997_at	Iglon5	-0.9756429159629	7.57682408151467	-6.5393446812994	8.32210094003219e-07	6.49067204719981e-05	5.87303460549954
1449225_a_at	Mapk8ip2	0.747833023515188	11.3961883296703	6.53858210554443	8.33754269587555e-07	6.49067204719981e-05	5.87123241242282
1455385_at	Sh3glb1	0.639934775516374	12.3001569983929	6.53811475860764	8.34702065891198e-07	6.49067204719981e-05	5.87012789840197
1440938_at	Treml2	0.703102924204598	9.53327552173564	6.53617916602718	8.38639228077242e-07	6.5088269584339e-05	5.86555309784025
1418930_at	Cxcl10	-1.01841560755793	6.56966758993215	-6.53554997729972	8.39923125830587e-07	6.5088269584339e-05	5.86406590494538
1435077_at	Asxl1	0.814753934026858	9.07236171423335	6.5294509322918	8.52472943509752e-07	6.58973671643347e-05	5.84964734160963
1451689_a_at	Sox10	0.601457042968406	11.6229563836364	6.52873629733112	8.53955885322375e-07	6.58973671643347e-05	5.84795760480108
1418383_at	Apcdd1	-0.868560800626683	6.37790840640706	-6.52835541003189	8.54747340217196e-07	6.58973671643347e-05	5.84705698126679
1423776_s_at	Tbc1d22a	0.671949635535439	11.1223234118344	6.52667423793133	8.58249633220811e-07	6.60180985084597e-05	5.84308157476861
1415928_a_at	Map1lc3b	0.308212706709023	13.5998659409873	6.52619967952377	8.59240899857339e-07	6.60180985084597e-05	5.84195934281979
1440173_x_at	Selp	0.768278803411913	7.7629641796256	6.52532781586834	8.61065108436455e-07	6.60457439720962e-05	5.83989749666214
1434281_at	Dda1	0.66026976205078	11.198366206468	6.52032774531216	8.71603323113471e-07	6.66274262300689e-05	5.82807122093953
1427890_a_at	Lrrc56	0.582383132918488	8.27567281229672	6.51846353123564	8.75565933774647e-07	6.67138428107745e-05	5.8236611800707
1438629_x_at	Grn	0.827358709164051	13.3434996804424	6.5184042599219	8.75692222877065e-07	6.67138428107745e-05	5.82352095929198
1452060_a_at	Limk2	0.507401260974105	9.73968753407441	6.50448567213058	9.05868726432395e-07	6.88701293489602e-05	5.79058159087217
1417231_at	Cldn2	1.26508094259157	7.56069983809519	6.50395053264563	9.0704988433255e-07	6.88701293489602e-05	5.78931468521864
1416872_at	Tspan6	-1.02756500539588	9.08327514527518	-6.49982098512858	9.16217568183913e-07	6.94492916683406e-05	5.77953712788875
1429836_at	Uggt2	-0.88348584586847	6.56999062522892	-6.49715672605789	9.22182353565383e-07	6.97416896947e-05	5.77322787367699
1451422_at	Myo18a	0.48659078254274	10.1558259385026	6.49671827493072	9.23167751219172e-07	6.97416896947e-05	5.77218949351783
1448629_at	Hps4	0.63305974860006	9.7417629785767	6.49592117643559	9.24961941571379e-07	6.97603821518574e-05	5.77030167361412
1428326_s_at	Hrsp12	-0.522968708411018	10.1572530500616	-6.48983835849636	9.38771349983276e-07	7.06707568401871e-05	5.75589287276412
1431056_a_at	Lpl	-0.901506511928337	8.85228459911042	-6.48860363418705	9.41600020546515e-07	7.06707568401871e-05	5.752967561202
1422687_at	Nras	-1.30290444158897	8.66472863477864	-6.48854544139524	9.41733550496717e-07	7.06707568401871e-05	5.75282968627739
1428647_at	Pbx1	-0.80312866474174	8.72490073890867	-6.48705891230509	9.45151111520488e-07	7.07828726899958e-05	5.74930754973704
1441776_at	Tspan11	1.17223454068356	8.55366305807604	6.48653160926144	9.4636642717606e-07	7.07828726899958e-05	5.74805811149438
1437488_at	Slc9a9	-0.640420415710913	6.47503697703492	-6.48391325555022	9.52424780339603e-07	7.10325055956283e-05	5.7418534688495
1446582_at	Poln	0.681588193434516	6.88403428858953	6.48326500886785	9.53930790510188e-07	7.10325055956283e-05	5.74031721143163
1440330_at	Hist1h2be	-0.526591590541538	3.94279158157729	-6.48305082681023	9.5442891268377e-07	7.10325055956283e-05	5.73980961790546
1434314_s_at	Rab11fip5	0.459436041100871	11.8170949420336	6.47834222580958	9.65446915835452e-07	7.17341373164658e-05	5.72864926524147
1419120_at	Lyl1	1.0101682078768	10.4988800803738	6.47692174953122	9.68796181012527e-07	7.18645996050098e-05	5.72528193275944
1433840_a_at	Ap5z1	1.15042983355795	7.68116444685455	6.47307338574454	9.77929658412217e-07	7.23042713509007e-05	5.71615794289485
1428128_at	Atxn7l3b	-0.74481327233979	9.75938215347342	-6.47096039441336	9.82981778453128e-07	7.25588562848028e-05	5.71114756546698
1451184_at	Gm6793	-1.04463218292577	12.0698073875586	-6.47010280568372	9.85039837465858e-07	7.25919635776923e-05	5.70911388047342
1451184_at	Hnrnpa3	-1.04463218292577	12.0698073875586	-6.47010280568372	9.85039837465858e-07	7.25919635776923e-05	5.70911388047342
1440515_at	Dcdc2b	0.54128539500341	5.89426354468512	6.46783126731433	9.90512368684703e-07	7.28761800000796e-05	5.70372674037064
1438316_a_at	Ccdc102a	1.01511885964602	9.87205843575539	6.46435744287877	9.98941408232521e-07	7.33195515758523e-05	5.69548711138354
1429459_at	Sema3d	-0.768754340948614	10.2517099081042	-6.46400941431365	9.99789898653005e-07	7.33195515758523e-05	5.69466153810573
1450010_at	Hsd17b12	-1.21295199934533	7.98925779132241	-6.46181879056033	1.00514750656986e-06	7.35927884639727e-05	5.68946474163955
1434147_at	Rell2	0.891388660237857	8.57563788861137	6.46093951323396	1.0073061753158e-06	7.36313060176953e-05	5.68737868237338
1443619_at	Tmem30a	-2.04820583612616	7.75934460233347	-6.4581899563161	1.01408700708524e-06	7.39325334430286e-05	5.68085485754242
1455090_at	Angptl2	-0.851017688846627	9.64666328047753	-6.45794004814159	1.01470562074532e-06	7.39325334430286e-05	5.68026186108103
1438913_x_at	Hdgfrp2	0.82020093543073	8.4665332269439	6.45449325935512	1.02327701206904e-06	7.43169348169498e-05	5.67208237914847
1451592_at	Mypop	0.959315940725382	8.83527102403318	6.45214928516362	1.02914806689925e-06	7.46231623235097e-05	5.66651916522073
1426005_at	Dmp1	-1.47282217590476	10.7004457295061	-6.45111533528793	1.03174874593936e-06	7.46468074262239e-05	5.66406497372834
1450350_a_at	Jdp2	0.396044662381828	12.8260153104359	6.44903711949358	1.03699632895308e-06	7.46468074262239e-05	5.65913172772868
1455526_at	Diras1	0.639764987322066	7.62591670058911	6.44836013162301	1.03871161847278e-06	7.46468074262239e-05	5.65752459268468
1418020_s_at	Cpd	-2.12202937024541	7.29355714953142	-6.44835078517379	1.03873531986749e-06	7.46468074262239e-05	5.65750240431242
1433632_at	Irf2bp2	-1.50919592712596	9.04919321452231	-6.44786868945315	1.03995860031763e-06	7.46468074262239e-05	5.65635790034512
1434366_x_at	C1qb	0.437936302060596	12.8782262966686	6.44743516640147	1.04105988494922e-06	7.46468074262239e-05	5.65532868567007
1433916_at	Vamp3	-0.838742225922387	11.3009480575978	-6.44478606339599	1.04781530487328e-06	7.50119334366504e-05	5.64903905088843
1437672_at	Irs3	0.849947444213802	7.51542953238271	6.44139915672597	1.05651729139592e-06	7.53751656993639e-05	5.64099649657592
1449234_at	Car15	0.648927090342677	7.79809521472758	6.44093828496303	1.05770708902115e-06	7.53751656993639e-05	5.63990200667052
1451716_at	Mafb	-0.77028210377514	7.82393433796233	-6.44086247735111	1.05790292649159e-06	7.53751656993639e-05	5.63972197447571
1448413_at	2410016O06Rik	0.580187634835878	8.95235711458852	6.43076453653733	1.08432248192144e-06	7.71279126590024e-05	5.61573485458779
1435631_x_at	Sh3glb1	0.660471134338702	12.1224452426306	6.43001893303904	1.0862996808501e-06	7.71279126590024e-05	5.61396324471708
1453008_at	Trnp1	0.624405083424852	11.776341668703	6.42951677957161	1.08763336624743e-06	7.71279126590024e-05	5.6127700541248
1419006_s_at	Peli2	0.809551128506201	7.92748167936702	6.42583627382144	1.09745960261094e-06	7.76225131659958e-05	5.60402373984682
1420888_at	Bcl2l1	0.638771109695734	10.2801490947697	6.4256161200848	1.09805022948283e-06	7.76225131659958e-05	5.60350051921871
1424138_at	Rhbdf1	0.640819878283007	9.59082102798894	6.41882851773935	1.11641976100128e-06	7.8797570643065e-05	5.5873662556914
1417116_at	Slc6a8	0.453922401507922	11.0052211461074	6.41670711074609	1.12222498620361e-06	7.90835454730769e-05	5.58232253920889
1415810_at	Uhrf1	-0.711536802296617	12.3552171038085	-6.41517508419711	1.12643649002633e-06	7.92564931929444e-05	5.57867977194171
1434570_at	Bend3	-0.756370336986997	9.68947782329417	-6.41154697982045	1.13647439734622e-06	7.98382115182427e-05	5.57005198948841
1447852_x_at	Rilpl1	0.403177389530897	12.8253270114594	6.40798183369658	1.14642689786143e-06	8.04121298918324e-05	5.56157244873923
1449868_at	Tbx6	0.72662259650566	7.20769504151513	6.40663846880667	1.15020004223052e-06	8.05515094792526e-05	5.55837693630549
1447264_at	Rab11fip1	-2.11943769550457	7.40557755810317	-6.40476096633132	1.15549463993006e-06	8.07506167167427e-05	5.55391050338357
1436849_x_at	Gaa	0.881154526555433	10.2156273390389	6.40436162619563	1.15662398614256e-06	8.07506167167427e-05	5.55296045192987
1452983_at	Cep57	-0.966967706392233	9.67097463174164	-6.39760813042265	1.1758943073902e-06	8.19691022528674e-05	5.53689075453654
1419667_at	Sgcb	0.503530530700487	8.57910130634954	6.39580260928754	1.18110134571568e-06	8.22050181992638e-05	5.53259369704561
1420158_s_at	Abcf1	1.172783908878	12.3792145237088	6.39104016125775	1.19494900014722e-06	8.30406700395064e-05	5.52125749908456
1437437_x_at	Dnpep	0.605490592968332	10.4281769716263	6.39020568607615	1.19739235823716e-06	8.30824503828525e-05	5.51927090569997
1424886_at	Ptprd	-0.475781845712574	10.8762426026953	-6.38924146621053	1.20022194947664e-06	8.31508604352469e-05	5.51697533652511
1424211_at	Slc25a33	0.898227905497583	9.69558001032426	6.38615413717036	1.20932790173088e-06	8.36532173250989e-05	5.50962445481242
1450887_at	Rqcd1	-1.00565310669357	9.0685237028709	-6.38369637346314	1.21662726584062e-06	8.40292592904713e-05	5.50377178045185
1418425_at	Sp7	-0.790054201529889	8.51231251117613	-6.3825198128221	1.22013742627488e-06	8.41428410740417e-05	5.50096979196353
1423416_at	Smarcc1	-0.726195302968702	8.36132609574045	-6.37761499994375	1.23488197744466e-06	8.50296367400479e-05	5.48928724185039
1424780_a_at	Reep3	-1.4146922462569	10.6332821713183	-6.37374373315808	1.24664760989746e-06	8.57089235579046e-05	5.48006451456043
1451222_at	Btf3l4	-1.12067956287837	9.29236913852954	-6.37214872124119	1.25152835625137e-06	8.59135165833992e-05	5.47626413618793
1434119_at	D2Wsu81e	0.940843384295094	10.7202130819697	6.3702425302365	1.25738684924914e-06	8.6061860230751e-05	5.4717219433702
1439452_x_at	Dnpep	0.586874804724722	12.4051760810768	6.37020394371009	1.25750572918704e-06	8.6061860230751e-05	5.47162999268742
1419483_at	C3ar1	-1.3093261076242	6.61891636781462	-6.36773239605744	1.26514413586423e-06	8.64534328357767e-05	5.46574000725425
1429400_at	Clcn5	-1.01629145818278	9.84668386255385	-6.36476266532198	1.27438473114458e-06	8.65208814545024e-05	5.45866187720863
1439965_at	Slc43a2	1.09425508796939	10.8776945806646	6.36472449868675	1.27450393654618e-06	8.65208814545024e-05	5.45857090339517
1449660_s_at	Coro1c	-1.26603389113198	9.06288497737966	-6.36466680075165	1.27468416538705e-06	8.65208814545024e-05	5.45843337455315
1421163_a_at	Nfia	-1.57310722008414	8.91835380927009	-6.36457176307597	1.27498108754397e-06	8.65208814545024e-05	5.45820684185468
1423707_at	Tmem50b	0.43055488459434	11.1180131463758	6.36433437085142	1.27572306971562e-06	8.65208814545024e-05	5.45764098704259
1419220_at	Xirp1	1.42983031685742	7.95373405485198	6.36335682325262	1.27878308427889e-06	8.65981920181117e-05	5.45531080969908
1448395_at	Sfrp1	-0.649011845898275	8.45156393516863	-6.36162356887003	1.28422707569293e-06	8.6836469776352e-05	5.45117899025811
1453039_at	Zfp335	0.678862044264136	8.59926370935938	6.36096083352792	1.28631489880748e-06	8.68474375016708e-05	5.44959903835663
1426345_at	Prepl	0.552428637624304	11.0390157969821	6.3585386606051	1.29397494857186e-06	8.70642482371289e-05	5.44382418884526
1432543_a_at	Klf13	0.903502674185007	8.11216484705154	6.35707278025711	1.29863330060074e-06	8.70642482371289e-05	5.44032897225317
1435639_at	2610528A11Rik	1.16530833877549	5.7175158500578	6.35548158245515	1.30370922783078e-06	8.70642482371289e-05	5.43653467628357
1430533_a_at	Ctnnb1	-1.4387352829963	7.0326320676623	-6.35547802293608	1.30372060533188e-06	8.70642482371289e-05	5.43652618809996
1437239_x_at	Phc2	0.629809805730961	11.37110198253	6.35535095429929	1.30412682856497e-06	8.70642482371289e-05	5.4362231737784
1455005_s_at	Slc5a2	-0.960646201896972	8.85714006135005	-6.35506562092574	1.30503947500567e-06	8.70642482371289e-05	5.43554274668622
1437120_at	Snx30	-0.718246628473311	7.76105968206362	-6.35486037412471	1.30569636458605e-06	8.70642482371289e-05	5.43505329427953
1448691_at	Ubqln4	-0.694618976015313	10.7688506781114	-6.35479734302439	1.30589816233574e-06	8.70642482371289e-05	5.43490298294909
1438028_at	Rprd2	-0.783652961369643	8.38899943001624	-6.35448457377425	1.30689998129834e-06	8.70642482371289e-05	5.43415711019457
1421534_at	Dfna5	-1.22802818438226	10.9747590029263	-6.35252639027114	1.31318997701349e-06	8.72668076967781e-05	5.42948710432278
1437056_x_at	Crispld2	0.83523571269114	12.0022403164885	6.35233376266613	1.3138103905925e-06	8.72668076967781e-05	5.42902768985654
1424254_at	Ifitm1	0.452365850982075	11.7644644127587	6.35048210594267	1.31978944024136e-06	8.75350346240079e-05	5.42461129785558
1420887_a_at	Bcl2l1	-1.15516954447404	5.667790560891	-6.34950959639501	1.32294079114564e-06	8.75616832528454e-05	5.42229160755192
1444508_s_at	Arrdc1	0.693937517956392	9.71892357185543	6.34916041935761	1.32407414421943e-06	8.75616832528454e-05	5.42145870273605
1418015_at	Pum2	-1.08751304782245	9.21674965940042	-6.34743292851334	1.32969576897363e-06	8.77064528489031e-05	5.41733785322143
1436503_at	BC048546	0.627191802227955	8.733083461178	6.3468655634357	1.33154739379483e-06	8.77064528489031e-05	5.41598435672748
1427919_at	Srpx2	-0.883865889465592	8.58356652571119	-6.34669721966934	1.33209729721067e-06	8.77064528489031e-05	5.4155827517229
1420962_at	Hapln2	1.1317326203867	6.95015803212581	6.34378133525209	1.34165896113548e-06	8.81497205504004e-05	5.40862604035143
1429531_at	Smpd4	-1.24097800770667	5.93338394404209	-6.34345339386551	1.34273869799173e-06	8.81497205504004e-05	5.40784357857354
1451342_at	Spon1	0.987906973194213	9.36927084133738	6.34268315803811	1.34527815671575e-06	8.81880670727285e-05	5.40600576328043
1454792_s_at	Sephs1	-0.505552260233762	11.4960236124323	-6.34208488902591	1.34725401715575e-06	8.81894099096393e-05	5.40457822205192
1425357_a_at	Grem1	1.16347140739859	9.15195212091799	6.33989400858923	1.35451494249229e-06	8.85362006106445e-05	5.39935017652924
1419253_at	Mthfd2	0.597440810109133	10.532948046335	6.33479135219438	1.37158083294539e-06	8.95219495610278e-05	5.38717173989705
1456350_at	Zfp451	-1.58534175450707	8.6807480030865	-6.33311739006089	1.37722698472366e-06	8.972024046864e-05	5.38317588221023
1429474_at	Ptgr2	-1.98175252410152	5.24811496749183	-6.33271211060821	1.37859751767738e-06	8.972024046864e-05	5.38220840627634
1422698_s_at	Jarid2	-0.80045780052483	11.4716423070247	-6.33177144375365	1.38178392439555e-06	8.97980356976425e-05	5.37996279207887
1417595_at	Meox1	-0.568544761798083	6.75505994507696	-6.33101490804064	1.38435204723455e-06	8.98354844350008e-05	5.37815667444552
1437591_a_at	Wdr1	-1.83380099178208	6.14927340465482	-6.32719494409679	1.39739364875401e-06	9.01925617281414e-05	5.36903609431111
1451646_at	Pdik1l	-0.476764692920626	5.41794931243879	-6.32717927658734	1.39744739544623e-06	9.01925617281414e-05	5.36899868306301
1424657_at	Taok1	-0.816455672398719	6.6226336956097	-6.32706085004905	1.39785372049336e-06	9.01925617281414e-05	5.36871590049737
1447520_at	Lbp	0.821174388951023	9.457980936374	6.32617230913591	1.40090617103898e-06	9.02603846000418e-05	5.36659416488414
1418417_at	Msc	0.621216612257142	5.85382158815211	6.32506713893828	1.40471229204023e-06	9.03351415044249e-05	5.36395501976944
1455205_a_at	Usp19	0.43120126089305	10.9642882093442	6.32467296107945	1.40607235618071e-06	9.03351415044249e-05	5.36301369048368
1433661_at	Nlrx1	0.718335131115241	9.55582772558493	6.32404017659429	1.40825850877733e-06	9.03468947430531e-05	5.36150251255789
1450400_at	Tgs1	-1.0531267393108	7.12577632678847	-6.32247954034556	1.41366502174819e-06	9.05649235026492e-05	5.35777530354762
1438557_x_at	Dnpep	0.553513509521026	12.4668117781711	6.32046096730395	1.42068932509333e-06	9.08858287248714e-05	5.3529540179366
1417569_at	Ncald	-1.08039721253864	7.85129160632292	-6.31832374187765	1.42816525805883e-06	9.12346760675797e-05	5.3478488400764
1450018_s_at	Slc25a30	-0.837304694618576	5.96345523876578	-6.31751539721428	1.43100324554551e-06	9.1286672386631e-05	5.34591781915834
1434094_at	Tmem125	0.906282821035568	8.36425916511351	6.31591875045924	1.43662573703419e-06	9.13881041336205e-05	5.34210344220945
1427468_at	Ppp3cb	-0.619617589527669	7.2292143770083	-6.31435441618928	1.44215625655718e-06	9.16094215873036e-05	5.3383659841239
1420807_a_at	Dlk2	0.668967073982742	7.1613328136605	6.31294548812393	1.4471559078792e-06	9.17977195517016e-05	5.33499958444196
1419699_at	Scgb3a1	1.22240951104362	7.42082991594942	6.30835734618895	1.4635597966904e-06	9.23861017141952e-05	5.32403545075415
1437811_x_at	Cotl1	1.59488466796935	9.78409470540551	6.30817122491519	1.4642292135417e-06	9.23861017141952e-05	5.32359063341046
1455928_x_at	Lztr1	0.780779703643615	11.441956150324	6.30806115788075	1.46462523504245e-06	9.23861017141952e-05	5.32332757877992
1417356_at	Peg3	-0.73955550288124	5.88451124540581	-6.3058696050763	1.47253318967967e-06	9.26296150324647e-05	5.31808959863689
1449157_at	Nr2c1	-0.869503589835264	5.50527303539037	-6.30585297068167	1.47259337882258e-06	9.26296150324647e-05	5.31804983911242
1416350_at	Klf16	-1.2210227705194	9.39071133116143	-6.30320506695474	1.48220643744733e-06	9.31044464280112e-05	5.31172042909387
1427266_at	Pbrm1	-0.68387653393078	9.52246406177672	-6.30006652632789	1.49368350808344e-06	9.36948816384859e-05	5.30421721957641
1417475_at	Atp13a1	0.838049288106802	8.94251812952872	6.29906264600481	1.49737358031826e-06	9.37958970082415e-05	5.30181704438257
1456212_x_at	Socs3	0.823225408445704	9.59274473161292	6.2982936000715	1.50020672315452e-06	9.38430283231512e-05	5.29997825871959
1419979_s_at	Creb3	0.51034280886634	13.1918842371636	6.29743624425758	1.50337163072735e-06	9.39107533482468e-05	5.29792824732675
1427929_a_at	Pdxk	0.875947373252532	10.3454393719191	6.29572601880471	1.50970520308338e-06	9.41516489742612e-05	5.29383870845713
1455900_x_at	Tgm2	0.37566472519993	13.329938815186	6.29375206372656	1.51704923900936e-06	9.41516489742612e-05	5.28911812986345
1438668_x_at	Atxn2l	0.562106402573735	8.67728151638553	6.29074625448839	1.52830217479103e-06	9.46812587709484e-05	5.28192911571742
1416221_at	Fstl1	-1.33807354983428	8.95141298341112	-6.28747324942981	1.54065208910757e-06	9.52918564825977e-05	5.27409991341757
1442714_at	D130037M23Rik	1.03390431787941	8.42420600011213	6.28489512588089	1.55045152510861e-06	9.56032457563625e-05	5.26793207309975
1429403_x_at	Glt8d2	0.894436702317466	8.88313982983641	6.28457741960176	1.55166350842902e-06	9.56032457563625e-05	5.26717194961622
1450691_at	Caskin2	0.577593603970844	10.2251376185576	6.28172602361371	1.56258425179077e-06	9.60421557109221e-05	5.2603493866971
1431045_at	Fam49a	-0.797238611206745	4.04937976954911	-6.28157598780905	1.56316104545657e-06	9.60421557109221e-05	5.25999036979022
1417507_at	Cyb561	0.735185865823498	8.52484846963706	6.28105240448766	1.56517559361273e-06	9.60421557109221e-05	5.25873748101964
1424681_a_at	Psma5	-0.401377885577247	10.3280515546583	-6.27715981666335	1.58023587859195e-06	9.67173052667104e-05	5.24942191633062
1417108_at	Klc4	0.613436629623468	8.97077480790689	6.27710030664759	1.58046726195795e-06	9.67173052667104e-05	5.24927948673891
1448607_at	Nampt	-0.976055083887568	5.56517932712033	-6.27613404577065	1.58422905054394e-06	9.6816144185071e-05	5.24696681081792
1454784_at	Hs3st2	0.868753815262455	7.04108744913484	6.27442856395228	1.59089098335834e-06	9.70917107448503e-05	5.24288461265537
1455216_at	Paqr6	-0.716963228941435	7.73308170370448	-6.27386924017172	1.59308201089512e-06	9.7094042937001e-05	5.24154575990015
1415944_at	Sdc1	-0.83931928673441	8.71488616381414	-6.2684868307234	1.61432404948911e-06	9.82559095222786e-05	5.22866013917953
1418151_at	Mtmr4	0.712335302967054	9.30451326530566	6.26769366284276	1.61747862178322e-06	9.83152335863138e-05	5.22676100751417
1420795_at	Fgf9	-0.606948010430505	7.53978346571218	-6.26330016528233	1.63506633845291e-06	9.91171060894685e-05	5.21624013420944
1436644_x_at	Tmem25	0.96653873374931	10.727449827991	6.26254889947985	1.63809317909995e-06	9.91673026450827e-05	5.21444090701586
1440822_x_at	Reps1	0.4508943578085	11.7696722113703	6.26012346409879	1.64790421097241e-06	9.94987182598583e-05	5.20863174428175
1434667_at	Col8a2	-0.936674900474693	9.49223263207733	-6.26010480395995	1.64797992372928e-06	9.94987182598583e-05	5.2085870488755
1418607_at	Zkscan14	0.465761561259851	9.57125911933082	6.25895953102847	1.65263360549078e-06	9.95080388549691e-05	5.205843779055
1435706_at	Btbd9	0.899260925393271	8.18512799469682	6.25843895787773	1.65475331237061e-06	9.95080388549691e-05	5.20459680400078
1455677_s_at	Clcnka	0.752029992376524	9.63428727534794	6.25635181121333	1.66327972890218e-06	9.98875886194639e-05	5.1995969797496
1421624_a_at	Enah	0.720434285528785	9.55557424080816	6.25535822476062	1.66735442667412e-06	9.99207048070194e-05	5.1972166459662
1436522_at	Map3k3	0.391707148357479	11.6971462589486	6.25487351682729	1.66934589916399e-06	9.99207048070194e-05	5.19605539277418
1416985_at	Sirpa	-0.974686742769311	11.2560648506893	-6.25459832596855	1.67047762631633e-06	9.99207048070194e-05	5.19539608484917
1456567_x_at	Grn	0.77991425795552	11.4299708971248	6.24866828891729	1.69505562598145e-06	0.0001009504010291	5.18118677828039
1457703_at	Cacna2d4	0.550359915218719	8.9860840162476	6.24860314547804	1.69532765744823e-06	0.0001009504010291	5.18103066307005
1452985_at	Uaca	0.681303948339127	8.66660921595298	6.24827245323523	1.69670927537459e-06	0.0001009504010291	5.18023815728969
1445027_at	Cdr2l	-1.13669043838111	7.16950584543052	-6.2423821888165	1.72151143082834e-06	0.0001021334169981	5.16612011773211
1441856_x_at	Tysnd1	0.51250443989268	6.3371962730176	6.24168964054629	1.7244516847595e-06	0.0001021334169981	5.16445994102908
1422651_at	Adipoq	-0.555423665609402	11.1106853298345	-6.24142273487335	1.72558621211535e-06	0.0001021334169981	5.16382010088234
1427951_s_at	Ccdc28a	0.382745942284041	9.16974445867174	6.24067866574306	1.72875301474991e-06	0.000102186749303	5.16203633896575
1424390_at	Nupl1	-0.985868238299647	7.54936715402132	-6.24012889471637	1.7310966717696e-06	0.0001021913494679	5.16071833068199
1417797_a_at	Kdf1	1.13433094533716	7.7346398336609	6.23739849436694	1.74278427787755e-06	0.0001025846974544	5.15417204765829
1447842_x_at	Tcn2	0.680980697681521	11.7370131445688	6.2372446903519	1.74344502718987e-06	0.0001025846974544	5.1538032701896
1456046_at	Cd93	-1.64026471404559	9.10446706562808	-6.23695546740032	1.74468823313133e-06	0.0001025846974544	5.15310979041596
1433609_s_at	Surf2	-0.817832239500995	9.75314136438604	-6.2362722701613	1.74762849525775e-06	0.0001025846974544	5.15147162908823
1437592_x_at	Sgf29	0.891058898835294	11.7833298494204	6.2359232143417	1.74913266540646e-06	0.0001025846974544	5.15063464817271
1434019_at	Pdap1	0.519945010494273	10.9540539110926	6.23215333674475	1.76546221761389e-06	0.0001033431191417	5.14159423627842
1455803_at	Slco4a1	0.620276774086976	8.09125143953525	6.23188120480875	1.7666469669908e-06	0.0001033431191417	5.14094158679748
1449525_at	Fmo3	1.35745464039558	7.51961462550612	6.23031087689465	1.77349934324588e-06	0.0001034622865264	5.13717533948493
1418201_at	Plekhg2	0.79021408046614	9.28216870685941	6.22983844364604	1.77556616863267e-06	0.0001034622865264	5.13604221170572
1454605_a_at	Pi4k2a	0.624010443343573	9.97416562291557	6.22903128670833	1.77910303304228e-06	0.0001035346140557	5.13410619586507
1439409_x_at	Tyrp1	0.788828977574467	7.7936941210164	6.2281824281925	1.78283036323692e-06	0.0001036178250159	5.13207008044983
1427278_at	Clip4	-0.80420413402571	7.28103264227079	-6.22758582381875	1.78545480169779e-06	0.0001036368043904	5.13063898824805
1420638_at	Prps2	-0.842762758021737	7.37395131015199	-6.22668343446976	1.78943184759978e-06	0.0001037341462192	5.12847432790752
1434026_at	Atp8b2	-1.38491057337993	8.71296457977187	-6.22250350226665	1.80797172008685e-06	0.0001046743678403	5.11844632256956
1438799_at	Dlx6os1	-0.701402279901133	6.94770776761423	-6.22134149041765	1.81316039972729e-06	0.0001047409932302	5.11565822559993
1441879_x_at	Mkrn1	0.536082562561023	8.81796648463671	6.21932243835188	1.82221204509245e-06	0.0001050940990354	5.11081342655873
1451083_s_at	Aars	0.691886762715312	10.1262078102084	6.21762495981375	1.82985760806754e-06	0.0001054002656212	5.10673991781555
1429776_a_at	Dnajb6	-1.40798330900292	6.41057564095293	-6.21533235761239	1.84023548897021e-06	0.0001058628326378	5.10123777573785
1430875_a_at	Pak1ip1	-1.01318650964136	7.91344913707534	-6.21336046738513	1.84920950418128e-06	0.0001062435641376	5.09650487722695
1433667_at	Lgi3	1.04277836881371	7.23550285362739	6.21205680339135	1.85516687808726e-06	0.0001064502307488	5.09337561562355
1440795_x_at	Rabep2	0.821780426277519	12.0223474541674	6.20658970882229	1.88036335617697e-06	0.0001075305022271	5.08025064570161
1435784_at	Atg9a	0.558098910322258	10.2774770565198	6.20642108527324	1.88114601133437e-06	0.0001075305022271	5.07984577677907
1453797_at	Phospho2	-2.18382182652519	7.73852938461192	-6.20331758670694	1.89561002729166e-06	0.0001082201365074	5.07239366502625
1451166_a_at	Sgf29	0.926065973697157	12.0930721704175	6.20128560959106	1.90514140461483e-06	0.0001086267793799	5.06751393081932
1457569_at	D8Ertd51e	-0.672139303067817	5.29989011556979	-6.19901500918619	1.91584978720953e-06	0.0001090254830787	5.0620606290837
1416952_at	Atp6v1d	0.403769771306082	11.5534776726779	6.19877848800205	1.91696876081384e-06	0.0001090254830787	5.06149254449796
1420157_s_at	Abcf1	1.27975054506952	11.635581864057	6.19686852041612	1.92602914915295e-06	0.0001094028219848	5.05690490149871
1422905_s_at	Fmo2	1.73175554922705	6.63651558170208	6.19527596365582	1.93361712306096e-06	0.0001096835320262	5.05307936609809
1419075_s_at	Saa1	1.12736475021587	6.41110200621253	6.19481169149013	1.93583493698386e-06	0.0001096835320262	5.05196407118028
1427314_at	Tmed7	-0.826183593604359	9.66206408242947	-6.19386501334138	1.94036521090252e-06	0.0001098022727439	5.04968984850793
1455295_at	Slc38a7	0.681656802998265	8.71737010368058	6.19253616815571	1.94674252448905e-06	0.0001099558455998	5.04649737815445
1425333_at	Rab43	0.567422735021813	8.96637077334685	6.19000442127202	1.95895180488124e-06	0.0001102154466148	5.04041449017487
1427034_at	Ace	0.893262814544099	6.87830577764966	6.18982977539016	1.95979689641862e-06	0.0001102154466148	5.03999485311056
1447883_x_at	Map1lc3a	0.586549809217696	12.5805000652977	6.18981150459227	1.95988532815523e-06	0.0001102154466148	5.039950952066
1428721_at	Klhl28	-0.957316892385148	8.51642373317946	-6.18598486162522	1.97849624805616e-06	0.0001111234860318	5.03075552039799
1452874_at	Kif1bp	0.327599529152482	11.8129487589952	6.18512716081687	1.9826922898215e-06	0.0001112206529393	5.02869425058205
1422693_a_at	Sub1	-0.70048225792604	12.1556373696436	-6.18227852484462	1.99669345103935e-06	0.0001118314938241	5.02184770630272
1417056_at	Psme1	-0.5260905768208	11.9462700434962	-6.18170145085052	1.99954202152064e-06	0.0001118314938241	5.02046063525395
1433428_x_at	Tgm2	0.449421051649394	12.6492880213006	6.18140230984609	2.00102027706835e-06	0.0001118314938241	5.01974159778829
1452986_at	Hgd	0.759606107290946	6.7760123943303	6.1792178158672	2.01184907554725e-06	0.0001122975311339	5.01449049966132
1423690_s_at	Gpsm1	0.590990569354029	8.36651537580374	6.17531617188409	2.0313385306005e-06	0.000113245239887	5.00511045377844
1448508_at	Traf3ip2	0.515915914768641	8.01969024830731	6.17446813127207	2.03559999976664e-06	0.0001133427106042	5.00307144440521
1460269_at	Pnmt	2.01079831835197	6.53970684661288	6.17338785592686	2.04104163881122e-06	0.000113505572074	5.00047394540471
1422866_at	Col13a1	-0.847236511001745	8.77497077213913	-6.17280529006583	2.04398231932066e-06	0.0001135291214084	4.99907312720395
1429325_at	Poc1b	-0.710535356946427	6.51926589276049	-6.17157643809565	2.05019946850801e-06	0.0001136145605061	4.99611815403993
1417968_a_at	Mbd1	0.649898522617446	10.6746149272183	6.17150553107582	2.05055879585913e-06	0.0001136145605061	4.99594764179967
1450826_a_at	Saa3	2.51276114538199	7.38641171341258	6.1691829620924	2.06236409124964e-06	0.0001141284452508	4.99036219793496
1440559_at	Hmga2-ps1	0.534083455885969	9.99701210199367	6.16671571821292	2.07498048575562e-06	0.0001146859005981	4.98442821046076
1440147_at	Lgi2	0.753353699480796	10.4605310477343	6.16526624110216	2.08242904826468e-06	0.0001149320088226	4.98094176355269
1456585_x_at	E130309D02Rik	0.988159575721792	10.2808071954633	6.16485837150784	2.08452990436806e-06	0.0001149320088226	4.97996066952942
1439983_a_at	Asic3	0.73610510138347	10.7206062434144	6.16434215739403	2.08719191273261e-06	0.0001149382691772	4.97871893736973
1459867_x_at	Unc45a	0.800475035335159	7.17058245972588	6.16322102906721	2.09298525248497e-06	0.0001151167413077	4.97602201224625
1424437_s_at	Abcg4	0.569973413844889	9.0216349207474	6.16051918823757	2.10701408853646e-06	0.0001156931726204	4.96952206982825
1436471_at	Rab36	0.841967259202677	7.24731423228989	6.160215674648	2.10859599330439e-06	0.0001156931726204	4.96879184546678
1420628_at	Pura	-0.711321682884939	9.88423869927412	-6.15856274022983	2.11723226980221e-06	0.0001160258719323	4.96481487567617
1415823_at	Scd2	-2.30536662551969	9.26845628134793	-6.15612446442629	2.13003753103037e-06	0.0001165859498628	4.95894784793531
1438499_at	1700029I15Rik	0.801973145030189	6.08967159808999	6.15515410612626	2.13515551393729e-06	0.0001166702580225	4.95661277952929
1455985_x_at	Shmt2	0.712771428969658	8.68405407947698	6.15485197884138	2.13675158259528e-06	0.0001166702580225	4.95588572090054
1434567_at	Pramef8	-0.85745882088892	7.23507178729587	-6.15422272957528	2.14007965747861e-06	0.0001167106803288	4.95437142416808
1418403_at	Adam19	-0.963802290914754	7.03164362616279	-6.15063304549406	2.15916643108965e-06	0.0001176093782712	4.94573201087473
1433932_x_at	R3hdm4	-1.60585572694268	9.75539328501554	-6.14911632651655	2.16728294688065e-06	0.0001179090810461	4.94208126828029
1427470_s_at	Napb	-1.97806593613302	6.57473243042268	-6.14594142169749	2.18437362213838e-06	0.0001186138826499	4.9344384961672
1423816_at	Cxx1a	0.678938917686732	8.82728124186913	6.14567026432155	2.18583961390634e-06	0.0001186138826499	4.93378570541354
1423816_at	Cxx1b	0.678938917686732	8.82728124186913	6.14567026432155	2.18583961390634e-06	0.0001186138826499	4.93378570541354
1436048_at	Exoc8	-0.819441232949336	9.83331859957248	-6.14524740536216	2.18812776578633e-06	0.0001186138826499	4.9327676893662
1436505_at	Ppig	-0.723058305445079	10.9163387631946	-6.14177815361717	2.20699260565505e-06	0.0001194928853633	4.92441490215596
1436248_at	Rasal2	-0.824918032474565	10.0777899446683	-6.14057937951986	2.21354959063977e-06	0.0001197041967475	4.92152836793687
1447678_at	Hsd17b14	1.34907786415547	7.48502215505958	6.138816990753	2.22322539173601e-06	0.0001200834591529	4.91728443214086
1437007_x_at	Usp39	0.479531536539564	11.8621065338882	6.13811565646321	2.22708778415865e-06	0.0001201481891786	4.91559548826086
1451322_at	Cmbl	-0.576740944662912	10.2281538226139	-6.1356729140616	2.24059382113744e-06	0.0001205999053407	4.90971251034429
1435452_at	Slc35g1	-0.97100728543165	8.46492406114936	-6.13543485484578	2.24191450771267e-06	0.0001205999053407	4.90913914742798
1454078_a_at	Gal3st1	0.608379633146611	6.90840875129565	6.13515233756736	2.24348286248331e-06	0.0001205999053407	4.90845870015387
1433565_at	Prpf38a	-0.727990332955905	10.5083048305929	-6.13305598634107	2.2551553677636e-06	0.000120973759171	4.90340934725632
1419385_a_at	Ubqln1	0.530020742004679	9.14226888732029	6.13294015396523	2.2558021210799e-06	0.000120973759171	4.90313033563703
1421442_at	Flt4	-1.09708476056051	7.21299107371818	-6.13041067081756	2.26997268780624e-06	0.0001214240452748	4.89703708858088
1449304_at	Zbtb11os1	1.01441490729084	9.29639005139989	6.13010610486373	2.27168500917205e-06	0.0001214240452748	4.89630337802142
1439070_x_at	Pisd-ps1	0.571634318200549	11.3559786016148	6.13000114226049	2.27227543096578e-06	0.0001214240452748	4.89605051703673
1439070_x_at	Pisd-ps3	0.571634318200549	11.3559786016148	6.13000114226049	2.27227543096578e-06	0.0001214240452748	4.89605051703673
1416193_at	Car1	-0.786319189445631	11.9819720991455	-6.12779059449527	2.28474622451809e-06	0.0001219459638721	4.89072491511601
1438702_at	Flrt2	-1.08176705767746	10.4433742748095	-6.12702433022633	2.2890853247826e-06	0.000122027359131	4.88887873069407
1437214_at	Lrrtm4	-0.85334841353737	5.18572719631204	-6.12656638485944	2.29168251666333e-06	0.000122027359131	4.88777535969136
1448127_at	Rrm1	-1.32222970741736	6.5024974342666	-6.12428810109442	2.30464818069823e-06	0.0001225730396198	4.88228575396125
1455018_at	Lmtk2	-0.955715724045021	10.1293532307412	-6.12141622019149	2.32109832511066e-06	0.0001233025389408	4.87536509247394
1418170_a_at	Zcchc14	-1.2552271827336	8.50901233076868	-6.12020282444784	2.32808449069693e-06	0.0001235281630763	4.87244079493674
1420428_at	Ager	0.642805683314039	7.67359485514473	6.11539239824964	2.35599171927713e-06	0.000124624068538	4.86084612299863
1427317_at	Kin	-0.957623981394986	9.7009847809614	-6.1144574448747	2.36145511661393e-06	0.000124624068538	4.85859230917974
1435029_at	Zak	-1.40350040878588	11.911154401071	-6.11433106253683	2.36219461906647e-06	0.000124624068538	4.85828764297542
1436200_at	Lonrf3	0.605235279119853	8.61294124040298	6.11427852356609	2.36250211024106e-06	0.000124624068538	4.85816098833341
1452978_at	Tmem138	0.821469531065352	8.52609058989959	6.11385286727648	2.36499482006438e-06	0.000124624068538	4.85713485681751
1424104_at	Syf2	0.519869561109154	11.2571505977793	6.1137977311606	2.36531790134463e-06	0.000124624068538	4.85700193857697
1455132_at	Rasal3	0.842020899292027	8.56237731682422	6.11299723428054	2.37001363388237e-06	0.0001247257700136	4.8550721222977
1454011_a_at	Rpa2	-1.23055766935579	6.52878374812977	-6.11151472204047	2.37873512924117e-06	0.0001250388497248	4.85149794823854
1460259_s_at	Clca1	0.79711267036833	9.06276176971157	6.10782150024604	2.4006042149822e-06	0.0001258890353085	4.84259301716291
1460259_s_at	Clca2	0.79711267036833	9.06276176971157	6.10782150024604	2.4006042149822e-06	0.0001258890353085	4.84259301716291
1460259_s_at	Clca3a1	0.79711267036833	9.06276176971157	6.10782150024604	2.4006042149822e-06	0.0001258890353085	4.84259301716291
1460259_s_at	Clca3a2	0.79711267036833	9.06276176971157	6.10782150024604	2.4006042149822e-06	0.0001258890353085	4.84259301716291
1456377_x_at	Limd2	0.359140536924471	13.79663972278	6.10780450938353	2.40070529581142e-06	0.0001258890353085	4.84255204632881
1448437_a_at	Gtpbp2	0.475042247129644	11.8390601635985	6.1073714906743	2.40328284074985e-06	0.0001258890353085	4.84150787879081
1460459_at	Paqr5	0.94791483152625	8.40069033030061	6.10603919066842	2.41123101889127e-06	0.0001261588517204	4.83829509266239
1460174_at	Dexi	0.62053760315056	10.7310996324333	6.1034546613311	2.42672598290798e-06	0.0001268224432852	4.83206209013291
1434895_s_at	Ppp1r13b	0.767229019274786	9.30063644495828	6.10187789310902	2.43622882160329e-06	0.0001271717084295	4.82825912835507
1418965_at	Nosip	0.625412818256423	10.7023702637095	6.10070528350147	2.44332040550852e-06	0.000127282881208	4.82543078058298
1420606_at	Npff	1.03103936756237	8.78883127408456	6.1005209788169	2.44443693070749e-06	0.000127282881208	4.82498622282361
1438931_s_at	Sesn1	0.629340462320675	12.1645470799934	6.10012705414109	2.44682508164646e-06	0.000127282881208	4.82403603313057
1424817_at	Spef1	0.953069630253916	7.43086962886449	6.09886667548219	2.45448201863164e-06	0.0001275340939197	4.82099575474798
1427994_at	Cd300lf	1.29635863847261	9.09933160856401	6.09778000095806	2.46110323658651e-06	0.0001277066652871	4.8183743545665
1452388_at	Hspa1a	1.36980843715313	6.60111872084719	6.09718715611017	2.46472315258097e-06	0.0001277066652871	4.81694417592599
1426744_at	Srebf2	-0.545653363019893	7.33092452587677	-6.09692951702094	2.46629798596779e-06	0.0001277066652871	4.81632263634926
1438012_at	Ppm1l	-0.536422338664878	10.024729445571	-6.09443823553991	2.4815789529014e-06	0.00012809632035	4.81031221370084
1421057_at	Dnase1l3	-0.722625415119775	8.24382882006101	-6.0941236624264	2.48351530629017e-06	0.00012809632035	4.80955323515231
1434911_s_at	Arhgap19	-1.03509411403621	10.1027011167139	-6.0938527840981	2.48518392732428e-06	0.00012809632035	4.80889967206114
1418543_s_at	Ccdc43	-0.662658601049296	10.9546190044421	-6.0923529177253	2.49444380995919e-06	0.0001284268382111	4.80528072672499
1456253_s_at	Klhl17	0.584046699869367	12.6563542338722	6.09184490113245	2.49758815080739e-06	0.0001284421016984	4.80405490952329
1417274_at	Snrpa	0.631549834180295	10.8859991246999	6.09063017847431	2.5051229552582e-06	0.0001286828592313	4.80112374166526
1420866_at	Zbtb14	-0.950740692349408	7.3698046280898	-6.09008959472545	2.50848356859707e-06	0.0001287088935464	4.79981924618829
1436297_a_at	Grina	0.712010989014948	13.433767176112	6.0889981958351	2.51528237286239e-06	0.0001287647562979	4.79718547525351
1426953_at	Hmgxb4	-0.817689901990539	9.68607813053567	-6.08825230818668	2.5199396078457e-06	0.0001288052558409	4.79538542480554
1434113_a_at	Rexo4	0.710398817173635	11.830913180821	6.08714699328652	2.52685718905485e-06	0.0001288052558409	4.79271786495129
1421164_a_at	Arhgef1	0.587377278422544	9.71936562810414	6.08710806178159	2.52710119236467e-06	0.0001288052558409	4.79262390565079
1451156_s_at	Vldlr	-0.654767526794212	7.51864922980299	-6.08704488492015	2.52749720448031e-06	0.0001288052558409	4.79247143103045
1440825_s_at	Ccdc28a	0.849259552117676	9.27932396198316	6.08617804640898	2.53293719150854e-06	0.0001288244527222	4.79037931296702
1447372_at	Aldh16a1	0.984539096611609	10.1070563385186	6.08590627686139	2.53464517528378e-06	0.0001288244527222	4.7897233804512
1422105_at	Cd3e	0.609418519700119	10.4578534515485	6.08534107405331	2.53820104237382e-06	0.0001288244527222	4.78835920476268
1451333_a_at	Acrbp	0.637754900089964	8.60730861032287	6.08503455631414	2.54013156127443e-06	0.0001288244527222	4.78761937883197
1451284_at	Yipf3	0.662662750436092	10.1189182223402	6.08371838361953	2.54843809712395e-06	0.0001289978749925	4.78444249314152
1456085_x_at	Cd151	0.423929327599514	13.1457638688178	6.07793994240918	2.58523456058052e-06	0.0001306046014286	4.77049282316993
1417625_s_at	Ackr3	-0.663688566976869	11.5161809367692	-6.07782504148251	2.58597168745128e-06	0.0001306046014286	4.77021540794418
1456220_at	Fbxl7	-1.34550874078131	6.57708681689567	-6.0766563017448	2.59348168248485e-06	0.0001307828785588	4.76739354304341
1427933_at	Vps33b	-1.40132517907572	8.04065877101166	-6.07637366850171	2.59530113101989e-06	0.0001307828785588	4.76671111822616
1417011_at	Sdc2	-0.497790670504521	12.2949292001278	-6.07450016431002	2.60739464322088e-06	0.000131245653799	4.76218729336428
1424862_s_at	Mib2	0.733758774498959	7.89184762068005	6.07399821462458	2.61064445785459e-06	0.0001312627376741	4.76097520907578
1417380_at	Iqgap1	-0.823423231908148	10.7756996720187	-6.07349766666871	2.61388929695055e-06	0.0001312795336099	4.75976648435169
1443036_at	Zfp804a	0.930022591198817	7.87825657100941	6.07236116243929	2.62127199810439e-06	0.0001314527856207	4.75702195684144
1427882_at	Dnttip2	-0.720277309831752	6.38014442112383	-6.07206978991469	2.62316815721714e-06	0.0001314527856207	4.75631830464145
1424095_at	Rtca	0.347702874582812	10.8724734296516	6.07054210422138	2.63313268750115e-06	0.0001316088030587	4.75262886918938
1428191_s_at	Mettl17	0.629123145323249	8.54355431148907	6.07047904122387	2.63354485002861e-06	0.0001316088030587	4.75247656393112
1428560_at	Xpo5	0.429474783249501	7.66770315240425	6.07025100345409	2.63503578994014e-06	0.0001316088030587	4.75192582002107
1433525_at	Ednra	-0.562037920083828	10.3713711875214	-6.06801251342837	2.64971694454576e-06	0.0001320495954872	4.74651926824865
1423071_x_at	6720475J19Rik	0.721737255243961	10.2436174176853	6.0668691225325	2.65724793266603e-06	0.0001322787406304	4.74375747943436
1434275_at	Nkd2	0.657693278240895	7.61957747500782	6.06614869252552	2.66200424090249e-06	0.0001323443370391	4.74201725867246
1455739_at	Gm4980	0.801524857219666	7.34426377560495	6.06518696857798	2.66836706969668e-06	0.0001323443370391	4.73969410385916
1422914_at	Sp5	0.588857321338272	7.58872613724814	6.0649232824885	2.67011433269373e-06	0.0001323443370391	4.73905712357886
1433931_at	R3hdm4	-1.66775809849811	9.3792137186434	-6.06489478334445	2.67030324617317e-06	0.0001323443370391	4.73898827844988
1422648_at	Slc7a2	0.445974642467954	4.56728757627857	6.06347232455229	2.67974963903048e-06	0.0001326667271898	4.73555195395042
1452444_at	Napb	-2.03673092785484	6.28079869560026	-6.06154144142865	2.69262678971166e-06	0.0001330211249635	4.73088707201501
1436107_at	Lsm8	-0.937815108154908	6.22860830371983	-6.06080877331922	2.69752943111567e-06	0.0001330211249635	4.72911689814777
1424050_s_at	Fgfr1	0.53179902146485	11.4656562680137	6.0607261468462	2.69808289428386e-06	0.0001330211249635	4.7289172638374
1416302_at	Ebf1	-1.12251310599219	8.94899614527897	-6.06055290408132	2.69924371412023e-06	0.0001330211249635	4.72849868875055
1448991_a_at	Ina	0.945390268484552	8.33005205909149	6.05997422484824	2.70312485727453e-06	0.0001330211249635	4.72710050925997
1447284_at	Trem1	0.735274044121075	7.85999637815157	6.05975381878321	2.70460458951152e-06	0.0001330211249635	4.72656796494323
1437624_x_at	Nudt16l1	0.379612706071482	12.6171184476952	6.05656172704187	2.72612775298334e-06	0.0001339336468271	4.71885470030434
1418978_at	LOC102643099	0.608378098140973	8.02649382202287	6.05254950776066	2.75342785146241e-06	0.0001351276926319	4.70915826379327
1418978_at	Sap30bp	0.608378098140973	8.02649382202287	6.05254950776066	2.75342785146241e-06	0.0001351276926319	4.70915826379327
1416199_at	Kifc3	0.57887127601197	8.75147450174787	6.05183976846797	2.75828593047293e-06	0.0001351554556792	4.70744285098921
1424522_at	Heatr1	0.499614810713616	9.76576934753634	6.05103455659885	2.76380805581571e-06	0.0001351554556792	4.70549662385127
1436695_x_at	Elmod3	0.769905112748458	11.586016476648	6.05086032175561	2.76500443232944e-06	0.0001351554556792	4.70507548323537
1424342_at	Fyttd1	-0.895811957545964	10.10851192001	-6.05071823146066	2.76598047918989e-06	0.0001351554556792	4.70473203652237
1426719_at	Apbb2	-0.613109707029753	11.2934545945687	-6.04740903899182	2.78881129006656e-06	0.0001361235692568	4.69673281308601
1448219_a_at	Ywhaz	-0.820946877542323	11.1593923230898	-6.04671242715538	2.79364170906806e-06	0.000136196350695	4.69504877297423
1438847_at	Mxd3	0.824066236592622	11.5233737707125	6.04632354116523	2.79634200447095e-06	0.000136196350695	4.69410863072824
1436553_at	Lhfpl4	0.772424615303986	8.82951455318959	6.04377916471353	2.8140748787984e-06	0.0001367159990517	4.68795716226106
1437401_at	Igf1	-0.580354557805996	9.41227156530291	-6.04353016902041	2.81581636600152e-06	0.0001367159990517	4.68735513775342
1417775_at	Polr1a	0.601131554221949	8.46344364571287	6.043322200358	2.81727174760368e-06	0.0001367159990517	4.686852304135
1431645_a_at	Gdi2	-1.77928382767295	9.00709010575322	-6.04254960111424	2.82268515772468e-06	0.0001367159990517	4.68498425015849
1452430_s_at	Srsf1	-1.69529051390921	8.83643888976202	-6.04229379746322	2.82447983832724e-06	0.0001367159990517	4.68436573401478
1433808_at	Mroh1	0.829379674818986	9.25845376505157	6.0420352006581	2.82629529386928e-06	0.0001367159990517	4.68374045761688
1433719_at	Slc9a9	-0.80095942642233	10.0524100685297	-6.04135515613547	2.83107514637767e-06	0.0001367159990517	4.68209610640272
1436953_at	Wipf1	-0.610362416460792	8.86629225157938	-6.04132860929134	2.8312619036021e-06	0.0001367159990517	4.68203191506519
1451202_at	C330007P06Rik	-1.14690785512943	8.0514216233315	-6.04061305365528	2.83630056145309e-06	0.0001368128252642	4.68030164643102
1417134_at	Srpk2	-1.05416090605967	10.17105518096	-6.03946048275811	2.8444356730161e-06	0.000136997776978	4.67751453460346
1426684_at	Cnot6	-1.28904276564138	9.4641670724137	-6.03825998619994	2.85293426625695e-06	0.0001371750408768	4.67461139057126
1428996_at	Pdp2	-1.17461780349346	8.05601448450495	-6.03696316240339	2.86214377622834e-06	0.0001374265508756	4.67147513951283
1416540_at	Hgs	0.726884984205059	8.82128053567964	6.03666586956791	2.86425928079347e-06	0.0001374265508756	4.67075614024555
1451340_at	Arid5a	0.809685203199584	8.39598668437431	6.03561056584944	2.87178154956967e-06	0.0001376410410915	4.66820382991882
1423852_at	Shisa2	-0.833332908248929	10.9959147827767	-6.0351093944329	2.87536095695218e-06	0.0001376662999145	4.66699168062623
1456378_s_at	Fbxl20	0.538844889964634	9.58396810344786	6.03467139999778	2.87849286110414e-06	0.0001376701023633	4.66593231289335
1451174_at	Nrros	0.657619497215171	9.42061389917366	6.03293234446396	2.89096231925555e-06	0.0001381200122465	4.66172590970835
1421896_at	Elk1	-0.716517249198324	6.52443521932676	-6.03220841761599	2.8961692201749e-06	0.0001382004693862	4.65997479759538
1419486_at	Foxc1	0.700188147658227	9.8373925348215	6.03184664895631	2.89877483956901e-06	0.0001382004693862	4.65909969328325
1435650_at	Hapln4	0.603031357296684	9.85281061104084	6.03115450517955	2.90376660797306e-06	0.0001382922679896	4.65742538844902
1452963_at	9530077C05Rik	0.561209681034634	9.06274493671027	6.03060272425549	2.90775233021218e-06	0.0001383360103849	4.65609058935397
1456415_at	Zfp451	-1.27603036445124	8.40746541447783	-6.02978994615682	2.91363346077572e-06	0.0001383984014096	4.65412436402885
1455684_at	Map3k9	0.609914551642621	7.9653443891332	6.02948127737007	2.91587010334132e-06	0.0001383984014096	4.65337763346773
1420474_at	Mtpn	-0.77758823767127	11.0590788327701	-6.02903139879369	2.91913308972491e-06	0.0001383984014096	4.65228927181948
1434858_x_at	Zfp511	0.662586849531664	9.59239838139621	6.02872765011284	2.92133828833105e-06	0.0001383984014096	4.65155442134358
1438317_a_at	Endog	0.892380827588588	11.6756063163028	6.0271729872635	2.9326515851305e-06	0.0001387450882373	4.64779312786828
1460397_at	Armc6	0.898400230019269	7.63697514999771	6.02687722905724	2.93480885520138e-06	0.0001387450882373	4.64707755453603
1417901_a_at	Ica1	0.397300146931733	9.1298740260357	6.02486072210931	2.94956035954537e-06	0.0001391507549956	4.6421984797562
1436520_at	Ahnak2	0.750874479407978	8.55956230669746	6.02258124438438	2.96632633364027e-06	0.0001397954900454	4.63668264827903
1415999_at	Hey1	-0.850271809776014	9.89305716700226	-6.02208279069084	2.97000543454469e-06	0.0001398227715066	4.63547643270842
1440618_at	Rhbdl2	-1.01736380947201	4.93696469404777	-6.01781410654894	3.00170318902773e-06	0.0001410206411753	4.6251455821195
1455688_at	Ddr2	-1.14496700847526	10.7279211116586	-6.0149648008993	3.02305221158704e-06	0.0001418758353743	4.61824884545821
1421295_at	Chrdl1	-1.24172821680624	9.53386681165038	-6.01184745617574	3.04658634639612e-06	0.0001427629646047	4.61070241172041
1450627_at	Ank	-0.984209102869143	11.3679470953123	-6.01162330217509	3.04828573455892e-06	0.0001427629646047	4.61015974561275
1422334_a_at	Sftpa1	0.988415101655388	7.38617921282439	6.01106237107633	3.05254256659048e-06	0.0001428094713058	4.60880173677944
1447870_x_at	LOC102634333	-1.77551355476033	9.33507654008821	-6.01065844828475	3.05561162302809e-06	0.0001428094713058	4.60782382454488
1428564_at	Zfp579	0.675331094424104	9.26673081593808	6.00879458665568	3.06981413698904e-06	0.0001433247281494	4.60331113949183
1417505_s_at	Gm13305	0.688241335003987	10.4506100448476	6.0081306020722	3.07488984508354e-06	0.0001433663366796	4.60170345267088
1417505_s_at	Gm2002	0.688241335003987	10.4506100448476	6.0081306020722	3.07488984508354e-06	0.0001433663366796	4.60170345267088
1417505_s_at	Il11ra1	0.688241335003987	10.4506100448476	6.0081306020722	3.07488984508354e-06	0.0001433663366796	4.60170345267088
1417505_s_at	Il11ra2	0.688241335003987	10.4506100448476	6.0081306020722	3.07488984508354e-06	0.0001433663366796	4.60170345267088
1417505_s_at	LOC100861969	0.688241335003987	10.4506100448476	6.0081306020722	3.07488984508354e-06	0.0001433663366796	4.60170345267088
1439139_at	D2Ertd640e	-2.1466276985437	5.41837664372181	-6.00784667157185	3.07706290117561e-06	0.0001433663366796	4.60101596678593
1449380_at	Pacsin1	0.912284519948398	10.0823232488826	6.00337819220259	3.1114685367058e-06	0.0001443643822282	4.59019532604482
1416892_s_at	Fam107b	-0.796274168026243	12.0951308198741	-6.00333784245432	3.11178098877798e-06	0.0001443643822282	4.59009760831459
1440799_s_at	Farp2	0.850949154768908	9.35796059884032	6.00321406683637	3.11273965578943e-06	0.0001443643822282	4.58979785149363
1428614_at	Ldhd	0.973681678926305	7.91150266492648	6.00314858762745	3.11324692674484e-06	0.0001443643822282	4.58963927491488
1439185_x_at	Mavs	1.15006413589962	9.80291161492606	6.00298837494068	3.11448845719711e-06	0.0001443643822282	4.58925127244526
1428182_at	Prpsap1	0.446503228417994	11.5748624764586	6.00138406987586	3.12694841015396e-06	0.0001443657537512	4.58536583511523
1449799_s_at	Pkp2	0.888652960302222	9.37578254001084	6.0012905314666	3.12767644342589e-06	0.0001443657537512	4.5851392884283
1418204_s_at	Aif1	-0.741375452502925	9.50806244233828	-6.00092504566501	3.13052276376771e-06	0.0001443657537512	4.58425408672623
1428699_at	Gm14680	-2.02887518396356	6.93498018740909	-5.99864942837686	3.14830404630706e-06	0.0001449914546736	4.57874228066929
1428699_at	Sms	-2.02887518396356	6.93498018740909	-5.99864942837686	3.14830404630706e-06	0.0001449914546736	4.57874228066929
1420817_at	Ywhag	-1.24465619881596	9.07641770740161	-5.99836668464695	3.15052051129983e-06	0.0001449914546736	4.57805740785609
1418269_at	Loxl3	0.605913032337179	9.35141358875311	5.99653845385043	3.1648905633097e-06	0.0001453561398124	4.57362880943808
1459593_x_at	Ppp1r13l	0.615883224442706	7.11897063031448	5.99473547503295	3.1791273429359e-06	0.0001458614672367	4.56926106295887
1417162_at	Tmbim1	0.505121432374264	11.9842944039287	5.9937858845289	3.18665168769888e-06	0.0001460581074866	4.56696053756563
1426354_at	Bap1	0.552403368715692	10.1678032988107	5.99281753736751	3.19434328622011e-06	0.0001462615241833	4.56461448157402
1420936_s_at	Cpsf2	-0.791046647826373	8.72425794307928	-5.99241129030001	3.19757572658605e-06	0.0001462615241833	4.56363022248268
1428327_at	Trak1	-1.28256026861248	11.0240979043537	-5.98934598939075	3.22207317936385e-06	0.0001472327481889	4.55620306974022
1434886_at	Opa3	0.836469372013831	8.64460153529613	5.98701518032513	3.2408282026851e-06	0.0001479398712239	4.55055496697809
1419159_at	Golga3	0.735889645670254	9.57914834456984	5.98656296737628	3.24447979120607e-06	0.0001479568079506	4.54945908718938
1433940_at	Spag7	-0.384278208624301	9.69192470282324	-5.9852115861022	3.25541702673489e-06	0.0001483056195179	4.54618407151889
1417378_at	Cadm1	-0.557483406374665	11.2630279461025	-5.98372682010289	3.2674769781834e-06	0.0001486690260391	4.54258560094518
1441947_x_at	Sik3	0.941924375210866	11.2213668213098	5.98337030978858	3.27037946870994e-06	0.0001486690260391	4.54172153297162
1425083_at	Otor	-0.56137370593256	10.7346527305466	-5.98301397597708	3.27328313910664e-06	0.0001486690260391	4.5408578805739
1419874_x_at	Zbtb16	0.654796903259993	11.5726700520251	5.98046846355783	3.29410216017202e-06	0.0001494640860421	4.53468792337889
1450628_at	Slc2a8	0.734681839675451	8.35391525956054	5.97932614275531	3.30348854781516e-06	0.0001497393336633	4.53191889926017
1443935_at	Gltscr1l	-0.972237295672003	9.19372140229818	-5.97888790298958	3.30709674592024e-06	0.0001497523798571	4.5308565580707
1435189_at	Frmpd1	0.495456357092385	8.04649891372132	5.97829423994005	3.31199098908223e-06	0.0001498235763275	4.52941742444157
1417502_at	Tspan7	-1.80946327003197	7.54421995753489	-5.97706622696485	3.32213826436779e-06	0.000150132021905	4.52644041849295
1422545_at	Tbx2	0.674249807856111	8.57090076023853	5.9765800471844	3.32616436877504e-06	0.0001501635026988	4.52526175901161
1425295_at	Rnase2a	0.841851141790375	8.65732707068101	5.97583581816545	3.33233700661621e-06	0.0001502917313353	4.52345745955915
1419054_a_at	Ptpn21	0.895847259892377	8.46451600376163	5.97492209372148	3.33993135328576e-06	0.000150465025185	4.52124216500831
1448594_at	Wisp1	-0.67023922932957	10.3884830694563	-5.97377094340774	3.34952407453903e-06	0.000150465025185	4.51845112558613
1448925_at	Twist2	0.761931896253786	6.62023325904238	5.97217894922305	3.3628365462909e-06	0.0001507627147855	4.51459102246327
1437722_x_at	Pcbp3	0.827982327944108	11.206743143966	5.97044131610142	3.37742821637433e-06	0.0001510527466751	4.51037751264723
1416772_at	Cpt2	0.564497135787685	11.0852418579763	5.97021261747324	3.37935348207773e-06	0.0001510527466751	4.50982292997166
1422750_a_at	Zmynd10	0.605758141659002	7.75270285087333	5.96876980412797	3.39152531735265e-06	0.0001513721384339	4.50632406506461
1455229_x_at	Pgs1	0.549617543512424	10.6404175281655	5.96836020870517	3.39498884601854e-06	0.0001513721384339	4.50533074789439
1434201_at	Chrdl1	-0.618725895786227	10.5544749727184	-5.96817362375304	3.39656779439726e-06	0.0001513721384339	4.50487825209272
1426835_at	Metap1	-0.576961976899635	10.0181784167266	-5.96720128832133	3.40480812139498e-06	0.000151589586459	4.50252014272637
1454881_s_at	Upk3b	0.787842328913692	4.98063830722499	5.96629514128946	3.41250579299986e-06	0.0001517824692012	4.50032247245796
1449337_at	Tdo2	-0.691687764682341	4.58206762537089	-5.96535965738097	3.42047122250823e-06	0.0001519562350737	4.49805356967519
1421346_a_at	Slc6a6	-1.80812327920965	7.4443137933883	-5.96490830758282	3.42432111211166e-06	0.0001519562350737	4.496958845672
1425235_s_at	Col20a1	0.718849306922963	7.27984247943756	5.96465071498264	3.42652027826333e-06	0.0001519562350737	4.49633406035846
1451638_s_at	Armc1	-0.839468170230001	10.7925919609099	-5.96294318534629	3.44113442102397e-06	0.0001522104667007	4.49219232431546
1460739_at	Zmiz2	0.722257608934263	10.0438706275871	5.96285622838796	3.44188034649446e-06	0.0001522104667007	4.4919813965336
1421352_at	Tlr6	0.798337296068995	9.29333271831717	5.96279826115628	3.44237768640939e-06	0.0001522104667007	4.49184078749484
1423239_at	Impdh1	0.738421685012562	8.8343277331666	5.9620957401309	3.44841089238101e-06	0.0001523278938856	4.49013668200023
1452702_at	Clcn7	0.492003838000465	9.75654884655192	5.96106229572232	3.45730557034323e-06	0.0001524492892306	4.48762977030189
1436510_a_at	Lrrfip2	0.58388704456874	11.5225539036436	5.96061831973855	3.46113394652206e-06	0.0001524492892306	4.48655274983247
1419583_at	Cbx4	0.427410945536314	10.2387792752983	5.96059912299197	3.46129957588833e-06	0.0001524492892306	4.48650618092512
1454613_at	Dpysl3	-1.02756532399568	12.1969899177026	-5.95983587798057	3.46789137343578e-06	0.0001525906037398	4.48465461559591
1435463_s_at	Myo1d	0.57135696472441	9.01530394875539	5.95932696608037	3.4722936951026e-06	0.000152635397605	4.48342000932054
1424992_at	Tprkb	0.425827256221944	11.5689847279841	5.95878338735789	3.4770021692915e-06	0.0001526573781913	4.48210127514563
1426166_at	Mup5	1.04306386852569	4.85436718887004	5.95848802558255	3.47956330858922e-06	0.0001526573781913	4.48138470910005
1436766_at	Luc7l2	-1.5365892294793	8.69433293481452	-5.95632078782926	3.49841454342093e-06	0.0001533352714507	4.47612660246251
1443881_at	Pofut1	-0.751491359966337	9.87153678938854	-5.95561582047239	3.50456887367407e-06	0.0001534396732626	4.47441612956785
1434153_at	Shb	0.656440231819403	7.77170091296312	5.95526898229287	3.50760078787188e-06	0.0001534396732626	4.47357457360693
1434828_at	Fam102b	-0.730647603621918	10.6581667631832	-5.95263998910574	3.53066912946666e-06	0.0001539575793234	4.46719530683534
1426656_at	Fam63a	0.522649725521052	7.93230405572235	5.95261306995872	3.53090612910067e-06	0.0001539575793234	4.46712998399268
1451046_at	Zfpm1	0.874202084542103	9.10086701572099	5.95133198640703	3.54220365171504e-06	0.0001539575793234	4.46402118746752
1435665_at	Trim30d	-0.722467542974175	4.54463577484717	-5.95090651468	3.54596388380012e-06	0.0001539575793234	4.4629886638946
1455566_s_at	Spats2l	-0.792957383432748	9.99541963129497	-5.95064169934496	3.54830631381802e-06	0.0001539575793234	4.46234600838757
1418859_at	Rfxap	0.450921674197859	9.25231225187814	5.95043197168998	3.55016257946374e-06	0.0001539575793234	4.46183703530738
1436225_at	Trpm2	0.66114737319668	7.4390460149731	5.94974640482453	3.55623730405505e-06	0.0001540148026056	4.46017325303051
1438260_at	Kcnq2	0.86301692023359	8.78430223718404	5.94951254908153	3.55831188477216e-06	0.0001540148026056	4.45960570518589
1420483_at	Cnnm3	-0.770961863120037	7.38442922803006	-5.94795501708439	3.5721604449193e-06	0.0001543326707324	4.45582557691401
1448778_at	Srsf4	0.382138113318228	10.9976129911553	5.9476939758813	3.57448680252512e-06	0.0001543326707324	4.45519200784627
1434812_s_at	Dok7	0.993856383445496	7.9260571398792	5.94753306079914	3.57592161848691e-06	0.0001543326707324	4.45480145013813
1417955_at	Ccdc71	0.986799684187587	9.61452413791187	5.94602535602016	3.58939366702152e-06	0.0001547660074343	4.45114197466071
1421954_at	Crkl	-0.675392047156436	4.46151901973135	-5.94262732506929	3.61994594999497e-06	0.000155797401036	4.44289354687595
1424326_at	Lemd2	0.882201016356787	10.1289963726383	5.94222931837365	3.623541730356e-06	0.000155797401036	4.44192734881847
1451596_a_at	Sphk1	0.765304381593476	9.01152686904371	5.942214311131	3.62367738380008e-06	0.000155797401036	4.44189091705795
1450038_s_at	Usp9x	-1.11446270021053	6.66623444247989	-5.94161062132208	3.62913853369371e-06	0.0001558835971505	4.44042537495985
1422429_at	Rnf14	0.358438919407616	11.3445459309301	5.94027709864049	3.64123159720963e-06	0.000156254220995	4.43718793937572
1433841_at	Ap5z1	0.784317559651188	7.19957601517958	5.93928191764632	3.65028306033109e-06	0.000156477651266	4.43477179793092
1440975_at	Mxra7	-0.453668834375314	12.2950499245665	-5.93875327189209	3.65510053641326e-06	0.000156477651266	4.43348829218457
1454787_at	Zdhhc9	1.29122795962454	8.7400839176105	5.93856182784803	3.65684673143526e-06	0.000156477651266	4.43302347629158
1438467_at	Mgl2	-0.558181688511872	6.13016357002976	-5.93728818003065	3.66848548136157e-06	0.0001568268850188	4.4299310400803
1417400_at	Rai14	-0.65541359298376	11.1233323006625	-5.9365353030045	3.67538304427032e-06	0.0001569729646587	4.42810297175278
1420797_at	Otog	0.638437099311471	9.98189407098233	5.93532232736836	3.6865235584263e-06	0.0001572558594083	4.42515762166713
1457310_x_at	Scrt2	0.728686040246792	7.72829789899704	5.93505534203571	3.68898027214595e-06	0.0001572558594083	4.42450930880431
1456786_at	Ldb2	-1.25875777864774	5.74265513909544	-5.93125366640184	3.72414297425574e-06	0.0001586048841188	4.41527708507185
1434695_at	Dtl	-1.04859896930341	10.2799123951825	-5.93019917428033	3.73395640175884e-06	0.000158872799694	4.41271605210348
1426352_s_at	Tial1	-1.85146945313196	8.20189500863689	-5.9294092142828	3.74132520996759e-06	0.0001589460876234	4.41079741728966
1438785_at	Enpp6	-0.63613627561341	9.03447297202697	-5.9292590819928	3.74272732436366e-06	0.0001589460876234	4.41043277320639
1420345_at	Cldn14	0.793195066743685	7.77369974393931	5.92715133184108	3.76246842435801e-06	0.0001595291541317	4.40531320878244
1423116_at	Dxo	0.516483036094244	9.12546116586938	5.92703817992673	3.76353118547775e-06	0.0001595291541317	4.40503835969912
1425732_a_at	Mxi1	-0.616238544965288	6.70355075848477	-5.92513489277113	3.78145325162655e-06	0.0001599881079752	4.40041504464053
1429652_at	Prrc1	-0.82710976915067	10.9520006014934	-5.92331765658484	3.79864588780725e-06	0.0001605464624493	4.39600044324466
1436218_at	Lgr6	-0.561618200061398	9.1897101107324	-5.92298835529085	3.80176984758462e-06	0.0001605464624493	4.39520044064739
1434087_at	Mthfr	0.489960367521416	8.78610875027908	5.9220501608943	3.81068445994893e-06	0.0001605704074633	4.39292114153268
1454030_at	Ppp6r3	-1.11775216033595	6.64554690634492	-5.92198083040798	3.81134407150178e-06	0.0001605704074633	4.39275270313577
1443219_at	Sgcd	-1.06808621724935	7.65710141270394	-5.91786242622197	3.85073531908185e-06	0.0001617581343431	4.38274624103324
1437422_at	Sema5a	-1.11094037144568	7.94459181696653	-5.91740378119021	3.85514761558493e-06	0.0001617581343431	4.38163177661156
1423885_at	Lamc1	-1.36954857966737	9.84696896399882	-5.91736006050783	3.8555684889227e-06	0.0001617581343431	4.38152553843558
1436017_at	Aars2	0.709827781382719	7.2775807354145	5.91611841489754	3.86754057470203e-06	0.0001621096165981	4.37850835323817
1438090_x_at	Ankrd54	1.16261748801245	10.2218133303689	5.9156676401475	3.87189632684313e-06	0.0001621415006842	4.37741294023375
1438782_at	Cntn4	-0.827817540064848	8.03099319099454	-5.91514776376003	3.87692597924196e-06	0.0001622015200276	4.37614958224907
1416896_at	Rps6ka1	0.565701519182195	9.89017988556392	5.913686690998	3.89109697535122e-06	0.0001624335605278	4.37259887756655
1455657_at	Smg1	0.639382241500715	8.24160311147881	5.9135161321049	3.89275465585382e-06	0.0001624335605278	4.37218437182041
1433348_at	2810414N06Rik	-0.412985168577354	3.49280484567859	-5.91346241941557	3.89327684376411e-06	0.0001624335605278	4.37205383442711
1440133_x_at	Prkar1b	0.585488845260218	7.60354205707468	5.9106884938813	3.92034148175515e-06	0.0001633047074809	4.36531202965742
1456439_x_at	Mical1	0.717508597986982	11.5929519725529	5.91058054205304	3.92139859874215e-06	0.0001633047074809	4.36504964698977
1438188_x_at	Slc25a29	0.953788939758186	8.00494362088337	5.90906143586479	3.9363051511062e-06	0.0001637742607195	4.36135726451669
1423718_at	Ak3	0.566517086036064	8.65435780488876	5.90657005490619	3.9608769920122e-06	0.0001645853661941	4.3553011830965
1456133_x_at	Itgb5	0.686477047314655	11.9316214240963	5.90634558122238	3.96309854962942e-06	0.0001645853661941	4.35475550146317
1451684_a_at	Bicd1	0.945502606100317	8.11533129465534	5.90355286956286	3.99084327663873e-06	0.0001655851174054	4.34796620475267
1428545_at	Tmem248	-2.19567144552473	7.6463251582013	-5.90275858064128	3.99877024565858e-06	0.0001656834038425	4.34603509640541
1416775_at	Atp5sl	0.536622710979399	9.58415721302281	5.9023823074335	4.00253101305827e-06	0.0001656834038425	4.3451202650685
1433446_at	Hmgcs1	-1.53298967052318	9.85273257405944	-5.90221214296182	4.00423294801392e-06	0.0001656834038425	4.34470654069494
1449399_a_at	Il1b	-1.12023269397721	9.38941082997503	-5.90122529877121	4.01411756625879e-06	0.000165940161646	4.34230715375737
1452274_at	Zfand3	0.888863396729539	10.3586940802037	5.89965430738579	4.02990435724214e-06	0.0001663679617239	4.33848730243708
1436081_a_at	Zfp414	0.704426311468118	9.61703832121622	5.89915614065514	4.03492355158905e-06	0.0001663679617239	4.33727596729731
1433714_at	Sult4a1	0.566306503198663	10.1107699912858	5.89873008261449	4.03922126089796e-06	0.0001663679617239	4.33623995258285
1448031_at	Gnao1	0.561678730465361	7.76735233666826	5.89666136613814	4.06015484923393e-06	0.0001670294046491	4.33120936711662
1418936_at	Maff	0.884543563460771	6.52860568559112	5.89641184315446	4.06268723310126e-06	0.0001670294046491	4.33060256503949
1418810_at	Crhr1	0.732112003392553	7.12456181204973	5.89475930210179	4.07949922421718e-06	0.0001675678456388	4.32658369194749
1439067_at	Lair1	-1.10085633063677	6.56698043129013	-5.89375993183623	4.08970048271904e-06	0.0001678340140774	4.32415316690939
1454738_x_at	Pex6	1.31815472829048	10.3543189520434	5.89257448099265	4.10183477190752e-06	0.000167933404551	4.32126996511268
1449940_a_at	Eif2b4	0.620728145945525	9.8658987504027	5.89239198083268	4.10370608895896e-06	0.000167933404551	4.3208260847958
1448509_at	Fam107b	-1.44636678776346	11.2494211082472	-5.89205192885266	4.10719521999378e-06	0.000167933404551	4.31999899587591
1424885_at	Klhdc8a	0.78027340268059	9.53138256110352	5.89149797169749	4.11288559150645e-06	0.000167933404551	4.31865161508188
1424438_a_at	Leprot	-0.626861848639178	9.73993746363611	-5.89107706808361	4.1172145565479e-06	0.000167933404551	4.31762783949663
1425644_at	Lepr	-1.7403184019972	8.46502184575406	-5.89099035143665	4.11810700574351e-06	0.000167933404551	4.31741691417364
1459842_x_at	Nubp2	0.977688162486132	10.458279034659	5.89098259346484	4.11818685690966e-06	0.000167933404551	4.31739804402974
1436377_at	Gpr137	0.59459577654994	9.78558034120636	5.88880745543235	4.14063719648987e-06	0.0001686963669366	4.31210711914192
1452056_s_at	Ppp3ca	-0.76411652513363	10.944780738521	-5.88690721874928	4.16035183051922e-06	0.0001691938935151	4.30748452677846
1451577_at	Zbtb20	-1.66239987939105	7.69941735696993	-5.88384654264104	4.19230633922844e-06	0.000170147032022	4.30003831241273
1424781_at	Reep3	-1.45161750451303	10.1095090606477	-5.88357946317499	4.19510652997859e-06	0.000170147032022	4.29938850354034
1416856_at	Oser1	0.324344486530985	11.7874895991243	5.88256852640074	4.2057228836102e-06	0.0001704243555918	4.29692881859569
1435186_s_at	Lrrcc1	-0.970034344971477	7.77162000232053	-5.88095517309413	4.22272202573571e-06	0.0001709186355121	4.29300321708781
1433646_at	Mrps27	0.705036870976927	9.13933870946989	5.8803336081517	4.22928975480772e-06	0.0001709186355121	4.29149076608031
1440416_at	Usp46	-1.1714560586622	4.85493220685975	-5.87922430264643	4.24103693786545e-06	0.0001710927005265	4.28879141134223
1435537_at	Ptprd	-0.975851179590698	10.141850973236	-5.87921043592952	4.24118399123487e-06	0.0001710927005265	4.28875766773428
1456862_at	Six4	0.71902710639098	9.43143988889194	5.87860120249591	4.24764988339975e-06	0.0001712004087499	4.28727512702373
1419613_at	Col7a1	0.641939920889837	6.55443814713114	5.87755765153107	4.25874851015247e-06	0.0001714477538578	4.28473561714769
1421388_at	Mef2d	0.72982928275874	7.57047136796813	5.87701163314838	4.26456738086958e-06	0.0001714477538578	4.283406827204
1429857_at	2900092D14Rik	-1.69033095696952	9.00575234785545	-5.8769531590949	4.26519101191821e-06	0.0001714477538578	4.28326452319183
1429857_at	Pou3f3	-1.69033095696952	9.00575234785545	-5.8769531590949	4.26519101191821e-06	0.0001714477538578	4.28326452319183
1458169_at	LOC675947	0.516992697485929	6.14374051962242	5.87624010911196	4.27280320389168e-06	0.000171556095568	4.28152920092454
1443832_s_at	Sdpr	-1.0069810396111	9.82343439278414	-5.87598837216128	4.27549392294016e-06	0.000171556095568	4.28091654743562
1419952_at	LOC102640359	0.356023427126539	11.3014234087511	5.87562921186808	4.27933582572744e-06	0.0001715576222898	4.28004244730555
1434381_at	Atmin	0.980532496126394	7.50633071365418	5.87488503769983	4.28730733840229e-06	0.0001717245544132	4.27823128926612
1433864_at	Lrp12	-0.838005534852333	6.68523305430474	-5.87367345505087	4.30031793291065e-06	0.0001719402828831	4.27528245372453
1444523_s_at	Ube2v1	0.736581757916136	11.6821726757796	5.87277094629699	4.31003556774481e-06	0.00017217618613	4.2730857780315
1418780_at	Cyp39a1	0.486704304257922	9.30705017669679	5.86942542799538	4.3462527864355e-06	0.0001734693335584	4.26494225969418
1425452_s_at	Fam84a	-1.49624890632991	6.89828940975071	-5.86703403336106	4.37233019495692e-06	0.0001743558480307	4.25912061137923
1422793_at	Pafah1b2	-0.905793327873618	7.4338874162979	-5.86551878244365	4.38893565044821e-06	0.000174814727488	4.25543159505147
1450789_at	Rhpn1	0.540988700675385	5.98374164646102	5.86507695369827	4.39378963962787e-06	0.000174814727488	4.25435588393318
1419026_at	Daxx	0.635081650624079	9.5362567994019	5.86492450236361	4.39546575400623e-06	0.000174814727488	4.25398470982304
1434131_at	Rufy1	0.454627926208806	9.20907787164492	5.86338830839462	4.41239157158358e-06	0.0001750154057604	4.25024441352698
1422942_at	Galr2	0.804289021313622	7.54407664950249	5.8633441410909	4.41287918476777e-06	0.0001750154057604	4.25013687267465
1437569_at	Tmem132e	0.961536383337217	7.94359780933348	5.86315752154051	4.41494009428946e-06	0.0001750154057604	4.24968247974015
1459751_s_at	Ppp1r16a	1.19131414797604	10.1076520216516	5.8630585375392	4.41603360802208e-06	0.0001750154057604	4.24944146604621
1450092_at	Ighmbp2	0.947435380695253	6.83084341042074	5.86023991765609	4.4472875771599e-06	0.0001760993125702	4.24257811007685
1423504_at	Jam3	-0.744604883879268	7.02494464525514	-5.85956990162261	4.45474994026713e-06	0.0001761947809637	4.24094651252278
1427689_a_at	Tnip1	0.526461568496174	10.4959387671192	5.85932220317494	4.45751191946109e-06	0.0001761947809637	4.24034331652456
1428770_at	Dip2a	-0.643417052226867	8.45563390574194	-5.85752732697898	4.47757779829868e-06	0.0001764995743579	4.23597226486093
1438631_x_at	Ttc13	0.614974619048255	12.7551622630085	5.85747351345331	4.47818082157907e-06	0.0001764995743579	4.23584120864891
1456724_x_at	Wrap53	1.23923136012667	7.20605672543823	5.85698567107332	4.48365124380063e-06	0.0001764995743579	4.23465311683889
1460572_a_at	Zfp511	0.697616725836027	9.83001432831212	5.85648302570393	4.48929475195349e-06	0.0001764995743579	4.23342895159589
1420915_at	Stat1	-0.958736528127082	10.7320102232198	-5.85647601532976	4.48937351267077e-06	0.0001764995743579	4.23341187805448
1442025_a_at	Zbtb16	1.02718558587417	11.9490195359853	5.85604391286314	4.49423083986884e-06	0.0001764995743579	4.23235949789433
1455425_at	Tet1	-1.72316545760758	6.01283054097603	-5.85583952484521	4.49653025292786e-06	0.0001764995743579	4.23186170762729
1438438_at	Rilpl1	0.417554320398175	12.3651308991468	5.85496295758648	4.50640538572864e-06	0.0001766974355431	4.22972677188469
1460450_at	Ammecr1l	-1.11218308076753	9.6528703301363	-5.85469693817492	4.50940662757198e-06	0.0001766974355431	4.22907885100865
1456879_at	Ccdc174	0.816956858191181	9.60728553505662	5.85421969279057	4.51479601341684e-06	0.000176755047744	4.22791644917323
1451289_at	Dclk1	-0.981333286459297	9.82987204833902	-5.85301574784843	4.52842085257719e-06	0.0001770434534545	4.224983972754
1419810_x_at	Arhgap9	0.626399950499358	10.3832133678115	5.85287524261859	4.53001364241447e-06	0.0001770434534545	4.22464173251962
1439410_x_at	Slc25a39	0.565451677253424	12.8159467935144	5.85173929360192	4.54291183598467e-06	0.0001773938239954	4.22187474282014
1450103_a_at	Cyth2	0.551046796922242	9.71949378253291	5.8484885181244	4.58002921682403e-06	0.0001786884928269	4.21395574093004
1431931_a_at	Rabl2	0.415491245685435	9.12924179357053	5.84746241665447	4.59180902729994e-06	0.0001789932402249	4.21145592726495
1451056_at	Psmd7	-0.849513118236005	7.24127880547267	-5.8467291082272	4.60024635648806e-06	0.0001791672805906	4.20966936599067
1453156_s_at	Ptgr2	-1.7211137047956	7.18420674637134	-5.84605995734408	4.6079592243747e-06	0.0001793128291445	4.208039070307
1456072_at	Ppp1r9a	-0.740484141772407	9.44939204127536	-5.84287923636617	4.64480112583039e-06	0.0001804805762848	4.20028913121226
1428655_at	Ppp1r21	0.532585537192017	10.9036527955265	5.84261409740972	4.6478856598223e-06	0.0001804805762848	4.19964307034458
1423941_at	Camk2g	0.530637779302192	10.893003819599	5.84243478104858	4.64997294168552e-06	0.0001804805762848	4.19920612882631
1429301_at	Csnk2a2	-0.600003664759185	6.42710940408525	-5.84208202511491	4.65408187433501e-06	0.000180484734836	4.19834655750717
1437288_at	Impad1	-1.11245397254627	11.2247926741447	-5.84162807185294	4.6593749834521e-06	0.0001805347690108	4.19724037933535
1417763_at	Ssr1	-0.590948543848993	12.2270527392121	-5.84029096828984	4.6750011680034e-06	0.000180984744788	4.19398206416106
1420720_at	Nptx2	0.791943471711089	6.63725986323306	5.83966333889144	4.68235434231575e-06	0.0001811139478497	4.19245257366318
1439515_at	Setd5	-0.490605392832726	9.19976929667274	-5.83924702946132	4.68723820794883e-06	0.0001811474982148	4.19143803649086
1420988_at	Polh	-1.86413023863571	7.78585281054126	-5.83868394247932	4.69385219386159e-06	0.0001812477977699	4.19006578123649
1437065_at	Zbtb20	-1.28882585855265	8.96267588714785	-5.83785427236643	4.70361470680422e-06	0.0001814693985385	4.18804380612212
1435055_a_at	Tom1	0.821204931925363	11.8943664600216	5.83568682879026	4.72921576669311e-06	0.0001823011626441	4.18276127950018
1451285_at	Fus	-1.73220401819849	9.65508470043627	-5.83515420979776	4.73552847823495e-06	0.0001823886164789	4.18146310902919
1428423_at	Pcgf3	-0.726280447533114	8.83606020770603	-5.83405620822308	4.74856921226298e-06	0.0001827348293876	4.1787868335045
1453323_at	2900079G21Rik	0.679569800558394	6.32111030149338	5.83116479882954	4.78308443568566e-06	0.0001839061305488	4.1717387882131
1455026_at	Sbno1	-0.779037165849455	4.66643384427987	-5.83011020344355	4.79573656042272e-06	0.0001842355320371	4.16916794359742
1427677_a_at	Sox6	-1.25341880450069	8.97315907704973	-5.82566160729291	4.84948174691578e-06	0.0001859833981867	4.15832228570006
1430838_x_at	Mbd1	0.677457909347113	5.17912970881757	5.82515521228231	4.85563830781283e-06	0.0001860444398546	4.15708758708328
1416590_a_at	Rab34	0.828605086089318	7.94645179845462	5.8248524042711	4.85932352162437e-06	0.0001860444398546	4.15634926611181
1453474_at	Abhd15	0.627014229760871	7.37918225849379	5.82423801813762	4.86680940333485e-06	0.0001861730033077	4.15485121584197
1438957_x_at	Cds2	0.472277347605144	12.254620777064	5.82363705732777	4.87414302420978e-06	0.0001861774151197	4.15338586847301
1460591_at	Esr1	-0.638661782327047	9.03891654943895	-5.82355209349248	4.87518075555822e-06	0.0001861774151197	4.15317869512684
1426523_a_at	Gnpda2	-0.905639471778931	8.2363426942012	-5.8230373422057	4.88147261901943e-06	0.0001862405059753	4.1519235270756
1456107_x_at	Eftud2	0.482704890641886	11.8048203165213	5.822501179161	4.88803495930952e-06	0.0001862405059753	4.15061612406341
1416672_s_at	Mcoln1	0.6493588613597	11.1038309539715	5.82240434897979	4.8892210610596e-06	0.0001862405059753	4.1503800065134
1415972_at	Marcks	-1.43434254116247	10.2310240464101	-5.82129167267883	4.90287153564197e-06	0.0001862847070603	4.14766671936796
1438552_x_at	Zyx	0.60507883231259	7.10342579323782	5.82128815086878	4.90291480303908e-06	0.0001862847070603	4.1476581311805
1421365_at	Fst	1.05008247010948	7.43179675112485	5.8210814430994	4.90545500169822e-06	0.0001862847070603	4.14715405750223
1456360_at	Tes3-ps	-1.03360947476976	10.8396819394229	-5.82096366171861	4.90690299522739e-06	0.0001862847070603	4.14686683637658
1452474_a_at	Art3	0.484947271591629	11.2780265862237	5.8190099822802	4.93098469248592e-06	0.0001870414975742	4.14210242650107
1450755_at	Pafah1b2	-1.07815127943019	11.6793281840601	-5.81612058707015	4.96682028319386e-06	0.000188215558725	4.13505549109466
1431782_s_at	Ypel1	-0.658610916321419	5.88541992315069	-5.81584251772588	4.97028293034622e-06	0.000188215558725	4.13437727050293
1426481_at	Klhl22	0.607633328253343	9.85563713404327	5.81436302666378	4.98874744736069e-06	0.0001887254255537	4.13076862855358
1428340_s_at	Atp13a2	0.719941418860817	10.2305562416869	5.81409370071716	4.9921161988794e-06	0.0001887254255537	4.13011169240941
1436984_at	Abi2	-0.541052673825162	9.01250115738641	-5.81270919480216	5.00947016836084e-06	0.0001891745160307	4.12673452531718
1441850_x_at	Tcn2	0.718727364868082	9.03393937600089	5.8124771773375	5.01238435193811e-06	0.0001891745160307	4.12616855860651
1421519_a_at	Zfp120	-0.628239234233934	6.93200338147971	-5.81213009337612	5.01674700314996e-06	0.000189180858352	4.12532189825231
1426285_at	Lama2	0.606849833990102	10.2112064676865	5.81171169670437	5.02201113532503e-06	0.0001892211564029	4.12430126713793
1422676_at	Smarce1	-0.898487704724203	11.6354451263803	-5.8108596040525	5.03274922129913e-06	0.0001894674646325	4.12222263710164
1452673_at	Ranbp3	0.900476075128605	9.55710703847322	5.80977954565446	5.04639361040922e-06	0.0001897262421997	4.1195878076727
1425493_at	Bmpr1a	-0.79255922725686	10.3215474496327	-5.80964970435267	5.04803642135754e-06	0.0001897262421997	4.11927104977846
1448134_at	Pald1	-0.701052607969182	8.46385585906728	-5.80919488441187	5.05379528840389e-06	0.000189784530643	4.11816146986869
1420890_at	Hccs	-0.826057066520675	10.1652963554074	-5.80653507000198	5.0876071752326e-06	0.0001908953171465	4.1116722217028
1428706_at	Cenpv	0.729662206180147	9.1740643020221	5.80510462187034	5.10588599241192e-06	0.0001914219153314	4.1081820515893
1427070_at	Snx21	0.963918048723861	9.06969107850768	5.80074308286614	5.16203163889571e-06	0.0001930171555504	4.09753918397175
1431619_a_at	Dtnbp1	0.864477971469791	9.19905562970776	5.8007023786628	5.16255855858771e-06	0.0001930171555504	4.09743985135613
1435319_at	Ip6k2	0.659221549431219	9.99735128796677	5.8002843495544	5.16797314206408e-06	0.0001930171555504	4.09641970461841
1439069_a_at	Pisd-ps3	0.543512582528491	10.0035640864663	5.80014071632287	5.16983490177489e-06	0.0001930171555504	4.09606918256395
1452473_at	Prr15	0.373565851628518	12.839562658373	5.79902115871435	5.18436983056972e-06	0.0001932500655836	4.0933369571928
1459909_at	Nfix	-0.462109451387413	8.88292337256858	-5.79900015606113	5.18464289830104e-06	0.0001932500655836	4.09328570022011
1419598_at	Ms4a6d	0.799822360698657	9.7980502441747	5.79753328948969	5.2037506160808e-06	0.0001936422083629	4.08970571885107
1422155_at	Hist2h3c2	1.253355772808	7.62662868438146	5.79552961511956	5.22996637115183e-06	0.0001943896757499	4.08481532560807
1421097_at	Endog	0.813037245372509	9.51120389314959	5.79472351218759	5.24055103947093e-06	0.0001945301172273	4.08284776300089
1421797_a_at	Snx12	-0.857148649228617	7.20065115613263	-5.79294857018111	5.26393385780869e-06	0.0001952374020732	4.07851522997898
1436195_at	Lrrc75a	0.517019231102184	9.35214205034721	5.79177195373531	5.27949271685496e-06	0.0001956535752036	4.07564302729969
1437166_at	Tinf2	0.552256804125205	8.48248771516774	5.79055963950918	5.29557240662125e-06	0.0001960883506658	4.07268356013257
1451790_a_at	Tfpi	-1.54109473129189	8.4263737275849	-5.78946513666502	5.31013214695184e-06	0.0001962051034409	4.0700115830058
1427535_s_at	Obsl1	0.61448103316173	8.56915634614064	5.78934171766963	5.3117764861409e-06	0.0001962051034409	4.06971027748351
1450505_a_at	Fam134b	-0.588450375046908	8.87883895758609	-5.7878393692184	5.33183406295156e-06	0.0001965431963365	4.06604245686273
1455933_at	Tra2a	-0.871417113821802	4.94706602545755	-5.78768357065548	5.33391849146808e-06	0.0001965431963365	4.06566208057874
1425225_at	Fcgr4	0.45295547714234	9.31499831264218	5.78767725045851	5.33400306680402e-06	0.0001965431963365	4.06564665001384
1419470_at	Gnb4	-0.522262619375505	11.0487803322059	-5.78636875284471	5.35154238206622e-06	0.0001970285003865	4.06245192040494
1420824_at	Sema4d	-0.778977583203654	11.7597642333928	-5.78561239559767	5.36170738020727e-06	0.0001972417329157	4.0606051888201
1453406_a_at	Rab28	-0.928787971463202	8.14870576764127	-5.78499967834722	5.36995629472247e-06	0.0001973841881404	4.05910913481729
1440830_at	Adgrf5	0.667938607411113	10.5175627782606	5.78362612342578	5.38849503864837e-06	0.0001979043279626	4.05575524948765
1420906_at	Cd2ap	-0.980259444624046	8.29908251218878	-5.78218419839598	5.40802640218069e-06	0.000198460047815	4.05223424863521
1419619_at	Krt80	0.611508867161667	8.53886389244089	5.78141304064375	5.41850144313685e-06	0.000198682791534	4.05035110528162
1416035_at	Hif1a	-0.434345316358709	11.3415498574529	-5.78046013672523	5.43147366210926e-06	0.0001989966642037	4.04802407374971
1434141_at	Gucy1a3	-1.13596813526716	11.2374647044915	-5.77931341138252	5.4471262007394e-06	0.00019940814836	4.04522362009895
1420453_at	Crygs	-0.487132063036313	4.59084637163046	-5.77865529808897	5.45612994678599e-06	0.0001994572119842	4.043616370839
1451465_at	Ubl7	0.536603111420834	11.7997911171438	5.77856902656148	5.45731135869528e-06	0.0001994572119842	4.04340567514403
1424120_at	Rnf8	0.383774303775254	9.69666410574794	5.77812194668012	5.46343787691755e-06	0.0001995194426614	4.04231378909999
1423753_at	Bambi	0.477561176343058	10.8872874345084	5.77779621682934	5.46790587728188e-06	0.0001995210541838	4.04151826093007
1454997_at	Msrb3	-1.05558152246869	10.4944726304481	-5.77674450801421	5.4823573611939e-06	0.0001998035320255	4.03894961718066
1456197_x_at	Ajap1	0.729816593039995	9.40072112726286	5.77658827180871	5.4845074975639e-06	0.0001998035320255	4.03856802530087
1438805_at	Ccnd3	0.78069094921829	8.31843386042232	5.77380433889365	5.52296391397296e-06	0.0002010149058833	4.03176819165707
1425937_a_at	Hexim1	0.599833058017741	8.8062197828825	5.77353686423447	5.52667309583759e-06	0.0002010149058833	4.03111484291088
1453222_at	Gse1	-0.530040745005762	5.29652814655228	-5.77255065343015	5.54037112895288e-06	0.0002013284573782	4.02870581643414
1456195_x_at	Itgb5	0.696845329625057	11.5738416039151	5.77030546142541	5.57168439374585e-06	0.0002021629427532	4.02322115901278
1428553_at	Glrx5	0.610826533699628	11.5011375625318	5.76848768691702	5.59716796489773e-06	0.0002029243347145	4.01878030579017
1420776_a_at	Auh	0.400947089603052	10.5748781037287	5.7649656384175	5.64688076418069e-06	0.0002045622243737	4.01017509310953
1438511_a_at	Rgcc	0.637534277241331	9.66958705545806	5.76421887712989	5.65747849700238e-06	0.0002047816514392	4.00835044175915
1423389_at	Smad7	-0.499585383194459	8.48051840690808	-5.76344230529004	5.66852067910561e-06	0.0002050168012416	4.00645290116393
1423433_at	Trove2	-2.17606721564295	8.25369881686453	-5.76259134755519	5.68064565770075e-06	0.0002052907049743	4.00437354187383
1422882_at	Sypl	-0.851801298945553	5.3080519685219	-5.7613019543627	5.69906786664871e-06	0.0002057915611318	4.00122272739407
1435133_at	Ugcg	-0.812403916670224	10.2401873628149	-5.76049532515047	5.71062337119369e-06	0.0002060438597313	3.99925154424835
1456169_at	Tstd1	0.611494173910777	7.73960643385518	5.75879359523137	5.7350797762767e-06	0.0002067608577057	3.99509279933814
1436141_at	Cabp7	0.511646157572904	8.69568560053207	5.75847294594504	5.73969986208053e-06	0.0002067621433543	3.99430915874554
1435600_s_at	Ccm2l	0.710244554330057	7.3458631235393	5.75708868152037	5.75968842872524e-06	0.0002072413247784	3.99092603145924
1420046_s_at	Maf1	0.539792164948697	12.6564972591859	5.75619044533245	5.77269656259143e-06	0.0002072413247784	3.98873066649004
1455370_at	A630023P12Rik	1.12466424574984	6.7452990920861	5.75598050523676	5.77574117820646e-06	0.0002072413247784	3.98821754550791
1433201_at	2310079F09Rik	-1.84279634820102	5.02221758771447	-5.75582581129119	5.77798563890459e-06	0.0002072413247784	3.98783945097551
1455872_at	Fam167a	-0.563582498291533	4.18520592776851	-5.75563562295183	5.780746301096e-06	0.0002072413247784	3.98737460024481
1426727_s_at	Gm8801	0.521111650456904	10.6290894339434	5.75535684174073	5.78479534223049e-06	0.0002072413247784	3.9866932089194
1426727_s_at	Ppp1r10	0.521111650456904	10.6290894339434	5.75535684174073	5.78479534223049e-06	0.0002072413247784	3.9866932089194
1418469_at	Nrip1	-1.14981506641419	8.91667199639258	-5.7553312457526	5.78516724454064e-06	0.0002072413247784	3.98663064740534
1442075_at	Enpp6	-0.56473259392622	9.53603042496754	-5.75427268732759	5.80056904173357e-06	0.0002076281463104	3.98404327943288
1436668_at	Eef2kmt	0.657296272225529	8.09515969309957	5.75312162343373	5.81736395670643e-06	0.0002080641806593	3.98122970038858
1432164_a_at	Gcsh	0.421051066091559	11.4138596120654	5.75156601192719	5.84013989771342e-06	0.000208685586167	3.97742709890473
1432164_a_at	LOC102641654	0.421051066091559	11.4138596120654	5.75156601192719	5.84013989771342e-06	0.000208685586167	3.97742709890473
1426408_at	Celf1	-0.661742815305924	8.57710464285041	-5.75130350070579	5.84399226910536e-06	0.000208685586167	3.97678538574174
1443998_at	Rassf2	0.597876559270017	8.19225784891226	5.74925266051134	5.87417731514655e-06	0.0002095975245968	3.97177187511634
1426511_at	Susd2	0.845939881199317	7.83820257214148	5.74757792994781	5.89894384032073e-06	0.0002103148348951	3.96767754849184
1425281_a_at	Tsc22d3	0.722474009263351	10.2936177469932	5.7466885076125	5.91213995201167e-06	0.0002105656279154	3.96550302341598
1435638_at	Gsk3a	0.432254202379935	10.3824257879435	5.74647476578021	5.9153156375441e-06	0.0002105656279154	3.96498044192871
1449150_at	Krba1	0.413372347266923	9.12721449848106	5.74562315062617	5.92798575446418e-06	0.0002106983044466	3.96289827427529
1451751_at	Ddit4l	-1.04709907356637	8.70800631428005	-5.74559626150428	5.92838625180889e-06	0.0002106983044466	3.9628325303875
1434271_at	Gba2	0.602999103447187	8.34866068378323	5.74508156510427	5.9360576356772e-06	0.0002108048310446	3.96157408646648
1417376_a_at	Cadm1	-0.692855872623781	11.4300286049369	-5.7436153801819	5.95796585754319e-06	0.0002113554417495	3.95798911244786
1436710_at	Zswim4	0.620456470561682	6.27639972716047	5.74341710521181	5.96093483305001e-06	0.0002113554417495	3.9575042959882
1429322_at	Exosc6	0.837969049829521	9.93655992822897	5.74208324401681	5.98094713227743e-06	0.0002118984262473	3.95424269130723
1423394_at	Pcyox1	-0.907587474951976	10.4173112336721	-5.7417508439322	5.98594481754288e-06	0.0002119090245023	3.95342987200892
1455582_at	C1qtnf1	0.514064498683379	9.1403064041789	5.74124402257539	5.99357310219005e-06	0.0002120126592014	3.95219052213352
1437749_s_at	Mrpl9	0.471782354933246	11.2671648851332	5.73995690971952	6.01299005396596e-06	0.0002123663777791	3.94904300019982
1440374_at	Pde1c	-1.10066953537478	9.33562518519772	-5.73955318845594	6.01909358474247e-06	0.0002123897732621	3.94805570706591
1459665_s_at	Mrvi1	0.388221318214973	11.4736339171248	5.73756260696642	6.04927949985899e-06	0.0002131473083774	3.94318757968375
1415932_x_at	Atp9a	0.907207411663076	10.4236839752641	5.73659593198461	6.06399382611094e-06	0.0002134989738887	3.94082338072604
1459924_at	Atp6v0a1	-1.03371127390907	5.60145872079422	-5.73611571396739	6.07131698866784e-06	0.0002135900682573	3.93964888203549
1434006_at	Mpv17l2	0.859190473953446	9.85797390462596	5.73536510350592	6.08278150584697e-06	0.0002137251109875	3.93781303004813
1436693_x_at	Slc35e4	0.702498531795309	9.69929838144889	5.73524400220377	6.08463321230195e-06	0.0002137251109875	3.93751683471569
1438698_at	Tmem132c	-1.44140599622588	7.90806706952547	-5.73250230419027	6.12670854809001e-06	0.0002150355503715	3.93081073760996
1426907_s_at	Dhx57	0.623824352119548	7.44795957185789	5.73166459950417	6.1396230715463e-06	0.0002153212598365	3.92876161863611
1445727_at	Ube3a	-0.787697221297981	4.40065338989158	-5.73084065229495	6.15235241929905e-06	0.0002156000361016	3.92674609601379
1455231_s_at	Apc2	0.959343133216097	7.83021937685802	5.72952118218042	6.17279295835555e-06	0.0002161483969058	3.9235183199809
1452969_at	Atp2b1	-2.22669228762004	9.97949017126516	-5.72904123067387	6.1802451765903e-06	0.0002162414567179	3.92234419525417
1451326_at	Abhd14b	0.626588587561576	11.0996364160534	5.72805317582983	6.1956154499719e-06	0.0002166112034179	3.91992701767307
1455330_at	Nol9	0.81420172429116	7.46297460516057	5.72703145727285	6.21155014882346e-06	0.0002169514175359	3.91742740146664
1425268_a_at	Pear1	0.525807116716853	8.07903698541349	5.72677345781329	6.21558046721486e-06	0.0002169514175359	3.91679619694362
1433658_x_at	Pcbp4	0.814860450154622	10.4261446637676	5.72650285897254	6.21981045371689e-06	0.0002169514175359	3.91613416177712
1436714_at	Lpp	-1.60659036143855	5.94607282037182	-5.72580490934649	6.23073423784146e-06	0.0002169514175359	3.91442656154077
1449023_a_at	Ezh1	0.59484649508157	9.7531627123584	5.72580222334135	6.23077631471883e-06	0.0002169514175359	3.91441998989676
1434658_at	Sppl2b	0.740286811211249	10.1246161963176	5.7255831900356	6.23420849042292e-06	0.0002169514175359	3.91388409582967
1434325_x_at	Prkar1b	0.918285852917649	10.590963136967	5.7248290923512	6.24603960073442e-06	0.0002171955528394	3.912039065856
1439376_x_at	Dmtf1	-1.25697037917192	6.0223261754505	-5.722759815147	6.27862172202686e-06	0.0002181603376618	3.90697598497876
1441912_x_at	C2	0.734381252885774	8.18987968152899	5.7222526092022	6.28663426393275e-06	0.000218270586557	3.90573490691105
1437001_at	Gsk3b	-1.45065719469189	9.60238668081839	-5.72142556843313	6.2997216017117e-06	0.0002185567261221	3.90371118285372
1424093_x_at	Cd151	0.433692749868655	9.7315908209421	5.72092537343409	6.30765023228133e-06	0.0002186635919493	3.90248720580029
1426363_x_at	H2afy2	-0.664419416109859	10.0290036908142	-5.72056534080873	6.31336339691637e-06	0.0002186935503566	3.90160619348766
1433503_at	Ptgr2	-0.803265581519384	10.6630218590749	-5.72011214486159	6.3205623768345e-06	0.0002187748916021	3.90049719236012
1437705_at	Zfp551	-0.503013709822117	6.10413320243585	-5.71836782701688	6.34834844315431e-06	0.0002193998951223	3.89622857338729
1436917_s_at	Gpsm1	0.909482420977525	10.472711581955	5.7168285076617	6.37297180853044e-06	0.0002200822370111	3.89246141329705
1454789_x_at	Prpf6	0.419547972032684	12.4361059808826	5.71571617486079	6.39082520663092e-06	0.0002205299216865	3.88973909370257
1436378_at	Lrrfip2	-0.778345185186944	9.79806848081433	-5.71219873734053	6.44761579887035e-06	0.0002223195108141	3.88112987167779
1458742_at	Adgrl3	-1.14659503016363	8.66117900548026	-5.71126544747145	6.46276985081973e-06	0.0002225699735229	3.87884539942154
1459868_x_at	Gm13305	0.848375939723928	7.77877256667489	5.71114369355533	6.4647494582187e-06	0.0002225699735229	3.87854736954076
1459868_x_at	Gm2002	0.848375939723928	7.77877256667489	5.71114369355533	6.4647494582187e-06	0.0002225699735229	3.87854736954076
1459868_x_at	Il11ra1	0.848375939723928	7.77877256667489	5.71114369355533	6.4647494582187e-06	0.0002225699735229	3.87854736954076
1459868_x_at	Il11ra2	0.848375939723928	7.77877256667489	5.71114369355533	6.4647494582187e-06	0.0002225699735229	3.87854736954076
1459868_x_at	LOC100861969	0.848375939723928	7.77877256667489	5.71114369355533	6.4647494582187e-06	0.0002225699735229	3.87854736954076
1448658_at	Sart1	0.710990067109778	10.3113740164508	5.71082596627087	6.46991830816062e-06	0.0002225780210651	3.87776962939321
1427058_at	Eif4a-ps4	-1.60271001865394	9.4693592655696	-5.7101581808913	6.48079562785933e-06	0.0002227822893384	3.87613498252786
1427058_at	Eif4a1	-1.60271001865394	9.4693592655696	-5.7101581808913	6.48079562785933e-06	0.0002227822893384	3.87613498252786
1424989_at	Orai1	0.928476988143384	6.88402370170532	5.70873259556519	6.50407853485776e-06	0.0002232712920126	3.87264522555306
1451201_s_at	Rnh1	0.641839335592604	11.7293271139142	5.70868106105292	6.50492179119292e-06	0.0002232712920126	3.87251906875297
1460415_a_at	Cd40	-0.830541677308938	6.2993627016433	-5.70824042236903	6.51213646241463e-06	0.0002233489479782	3.87144037386175
1456320_at	Fam126b	-0.796940939197184	8.18737894322339	-5.7076520513778	6.52178263082744e-06	0.0002235098164384	3.87000000216026
1455007_s_at	Gpt2	-0.78619294399738	9.0245087170035	-5.70711479013753	6.53060351734472e-06	0.0002236421786148	3.86868472629682
1428143_a_at	Pnpla2	0.986979908388506	9.07497089227608	5.70672513424748	6.5370085462839e-06	0.0002236916710515	3.86773079042447
1460707_at	Ptp4a2	-0.49066361496548	12.5713495988683	-5.70499910884874	6.56545699798527e-06	0.0002244948264337	3.86350507585079
1420545_a_at	Chn1	-1.14266191524331	7.7909162073722	-5.7044491624467	6.57454757685912e-06	0.0002246353562605	3.8621586280795
1435279_at	Szt2	0.657852075756097	8.5740686183253	5.70309795937946	6.59693708393347e-06	0.000225197765786	3.85885034043953
1448853_at	Synj2bp	-1.6901695982013	10.0873105917251	-5.70285360121651	6.60099435420857e-06	0.000225197765786	3.85825203795123
1435198_at	Gm5817	0.427932817721715	7.90330137443166	5.70249133168559	6.60701405313746e-06	0.0002252327594939	3.85736502478373
1455529_at	Mex3a	-0.776519956702433	7.0400130809174	-5.70110299990583	6.63013500416415e-06	0.0002258187394236	3.85396561181473
1452795_at	Fcf1	-0.457103795372467	11.2322252841579	-5.70085838831836	6.63421719554755e-06	0.0002258187394236	3.85336664984042
1439831_at	Gm4951	-0.967915778626628	8.11643070586996	-5.70032910966014	6.64305876246971e-06	0.000225949165344	3.85207062870175
1415721_a_at	Naa60	0.427636779145938	10.5359123458318	5.69888779347535	6.66719643811719e-06	0.0002265992664321	3.84854122851904
1453126_at	Lrfn2	0.374124974134241	6.19579074604533	5.69850811347845	6.67356970311568e-06	0.0002266450807079	3.84761146558417
1439368_a_at	Slc9a3r2	0.643068415350969	11.0856772094355	5.6979141678304	6.6835519913325e-06	0.0002268133020023	3.84615698444684
1451182_s_at	Ankrd54	0.850801441663262	7.99830185993151	5.69719850584832	6.69560003499997e-06	0.0002270513211868	3.84440440149876
1428457_at	Ttpal	0.427631800671621	9.44473919849907	5.69604880155963	6.71500119778091e-06	0.0002275381435169	3.84158880804274
1424483_at	Mob1a	-1.12671805384212	6.83833329804151	-5.69377869591781	6.75347648537017e-06	0.0002285527915707	3.83602907468023
1419087_s_at	Sf3a1	-1.73191225288001	8.95252048109214	-5.69354222181118	6.75749723361141e-06	0.0002285527915707	3.83544990057626
1435493_at	Dsp	0.764528226477862	10.7010974145276	5.6933864133651	6.7601477562662e-06	0.0002285527915707	3.8350682909707
1450663_at	Thbs2	-1.21043743875588	10.5919102185801	-5.69243554124904	6.77634628653313e-06	0.000228746443372	3.83273935152889
1457466_at	AA409368	-0.634190373175758	3.74773603963604	-5.69215744478685	6.78109121279774e-06	0.000228746443372	3.83205820556636
1441930_x_at	Vat1	0.706651275284479	11.5103001838228	5.69052601279789	6.80899484901957e-06	0.0002293446427823	3.82806219058009
1454903_at	Ngfr	0.590735291339416	7.61829129497936	5.68968278370121	6.82346282268912e-06	0.0002296604453478	3.82599671014124
1419185_a_at	Mlxipl	0.969363561786369	7.97997264349186	5.68844050033261	6.84483446697855e-06	0.0002302079636802	3.82295364818474
1455500_at	Rnf213	-0.814559160102925	10.3287898298772	-5.68616539764566	6.88415024179412e-06	0.0002313577198622	3.81738030537749
1445897_s_at	Ifi35	0.573796296929509	13.1833996486643	5.6855888887662	6.89414910700512e-06	0.000231521235201	3.81596796069726
1425185_at	Desi2	-1.15712483641059	8.85005651424945	-5.68508720468738	6.90286219754824e-06	0.0002315839428025	3.81473890220975
1416556_at	Tspan31	-0.775826680736746	11.7367318610609	-5.68207392014148	6.95543124125417e-06	0.0002330586214055	3.8073563435203
1448764_a_at	Fabp1	-0.654239026497831	4.59118045315075	-5.68093073028944	6.97548102935054e-06	0.0002333836571993	3.80455533715697
1448132_at	Slc19a1	0.638506667701289	8.49474184790684	5.68057871740098	6.98166657653912e-06	0.0002334174531271	3.80369282602698
1427351_s_at	Ighm	0.563660604184675	13.2286901859895	5.67742594815715	7.03731520423877e-06	0.0002351036689084	3.79596739546436
1433495_at	Colgalt1	0.42813578489003	10.9624395089263	5.67640440745172	7.05544235079528e-06	0.0002355347930889	3.79346408239708
1423926_at	Slc39a13	0.494669107033012	8.9385670382491	5.67580100123704	7.06617195528882e-06	0.0002356615461334	3.79198538082425
1418584_at	Ccnh	-0.40740752865705	10.3371615049493	-5.67560337811275	7.06968962813596e-06	0.0002356615461334	3.79150108127169
1418301_at	Irf6	-1.06040458986344	10.7246288882685	-5.6748658873632	7.08283256445642e-06	0.0002357079787718	3.78969374334876
1455515_at	1810041L15Rik	0.606342549749447	8.17765693801801	5.67482307637539	7.08359626539704e-06	0.0002357079787718	3.78958882693522
1434184_s_at	Map4k4	-0.947060971921678	10.3980280963304	-5.67463946347407	7.08687266391771e-06	0.0002357079787718	3.78913884720809
1419275_at	Dazap1	0.619475907910193	10.2202351441349	5.67435299569786	7.0919874768498e-06	0.0002357079787718	3.78843679600901
1455252_at	Tsc1	0.45146751856297	11.1456122751539	5.67298783000879	7.11641360540881e-06	0.0002363456332971	3.78509107441469
1436424_at	1600020E01Rik	0.427145678268345	11.6930748586828	5.67255270771647	7.12421689770995e-06	0.0002364306889651	3.78402465457614
1435472_at	Kremen1	0.391717418094828	9.28733849961077	5.67154858483277	7.14225749642896e-06	0.0002368551142253	3.78156364281457
1451365_at	Rbm19	0.770101156332975	7.20148269120078	5.67042973049575	7.16241394264495e-06	0.0002373490310266	3.77882134239819
1426296_at	Rad52	-0.934844262193723	7.95456122175679	-5.66997598802687	7.17060464391352e-06	0.0002374459912225	3.77770919651769
1416634_at	Fam96a	-0.483804210899031	11.1038781496799	-5.6688032583631	7.19181807622472e-06	0.0002379737249125	3.77483470223697
1433768_at	Palld	-0.915616133922896	11.7739413976936	-5.66760287398093	7.21359759909928e-06	0.000238519402725	3.77189231235876
1419161_a_at	Nox4	1.57930664695924	5.20823151453507	5.66693144104546	7.22580906446168e-06	0.000238720672675	3.77024644284166
1434335_at	Dip2b	-0.665268271511367	12.0589507073787	-5.66668640994095	7.23027070074131e-06	0.000238720672675	3.76964579450204
1419709_at	Stfa3	-0.933878649176961	9.25021649193697	-5.66623826554205	7.23843793581035e-06	0.0002387655910409	3.76854723951299
1449121_at	Gm5446	-1.15291659739894	10.3087164954972	-5.66603095672739	7.24221920897473e-06	0.0002387655910409	3.76803904952961
1449121_at	LOC632268	-1.15291659739894	10.3087164954972	-5.66603095672739	7.24221920897473e-06	0.0002387655910409	3.76803904952961
1449121_at	Srsf10	-1.15291659739894	10.3087164954972	-5.66603095672739	7.24221920897473e-06	0.0002387655910409	3.76803904952961
1417143_at	Lpar1	-1.27737423242049	12.2653477383154	-5.66547265569432	7.25241246692279e-06	0.0002389269939157	3.76667043223689
1437685_x_at	Fmod	0.514747277400927	12.4463464177561	5.66383886917048	7.28232512122817e-06	0.0002394315036407	3.76266523461854
1428427_at	Fbxl2	0.476890243936267	9.11052056679666	5.66376651324127	7.28365275703707e-06	0.0002394315036407	3.76248785060818
1452265_at	Clasp1	0.431635854894141	11.1564154038955	5.66342277672948	7.28996321827751e-06	0.0002394644072159	3.76164515862494
1452831_s_at	Ppat	-1.41800949920698	9.54956989364269	-5.66283451061808	7.30077571034366e-06	0.0002394975922554	3.76020296551846
1436489_x_at	Pomgnt2	0.68157689804171	9.78351378051171	5.66279002853333	7.30159396357544e-06	0.0002394975922554	3.76009391215778
1420991_at	Ankrd1	-0.494623017359224	4.27905557506799	-5.66133059761106	7.32849195582928e-06	0.0002400192841783	3.75651585097079
1434661_at	Syngr1	0.595674354664909	10.607396793887	5.66106140231045	7.33346430451068e-06	0.0002400192841783	3.75585585159551
1436707_x_at	Ncaph	0.719203864275055	10.0577333604869	5.65926406948984	7.36675081758089e-06	0.0002406054642336	3.7514490988408
1442499_at	Cdv3	-1.38668801891716	6.45107044237636	-5.65923024633076	7.36737868576604e-06	0.0002406054642336	3.75136616784881
1450106_a_at	Evl	-0.584328063038323	8.48956253195599	-5.65865970069342	7.37797804728585e-06	0.0002407772705576	3.74996723390654
1435901_at	Usp40	0.741084215914207	9.83611686138436	5.65702737987093	7.40838802234959e-06	0.000241292969225	3.74596477049086
1450005_x_at	Dlk2	0.789404292682703	6.96430440569078	5.65699037218518	7.40907894178268e-06	0.000241292969225	3.74587402497766
1450739_at	Tbl1xr1	0.621475656419944	8.46392701494652	5.65695012404308	7.40983043339727e-06	0.000241292969225	3.74577533351221
1431938_a_at	Pmm2	0.729556775672766	9.08790437782405	5.65492187722995	7.44780091608016e-06	0.0002421797181803	3.74080175873535
1456117_at	Rrp1b	-0.496929556984529	9.11842585163989	-5.65308928033454	7.48227813564515e-06	0.0002431255231957	3.73630767599935
1455301_at	Wipf3	0.704386198231571	8.77029584326603	5.6525782241526	7.49192159152178e-06	0.0002432636110145	3.73505436547239
1417258_at	Cct5	0.510218227838573	12.329238562209	5.6512179603036	7.5176506996037e-06	0.000243923427484	3.73171836657279
1434928_at	Gas2l1	0.506664311406046	10.2200535108807	5.65025136831801	7.53598796372993e-06	0.0002441781633069	3.72934774783988
1428835_at	Myh14	0.897728918854517	7.24285236158238	5.65023338026163	7.53632964509109e-06	0.0002441781633069	3.72930363048821
1420897_at	Snap23	-1.75784914564435	9.4649886795058	-5.64614952475531	7.61430966744323e-06	0.0002465276240569	3.71928696161885
1437709_x_at	Ttc13	0.542756659153649	12.2733532256621	5.64318798178932	7.67137023948339e-06	0.0002481413827162	3.7120222469984
1419296_at	Arhgap4	0.60779482306906	9.99490433109023	5.64279305275608	7.67901206456598e-06	0.0002481413827162	3.71105342900666
1424270_at	Dclk1	-0.663373808921416	7.85691874412777	-5.64253420484204	7.68402491999846e-06	0.0002481413827162	3.71041843123314
1428777_at	Spred1	-0.816386920240383	8.80143596692227	-5.64242399716668	7.68616021051902e-06	0.0002481413827162	3.71014807159414
1434416_a_at	Capn15	0.533150653888876	11.4800911387411	5.64192202946298	7.6958935161978e-06	0.0002481866067481	3.70891664108392
1416871_at	Adam8	0.49688856240044	9.98346100203479	5.64178427313959	7.69856683533897e-06	0.0002481866067481	3.7085786930073
1424742_at	Creb3	0.56018013957461	7.72213295409443	5.64078435172327	7.71799966582066e-06	0.0002483509129453	3.70612561164478
1438934_x_at	Sema4a	0.503952772042183	10.8183886484844	5.64075008600644	7.71866647770236e-06	0.0002483509129453	3.70604154710241
1434976_x_at	Eif4ebp1	0.741494347861448	10.7725653853715	5.64067215969142	7.72018314337424e-06	0.0002483509129453	3.70585036909761
1425632_a_at	Pqlc2	0.830151920205081	9.5637086289309	5.6396128393402	7.74083046648522e-06	0.0002488376299849	3.70325147407775
1447780_x_at	Tufm	1.30262913860225	10.0510215660952	5.63810065647783	7.77040151906907e-06	0.000249610312615	3.69954139654718
1451085_at	C030006K11Rik	0.77492542817981	8.30932916711696	5.63598398335924	7.81198576152518e-06	0.000250767523011	3.69434793668774
1451085_at	Lrrc24	0.77492542817981	8.30932916711696	5.63598398335924	7.81198576152518e-06	0.000250767523011	3.69434793668774
1437718_x_at	Fmod	0.536969192287532	12.4383743805532	5.63401212562602	7.8509277185487e-06	0.0002518383293273	3.68950949058978
1416085_s_at	Zfand5	0.576335439446662	11.5127278452397	5.63293113412632	7.87235944489647e-06	0.0002523153320422	3.68685688308824
1437939_s_at	Ctsc	-1.27692716789564	6.60097540357934	-5.62962652878432	7.9382446409899e-06	0.0002540970699455	3.67874728104268
1454847_at	Lhfpl2	-1.46554382255041	10.8529296033925	-5.62848804556688	7.96107211946627e-06	0.0002541501239838	3.67595321841812
1448501_at	Tspan6	-0.607896082544665	10.6077579003836	-5.62845659928959	7.96170358445738e-06	0.0002541501239838	3.67587604166287
1417272_at	Fam114a1	-0.404860481575087	10.1478575731761	-5.62821510325652	7.96655469790315e-06	0.0002541501239838	3.67528334962945
1441948_x_at	Zfand3	0.563829084998312	11.6490874006858	5.62813931326706	7.96807776575038e-06	0.0002541501239838	3.6750973410217
1418906_at	Nubp1	0.729761942148019	8.90019082319742	5.62770355561655	7.97684043002308e-06	0.0002542498093529	3.67402786854523
1456907_at	Cxcl9	-0.598019404612282	5.21838016842769	-5.6273963356225	7.983024191195e-06	0.00025426721331	3.67327385525777
1428673_at	Sympk	1.18180584040803	10.4211962556215	5.62695344852003	7.9919472206307e-06	0.0002543066492592	3.67218686029196
1417433_at	Lypla2	0.706932495126911	7.08052338594323	5.62677528827017	7.9955395368089e-06	0.0002543066492592	3.67174959054421
1429841_at	Megf10	-0.664626674150763	11.415300290164	-5.62419625219452	8.04772520802042e-06	0.0002557860849943	3.6654194361025
1435110_at	Unc5b	-0.458712229222684	6.20965197362115	-5.62373235454226	8.05714851059732e-06	0.0002559052499834	3.66428076262112
1439784_at	Fam219b	-1.15148248291728	10.1189765126426	-5.62269611347473	8.07823838487162e-06	0.0002563945315947	3.66173716886879
1429072_at	Col6a4	1.26730757924633	6.4320780821246	5.62029852789686	8.12724928307652e-06	0.0002575875403485	3.655851663752
1416480_a_at	Higd1a	0.755145568576578	12.4277327275673	5.6189976328683	8.15396777869481e-06	0.000258252879766	3.65265809504685
1453364_x_at	9130019O22Rik	0.798537199094679	10.1302381798454	5.61795101815064	8.17552827781672e-06	0.0002587540356896	3.65008866793331
1453609_s_at	Ccdc9	0.795058146512613	8.96375203590835	5.61705293593614	8.19407498834468e-06	0.00025915916974	3.64788382147623
1453100_at	Csnk2a2	-1.2364085878282	7.03780731880499	-5.61600314665934	8.21580868542113e-06	0.0002596644621732	3.64530644899786
1425597_a_at	Qk	-1.02955430240886	6.62943386781607	-5.61566210598188	8.22288177509412e-06	0.0002597031167044	3.64446913111038
1433779_at	Casc4	-0.733087521189135	10.5510975065456	-5.61538910269652	8.22854823109651e-06	0.0002597031167044	3.64379885137442
1423793_at	Atg13	0.730316316189986	8.62786364764068	5.61461938705368	8.24454574611294e-06	0.0002598775964212	3.64190900992835
1454850_at	Tbc1d10c	0.596563075121043	10.0684831321658	5.61456867790169	8.24560077334791e-06	0.0002598775964212	3.64178450493073
1428677_at	Wdr73	0.958864669503807	9.60482436980621	5.61256037535998	8.28749453129043e-06	0.00026101556624	3.63685341339527
1427339_at	Slc30a2	0.820246366239694	5.5008912208616	5.61186624930166	8.30202425994791e-06	0.0002612907160836	3.63514901951924
1434333_a_at	Prkd2	0.593553219270194	9.71008654226937	5.60988509450769	8.34363662068112e-06	0.0002623347498991	3.63028419126693
1455466_at	Adgrd1	0.418119611784412	6.55450608111491	5.60973348646333	8.34682969568915e-06	0.0002623347498991	3.62991189791906
1449039_a_at	Hnrnpdl	-0.730127648546705	10.8283101106349	-5.60871535135912	8.36830510592045e-06	0.0002628265519374	3.62741169030375
1433861_at	Cc2d1b	0.662654348875389	9.41239521641774	5.60806666032087	8.38201704188234e-06	0.0002629477043673	3.62581867690754
1427350_a_at	Gtpbp6	0.764658784133839	8.50254096156585	5.60778312381196	8.38801753733112e-06	0.0002629477043673	3.62512237659197
1437088_at	Sdad1	-0.843512354520244	9.16951690175225	-5.60770587330001	8.3896531470386e-06	0.0002629477043673	3.62493266611295
1454755_at	Itpkc	0.544488712204686	8.13340032378286	5.60624728501949	8.42059622597032e-06	0.0002635512216429	3.62135060762435
1448816_at	Ptgis	0.402177704467197	13.3176696267125	5.60555566858825	8.43530881444871e-06	0.0002638286150072	3.61965205407221
1424094_at	Nek9	-0.407400653427763	11.0551663106325	-5.60481473179576	8.45109946098956e-06	0.0002641393186348	3.61783233472199
1422670_at	Rnd2	0.483148426066271	11.3635258358595	5.60452068230109	8.45737445737633e-06	0.0002641523860125	3.61711014648077
1425975_a_at	Mapk8ip3	0.652956887447865	7.58197379364223	5.60358718202737	8.47732656599036e-06	0.0002645743973613	3.61481741922305
1434986_a_at	Sec61a1	0.601590085327657	12.0453734253901	5.6033399595983	8.48261853583022e-06	0.0002645743973613	3.61421021682885
1420647_a_at	Krt8	0.952260569055763	10.4249329818094	5.60303025524077	8.48925269486529e-06	0.0002645983315764	3.61344954639877
1443958_at	9030203C11Rik	-0.566371248779133	4.59843746106535	-5.60248494612336	8.50094649965666e-06	0.0002647798260228	3.6121101857944
1438983_x_at	Vipas39	0.583202062679336	11.6734513951222	5.60203307670218	8.51064890507158e-06	0.0002648201775093	3.61100031051902
1425471_x_at	LOC105247125	0.776078360502323	7.13338901954775	5.60166047854476	8.51865765460874e-06	0.0002648201775093	3.61008512894503
1420038_at	Slc25a18	0.644332783643085	11.8482746158833	5.6016047036429	8.5198571554089e-06	0.0002648201775093	3.60994813286088
1448796_s_at	LOC105242484	0.873733792664298	7.82812432961814	5.60029740645833	8.54802105119277e-06	0.0002655126015357	3.60673704279468
1448796_s_at	Tbrg4	0.873733792664298	7.82812432961814	5.60029740645833	8.54802105119277e-06	0.0002655126015357	3.60673704279468
1417766_at	Cyb5b	-0.781403854819896	10.4405105343215	-5.59977901785363	8.5592150925381e-06	0.0002656314301173	3.60546369976074
1435960_at	Pnmal2	0.798211617511701	9.5649624381379	5.59957493690893	8.56362607016651e-06	0.0002656314301173	3.60496240046246
1449048_s_at	Rab4a	0.501062997833039	10.546379411307	5.5987864281212	8.58069042574085e-06	0.0002658368521648	3.60302549871174
1455741_a_at	Ece1	-0.440052211832441	10.7482981953376	-5.59861868971042	8.58432494127203e-06	0.0002658368521648	3.60261345835549
1443889_at	9030619P08Rik	-0.904148598886633	8.57919504143361	-5.59845231769406	8.58793138964225e-06	0.0002658368521648	3.60220477244347
1434303_at	Raph1	-1.24701056237316	9.19135811848229	-5.59672212220237	8.62552790487797e-06	0.0002668175130575	3.59795449970135
1425746_at	Cutal	-0.901495402268742	7.47923465402395	-5.59611175018803	8.63883078868802e-06	0.0002670458583965	3.59645505198974
1435802_at	Zbtb45	0.717588542230234	8.47303270078151	5.59463855585373	8.67102426722719e-06	0.0002675347269699	3.59283587211354
1453166_at	Mcu	-0.552286198027847	10.4070777518736	-5.59457384310515	8.67244120596102e-06	0.0002675347269699	3.59267688941291
1434960_at	Taf9b	-0.725184098333147	10.2988125107628	-5.59160607218731	8.73767548701982e-06	0.0002693628859467	3.58538550690625
1434102_at	Nfib	-0.564425562868884	12.4959696575939	-5.59083082986041	8.75479769235374e-06	0.0002696271383486	3.5834807436618
1428331_at	2210016F16Rik	0.562115135969819	10.8299414988758	5.59067678640338	8.75820397952985e-06	0.0002696271383486	3.58310225511893
1446971_at	D10Wsu159e	-0.688638430005368	4.68762086169385	-5.58982369549526	8.77709226194293e-06	0.0002698928807712	3.58100615875167
1415773_at	Ncl	-0.756260283627623	9.15517792896023	-5.58974645966992	8.77880437443468e-06	0.0002698928807712	3.58081638301749
1438251_x_at	Htra1	0.507317679860565	12.7291252937912	5.58741344649557	8.83068071439655e-06	0.0002713028139645	3.5750837453181
1452443_s_at	Helz	0.829786703674256	8.65609488215076	5.58706153009518	8.83853273653059e-06	0.0002713592001022	3.57421898855404
1418176_at	Vdr	0.581040757608275	11.5576119409774	5.58609529529705	8.86012790272908e-06	0.000271672674156	3.57184463412591
1434417_at	Capn15	0.571927669299868	8.47536657652059	5.58606569492254	8.86079030805553e-06	0.000271672674156	3.57177189527554
1456250_x_at	Tgfbi	0.678165708653862	11.0434993363966	5.58545204384368	8.87453405865582e-06	0.0002719092123501	3.5702639178837
1451361_a_at	Pnpla7	0.645692750359862	10.4989149165435	5.5839652440886	8.90792299395745e-06	0.0002727469347932	3.56661016481828
1450351_a_at	Clip1	0.547115027190138	8.43254457096716	5.58354038843457	8.9174872802278e-06	0.0002728545412656	3.56556606917299
1428688_at	Pdcd11	0.792218039223392	7.45812882615033	5.58204024537629	8.95134150198727e-06	0.0002735192771552	3.56187931822734
1437556_at	Zfhx4	-1.17973860647214	10.1330577269192	-5.58081550329112	8.97907710332642e-06	0.0002741810131598	3.5588692726256
1424879_at	Gm20605	0.635351167371499	9.10436063973544	5.57671369193094	9.07260214835973e-06	0.0002768494110237	3.54878747726437
1424879_at	Lrch4	0.635351167371499	9.10436063973544	5.57671369193094	9.07260214835973e-06	0.0002768494110237	3.54878747726437
1424879_at	Sap25	0.635351167371499	9.10436063973544	5.57671369193094	9.07260214835973e-06	0.0002768494110237	3.54878747726437
1416324_s_at	Kctd20	-1.27567052744107	11.1614924920478	-5.5760292631678	9.08830346810146e-06	0.0002768895994559	3.54710511033851
1433490_s_at	Epb41l2	-0.904472064748057	11.9902851709962	-5.57559995565818	9.09816614465873e-06	0.0002768895994559	3.54604982965803
1436479_a_at	Dpp7	0.627473135556571	10.5249229679234	5.57558645615536	9.09847645049266e-06	0.0002768895994559	3.54601664632002
1436232_a_at	Gabpb1	-0.952444560446855	9.91330789425705	-5.57528250219088	9.10546611398082e-06	0.0002769154600179	3.54526948890212
1419259_at	Rsu1	-0.420364129698523	11.2857491736775	-5.57275024086464	9.16390913640735e-06	0.000278505030971	3.53904461291952
1418939_at	Hlx	1.21214356647816	8.37324568468243	5.57212642029515	9.17836472333807e-06	0.0002785924687637	3.53751104948072
1426708_at	Antxr2	-0.420526138967408	10.2335868727808	-5.57209297712089	9.17914034240834e-06	0.0002785924687637	3.53742883398467
1416708_a_at	Gramd1a	0.707908181295619	9.41460335021355	5.57057800119005	9.21434554742834e-06	0.0002794728974677	3.53370438820878
1429206_at	Rhobtb1	-1.48106932951111	10.6124361502274	-5.56958302748609	9.23754119348378e-06	0.0002799436683343	3.5312582370583
1435364_at	Cyhr1	0.68558328032537	10.2303128131574	5.56938001894753	9.24228115008167e-06	0.0002799436683343	3.53075913023434
1434378_a_at	Mxd4	0.40369255465219	13.0641298519796	5.56821699934541	9.26948346660317e-06	0.0002805791770652	3.52789973096398
1434484_at	Wfdc21	0.590925867760583	13.0578024446436	5.56526567673579	9.33887738772308e-06	0.0002824900798549	3.52064318066512
1455326_at	Clec16a	0.444125829029466	9.39056625218535	5.56493597314555	9.34666222733671e-06	0.0002825360677715	3.51983248526132
1418752_at	Aldh3a1	0.858377544808489	9.98604729717724	5.56340062456904	9.38300090562734e-06	0.0002834445571632	3.51605717486118
1416194_at	Cyp4b1	0.684273835063109	9.9911488487393	5.56237376691915	9.40738436611e-06	0.0002839909252315	3.51353211376438
1460050_x_at	Klk1	0.752915349798157	8.12843310249647	5.56148245065227	9.42860128559453e-06	0.00028427039352	3.51134029103916
1436009_at	Usp30	0.749442490643148	9.50100538201064	5.56145531923775	9.42924788155512e-06	0.00028427039352	3.5112735716986
1437064_at	Ar	-1.3484912052217	8.55551151654881	-5.56098376646889	9.44049309934734e-06	0.0002844192914319	3.51011395967569
1436640_x_at	Agpat4	0.929531252255108	9.6724398237583	5.55848063727864	9.50041338566256e-06	0.0002860334740365	3.50395816453045
1430287_s_at	Hemk1	1.22320021963345	8.84270851016813	5.55668167741763	9.54371473831565e-06	0.0002870651346043	3.4995338188137
1441737_s_at	Rassf1	0.908508544804929	10.898830410558	5.5565285735767	9.54740919062919e-06	0.0002870651346043	3.49915726611985
1416189_a_at	Sec61a1	0.650980313469877	13.3347901589988	5.55607199579281	9.55843517722729e-06	0.0002870690878278	3.49803432180214
1451006_at	Xdh	0.994196945820111	6.86734519622313	5.55599603894454	9.56027072387219e-06	0.0002870690878278	3.49784750597078
1456479_at	Snx30	-0.555752261305214	6.99327999749181	-5.55563214902995	9.56906930949486e-06	0.0002871421123935	3.49695251329612
1440132_s_at	Prkar1b	0.722314639260157	10.9673086219628	5.55390796128084	9.61087040964049e-06	0.0002882046983678	3.49271172177748
1425974_a_at	Trim25	-1.47723867204229	8.93559523914299	-5.55258132674057	9.64315900520877e-06	0.0002889808068398	3.48944860585626
1418536_at	H2-D4	0.748458049362074	10.6964720341225	5.55025788893619	9.69997323961928e-06	0.000290490367251	3.48373336227062
1418536_at	H2-Q7	0.748458049362074	10.6964720341225	5.55025788893619	9.69997323961928e-06	0.000290490367251	3.48373336227062
1418536_at	H2-Q9	0.748458049362074	10.6964720341225	5.55025788893619	9.69997323961928e-06	0.000290490367251	3.48373336227062
1460634_at	Ralgds	0.594297943383994	8.87191007577447	5.54934297371312	9.72243819526533e-06	0.0002908278940081	3.48148273037128
1460352_s_at	Pik3r4	0.557101668948591	9.58755098408295	5.54927372916948	9.72414057702131e-06	0.0002908278940081	3.48131239092885
1435088_at	Nsd1	-0.755465814262855	9.50700175106468	-5.54746726727145	9.76865930307915e-06	0.0002918750222999	3.47686843252782
1419086_at	Fgfbp1	0.390723804080011	9.08569151819777	5.54732297444594	9.77222416017263e-06	0.0002918750222999	3.47651345743277
1450416_at	Cbx5	0.40896134786272	8.51258493610376	5.54706636277803	9.77856718687459e-06	0.0002918750222999	3.47588216293605
1425234_at	Col20a1	0.751147102628644	6.8102001135402	5.54562662086308	9.81423262428282e-06	0.0002923748293793	3.47234014591204
1451298_at	Plekhh3	0.722661598482276	8.00407098006117	5.54560934091183	9.8146614834856e-06	0.0002923748293793	3.47229763333528
1421098_at	Stap1	-0.722187404622197	8.83570477555999	-5.54522861440638	9.8241152853628e-06	0.0002924603455347	3.47136095502477
1417406_at	Sertad1	0.597008662879402	10.3996013218373	5.54397077311556	9.85541424161569e-06	0.0002931372403572	3.46826629305471
1460605_at	Crxos	1.0921498355688	5.61456004912959	5.54379274828145	9.85985219001663e-06	0.0002931372403572	3.46782829040781
1438615_x_at	Sapcd2	0.59592527575338	6.80670956938145	5.54324673723161	9.87347621513768e-06	0.0002933489135566	3.46648490075642
1438004_at	Papd7	-0.693280526392294	8.87624895907239	-5.54232027351425	9.89663686187205e-06	0.0002938434622167	3.46420540929783
1456358_at	Etv3	-1.22891795595872	6.73600244836923	-5.54198421606599	9.90505153490469e-06	0.0002938998218919	3.46337855159039
1417936_at	Ccl9	0.441882205147961	12.1745595408803	5.54144567928103	9.91855126556172e-06	0.0002941068906167	3.46205348422574
1417976_at	Ada	0.75167297682054	9.07513565890751	5.54074302092104	9.93619309746385e-06	0.0002944364289676	3.46032456635482
1439149_s_at	Gm9999	-1.0487567968523	5.15708478741416	-5.53962655229067	9.96428990296238e-06	0.0002947602232999	3.45757738238637
1431029_at	Ttll9	0.678937297197117	7.3765608085704	5.53952903761982	9.96674774992656e-06	0.0002947602232999	3.45733743359777
1454937_at	B630005N14Rik	-0.752356448103465	9.07371775582699	-5.5392706935581	9.97326225040991e-06	0.0002947602232999	3.45670173793359
1426693_x_at	Cox15	-1.18277334951408	9.43372610185114	-5.53893022680458	9.98185416823082e-06	0.0002948209592936	3.45586395961825
1418475_at	Scnn1b	0.917667616908187	7.48603770817506	5.53847128183544	9.99344782047495e-06	0.0002948345752367	3.45473463219013
1423483_s_at	Taf1c	0.933994746003905	8.32583652758524	5.53682791760861	1.00350735703006e-05	0.0002958116686889	3.45069068148273
1417632_at	Atp6v0a1	0.496095159809046	10.4640854419787	5.53629388526122	1.00486381255005e-05	0.0002960180457858	3.44937650771669
1429392_at	Dcaf12	0.488642028090212	9.44620920283541	5.53525286918935	1.00751335473678e-05	0.0002966048290599	3.44681466652002
1447874_x_at	Smpd1	0.773754584656188	5.58271449099035	5.53394727916201	1.01084627120094e-05	0.0002972242816974	3.44360162901295
1433575_at	Sox4	-1.33563431204991	10.4403414723356	-5.53382169751085	1.01116744416542e-05	0.0002972242816974	3.44329256829218
1450498_at	Mthfr	0.711622874101758	6.66620394619185	5.53365474512939	1.01159458195072e-05	0.0002972242816974	3.44288169112268
1449435_at	B4galt3	0.502534776086186	8.48277598446221	5.53271234194048	1.01400909061718e-05	0.0002975460246969	3.4405623595533
1431206_at	Zfp266	-0.878133912997766	5.16031226650743	-5.53239187305048	1.01483148413321e-05	0.0002975937240955	3.43977364547613
1429561_at	Brf2	0.660341234979965	8.11983383181689	5.53178970829182	1.01637859683137e-05	0.0002976491180466	3.43829162358958
1429284_at	Mob3b	-1.23166285541268	9.79859463702663	-5.53155993583044	1.01696956887239e-05	0.0002976491180466	3.43772611100268
1425552_at	Hip1r	0.74352034024057	9.71765117385346	5.53154800353566	1.01700026808687e-05	0.0002976491180466	3.43769674331653
1452149_at	Ube3b	0.517352495253823	9.28996861738313	5.53052304583238	1.01964076494398e-05	0.0002982059596724	3.43517408780563
1460433_at	Entpd6	0.494295172835788	8.92831756764848	5.53029652520384	1.020225262798e-05	0.0002982059596724	3.43461655901394
1421551_s_at	Ifi202b	-0.604504945613329	9.57714004314885	-5.52979008105236	1.02153328204146e-05	0.0002983948999569	3.43337004973993
1421551_s_at	LOC100044068	-0.604504945613329	9.57714004314885	-5.52979008105236	1.02153328204146e-05	0.0002983948999569	3.43337004973993
1419037_at	Csnk2a1	-1.2405920365207	10.1540755302461	-5.52729180093408	1.0280105892091e-05	0.0003000925927761	3.42722078556942
1416588_at	Ptprn	0.880485477451859	6.94403299905127	5.5244018577925	1.03555521832631e-05	0.0003020994560267	3.42010695294323
1434185_at	Acaca	0.729447073718873	10.2393417183432	5.52385739788908	1.03698287110447e-05	0.0003023203908835	3.41876665668201
1448711_at	Mcm3ap	0.454793571226896	10.2333744345911	5.52166097571971	1.04276245610053e-05	0.0003038089763087	3.41335952311812
1422006_at	Eif2ak2	-1.73878280860097	7.84068282546659	-5.52136340617699	1.04354797229817e-05	0.0003038163282275	3.41262694382424
1455068_at	Psd4	0.792479277796584	7.75127171424202	5.5211411907956	1.04413496098258e-05	0.0003038163282275	3.41207987322276
1455325_at	Miat	0.939422516493063	9.39456847981313	5.51885214588393	1.05020101934564e-05	0.0003053843724919	3.40644429438077
1426836_s_at	Metap1	-0.419256980418958	11.4508053995713	-5.5183711292903	1.05148025831007e-05	0.0003055271184613	3.40525999704165
1421312_a_at	Kifc2	0.627281371414183	9.42324103074389	5.51815829890128	1.05204677273323e-05	0.0003055271184613	3.40473598839059
1437277_x_at	Tgm2	0.347183936964875	13.7659782474749	5.51746200981418	1.05390232156931e-05	0.0003058690386428	3.40302163714911
1453413_at	Gnas	-0.911440416793338	7.35926887349684	-5.51627402893489	1.05707583190088e-05	0.0003065927787431	3.40009660360376
1455388_at	Pcmtd1	-0.774080777972721	9.67174573555828	-5.51480238908576	1.06102050244331e-05	0.0003071943168369	3.39647301650903
1437113_s_at	Pld1	0.477506260273229	10.2571728600291	5.51467933064076	1.06135102946472e-05	0.0003071943168369	3.396170005763
1420047_at	Maf1	0.545336633201045	12.1080367860146	5.51438067044731	1.06215364463423e-05	0.0003071943168369	3.39543460098832
1441227_at	Mthfsd	0.859138361034916	7.04631902584067	5.51430888748708	1.06234664464545e-05	0.0003071943168369	3.39525784560128
1447822_x_at	Ufsp1	0.682169332983828	8.92682216971735	5.51397806337106	1.06323657697707e-05	0.0003071943168369	3.39444323353877
1450440_at	Gfra1	-0.535879223433606	4.00279975985659	-5.51284492004896	1.06629050469698e-05	0.0003078774883108	3.39165295747535
1424377_at	Rsl24d1	-1.48821537585673	11.3141985565323	-5.51259457797731	1.06696639593322e-05	0.0003078774883108	3.39103649826678
1436959_x_at	Nsmf	0.680019135902391	12.1438011041337	5.51220897957296	1.06800830974288e-05	0.0003079810919291	3.39008696653012
1427022_at	Ddx42	-0.738736851361404	10.5537304067771	-5.51182163408789	1.06905598050414e-05	0.0003080862222154	3.38913312260875
1418107_at	Tcea2	0.574618184355276	8.09772222190472	5.51120082041311	1.0707372919622e-05	0.0003083076842393	3.38760433892409
1456176_x_at	Slc25a39	0.626551701410863	12.5304116736656	5.51103322478447	1.07119163921639e-05	0.0003083076842393	3.38719162216967
1430046_at	Otud3	0.712069506804304	6.79633433266617	5.50954345846725	1.07523893699886e-05	0.0003092171869245	3.38352287886
1427981_a_at	Csad	0.738733423493504	8.3766348717117	5.50936571209976	1.07572285821722e-05	0.0003092171869245	3.38308514541944
1444974_at	AU023617	0.781412013827475	6.65202045656117	5.50784107604843	1.07988279736859e-05	0.0003102152486886	3.37933035945453
1417874_at	Tmem9b	0.587193069210636	9.38002407468817	5.5053775926789	1.08663877931604e-05	0.0003119573239079	3.37326310725508
1437347_at	Ednrb	-0.934129756071166	10.8516541900119	-5.50505447642002	1.08752807562839e-05	0.0003120140186953	3.37246728229382
1435202_at	Zfp574	0.576738706183246	8.71440354865288	5.50457434673826	1.08885087176904e-05	0.0003121949343144	3.371284725515
1460382_at	Ccm2l	0.484059368305556	6.21229961160442	5.50168484971368	1.09684610998649e-05	0.0003142700048206	3.36416758736323
1434591_at	Zfp862-ps	0.461763912747952	8.79376626179002	5.50145603211187	1.09748177998841e-05	0.0003142700048206	3.36360396167648
1450118_a_at	Tnnt3	-1.19400814941159	12.051638825044	-5.4997176276395	1.10232336419793e-05	0.0003154534738959	3.35932179427118
1435137_s_at	1200015M12Rik	0.843021977496362	11.6131549829495	5.49947045093505	1.10301352150487e-05	0.0003154534738959	3.35871291399148
1427836_at	Ercc6l2	-0.383102025309834	4.71397195840457	-5.49817817293443	1.10662889235851e-05	0.000316286880065	3.35552952820019
1418385_at	Cuedc2	0.757024657137678	6.62024355213963	5.49764445490745	1.10812555575735e-05	0.0003164230245943	3.35421473998219
1445918_at	Tmem2	-1.51060477320671	6.38658719582285	-5.49750804349444	1.10850841191796e-05	0.0003164230245943	3.35387869413718
1423049_a_at	Tpm1	-1.06265910212333	12.3599643657892	-5.49618099301359	1.11223993823396e-05	0.0003172873716273	3.35060947707926
1421596_s_at	Ifi44l	-1.09281709784128	6.89187703358114	-5.49579510925216	1.11332738513955e-05	0.0003173968293121	3.34965882249636
1455058_at	Mtmr9	-0.633767230748338	8.49433232975954	-5.495359518362	1.11455620221826e-05	0.0003175464262555	3.34858569878775
1433485_x_at	Adgrg1	0.460424018982953	8.883308626559	5.49484348559594	1.11601372387131e-05	0.0003177609530323	3.34731438197792
1454794_at	Spast	-0.579246295579613	10.332423696432	-5.49230453802489	1.12321304210003e-05	0.0003196090309889	3.3410590853732
1427047_at	Nup188	0.586720119154163	8.86850826668472	5.49196970049272	1.12416599062069e-05	0.000319678501532	3.34023410256021
1438560_x_at	Cct4	0.35592170381826	13.1132799364293	5.48888723827455	1.1329771891143e-05	0.0003219811229126	3.33263909486668
1460641_a_at	Rbm42	0.634356579861008	8.67292451950116	5.48814125171145	1.13512006350298e-05	0.000322091639284	3.33080093414655
1416904_at	Mbnl1	-0.892408968481329	11.3620194785095	-5.4880061662548	1.13550853963705e-05	0.000322091639284	3.33046807068004
1437528_x_at	A730017C20Rik	0.532136116574404	10.2748572235134	5.48642508436971	1.14006539296779e-05	0.0003231169372529	3.32657204558217
1428778_at	Sfi1	0.9822644832612	10.2663445403111	5.48597213725976	1.14137424148022e-05	0.0003231169372529	3.32545588537178
1427685_a_at	Synj2	0.499838122997026	7.92233776945257	5.48576542976305	1.14197205406371e-05	0.0003231169372529	3.32494650870244
1439442_x_at	Yars2	0.584172626668229	11.2511919680833	5.48575961859308	1.14198886495028e-05	0.0003231169372529	3.32493218855081
1437161_x_at	Rbpms	0.599286629884961	7.30195778067064	5.48437017787515	1.14601551098594e-05	0.0003240529502255	3.32150820203962
1439580_at	B930053N05Rik	-1.48195277051285	6.87718811223051	-5.48392783187018	1.14730045542734e-05	0.000324213019049	3.32041810638685
1437844_x_at	Cog1	0.47293849202139	10.3069539390333	5.48224839678358	1.15219222664047e-05	0.0003253914941372	3.31627927401284
1437844_x_at	LOC102641618	0.47293849202139	10.3069539390333	5.48224839678358	1.15219222664047e-05	0.0003253914941372	3.31627927401284
1426748_s_at	Abcf3	0.726804756630245	9.15549134959698	5.48133896049624	1.1548499831608e-05	0.0003259379792899	3.31403796539496
1433499_at	Urgcp	0.680110454525828	6.54343165923368	5.48070391563443	1.15670952737505e-05	0.0003262586391128	3.31247286360908
1455656_at	Btla	0.693188137602152	9.81055040833168	5.47655981171295	1.1689189072019e-05	0.0003294963227107	3.30225886056096
1437642_at	Agfg2	0.634172614500416	8.40015152710118	5.47487453503769	1.17392127673775e-05	0.0003303434923969	3.298104830785
1439940_at	Slc1a2	-1.51785408249037	6.38217590716415	-5.47471172122969	1.17440569858536e-05	0.0003303434923969	3.29770350221087
1441099_at	AI463170	0.496636727927684	6.6635258516617	5.4745622066363	1.17485072916125e-05	0.0003303434923969	3.29733495409324
1420082_at	Gm39913	0.484293677332822	9.20389712063034	5.47456106382311	1.17485413140427e-05	0.0003303434923969	3.29733213709414
1448857_a_at	Zdhhc12	0.678487946088805	9.74341745812552	5.47369992687511	1.17742063676309e-05	0.0003307763245851	3.29520943739257
1456201_at	4632427E13Rik	-1.09675595728615	6.81720548876896	-5.47350456858422	1.17800366495585e-05	0.0003307763245851	3.29472787324333
1428794_at	Specc1	-0.831131088258925	11.2669318380478	-5.47330695532303	1.17859371989173e-05	0.0003307763245851	3.294240748036
1437324_x_at	Fmod	0.511431545992493	12.3154897714062	5.47210772738812	1.18218091905414e-05	0.0003315767514319	3.29128454585684
1450656_at	Gna13	-1.38277537161522	9.69132201058394	-5.47185944599254	1.18292497088995e-05	0.0003315792362467	3.29067249891448
1439007_at	Alg6	-1.17591955567176	6.53136790019047	-5.47100318879306	1.18549464428515e-05	0.000332093130136	3.2885616798376
1457664_x_at	C2	0.602530720922754	9.98702320104988	5.47036043559238	1.1874272889137e-05	0.0003324280456691	3.28697715351787
1450876_at	Cfh	0.379222402235134	11.8522783697025	5.47008157014976	1.18826677836249e-05	0.0003324566995715	3.28628968139673
1433713_at	Gcn1l1	0.647969169390309	10.3855513379707	5.46914558056613	1.1910888475455e-05	0.0003329836774067	3.28398219986602
1427893_a_at	Pmvk	0.854848894257692	10.5817533664511	5.46885876649779	1.19195496627139e-05	0.0003329836774067	3.28327511012789
1434082_at	Cdk17	-1.0213766685402	8.6364972881656	-5.46872298422171	1.19236522252713e-05	0.0003329836774067	3.2829403609333
1430259_at	Tnfrsf11a	0.804987487881513	6.34419845040214	5.46826843554202	1.1937396475277e-05	0.0003331612119006	3.2818197362889
1416573_at	Pofut2	-0.890218685397544	5.94347355827475	-5.46695908731855	1.19770770119892e-05	0.0003339115783721	3.27859165233867
1428481_s_at	Cdca8	0.709576678074173	10.6713555156887	5.46689278434409	1.19790899050167e-05	0.0003339115783721	3.27842818523202
1456478_at	Pgm2l1	-0.887792668697696	9.51671326565307	-5.46435827327203	1.2056292154612e-05	0.00033570350237	3.27217924884516
1433832_at	Sun2	0.325201810895131	11.0214131507374	5.46409711379299	1.20642757143425e-05	0.00033570350237	3.27153532675626
1452273_at	Fam83h	0.753178698120327	5.87998648171289	5.46330291280555	1.20885870372012e-05	0.000336132776797	3.26957709612394
1434909_at	Rragd	-0.623006398095212	11.4350277554302	-5.462547670688	1.21117517355065e-05	0.0003363621397925	3.26771488783257
1437179_at	Rif1	-0.626227354618121	8.18052134928224	-5.46194330046526	1.21303212322433e-05	0.0003366033279047	3.2662246599463
1446102_at	D9Ertd292e	-1.88629267495139	5.96379342429069	-5.46177936729617	1.21353630999996e-05	0.0003366033279047	3.26582043720907
1426062_a_at	Casp7	-1.59805586306558	8.71012995440822	-5.46140744420437	1.21468096864442e-05	0.00033671374534	3.26490335128252
1449747_at	Ppp1r35	0.719441536106957	11.4788075632078	5.4597770352344	1.21971173417027e-05	0.0003379006076339	3.26088299472002
1435989_x_at	Krt8	0.841535258520644	10.8536720302951	5.45929811518217	1.22119348162385e-05	0.0003381034205937	3.25970201415467
1416512_at	Nubp2	0.684114736603643	10.5645594937145	5.4573366737073	1.2272810682913e-05	0.0003394448241205	3.25486509739839
1417703_at	Pvrl2	1.18413017051375	8.30888627013296	5.45725225724345	1.22754375322198e-05	0.0003394448241205	3.25465692087795
1421214_at	Cmah	-0.763738607696282	6.40708398959532	-5.45618917230705	1.23085670240963e-05	0.0003401523782804	3.25203524558703
1421499_a_at	Ptpn14	0.754145436030791	6.24150295252044	5.4546403577526	1.23569954251291e-05	0.0003411779347748	3.24821558486602
1460585_x_at	Pisd	0.496367049767461	9.64033506624298	5.45451872619683	1.23608067542215e-05	0.0003411779347748	3.24791561277647
1417292_at	Ifi47	-0.46841684552343	11.1646464339065	-5.45371662327476	1.23859704551693e-05	0.0003416633966352	3.2459374146879
1437345_a_at	Bscl2	0.597546783280743	12.5384573288292	5.4534651712466	1.23938697060492e-05	0.000341672321279	3.24531725914742
1454942_at	Fam129a	-0.767311197372682	10.7219901073575	-5.45315063721801	1.24037578194998e-05	0.0003417180631505	3.24454151905106
1456140_at	Zic5	-0.80692001908863	9.57027699751002	-5.45293052163054	1.24106824114901e-05	0.0003417180631505	3.24399864092381
1427831_s_at	Zfp260	-1.35140269542942	6.79311061571534	-5.4522339200484	1.24326224891825e-05	0.0003421133049936	3.24228057016186
1424457_at	Apbb3	0.666305065839951	7.77198229668902	5.45143496401225	1.24578345919461e-05	0.0003425747836588	3.24031001908217
1424457_at	Sra1	0.666305065839951	7.77198229668902	5.45143496401225	1.24578345919461e-05	0.0003425747836588	3.24031001908217
1417876_at	Fcgr1	-0.561857495157682	8.64297537033724	-5.45122134485701	1.24645843769346e-05	0.0003425747836588	3.23978314046657
1434866_x_at	Cpt1a	0.395927867683749	11.3888216692931	5.45072993163884	1.24801257379304e-05	0.0003427930273485	3.2385710889345
1430151_at	Nisch	-1.12367784554806	8.7042018278477	-5.44980896259818	1.25093049463604e-05	0.0003433853696809	3.23629951418146
1428675_at	Pithd1	0.501351433328008	11.2098037538073	5.44943986798419	1.25210183796064e-05	0.0003434978405952	3.23538912563672
1435568_at	Ttc37	-0.742188990109782	9.6913926922957	-5.44885145284717	1.25397150107571e-05	0.0003438016332523	3.23393775557646
1434449_at	Aqp4	-0.745859334588694	11.0612104680041	-5.44839292446558	1.25543041113314e-05	0.000343992508946	3.23280674600711
1451054_at	Orm1	0.829701917918781	10.6212824452063	5.44764155036594	1.25782478556329e-05	0.0003442670316717	3.23095337272239
1421463_at	Siglece	0.63560214200684	9.4095087493653	5.4474184728665	1.25853654625097e-05	0.0003442670316717	3.23040311293616
1453084_s_at	Col22a1	-0.619765782996053	11.1202264535537	-5.44723959047139	1.25910759027098e-05	0.0003442670316717	3.22996186589532
1448165_at	Casp2	-0.737411018255848	8.9345506894566	-5.44670425907617	1.26081808726496e-05	0.0003442670316717	3.22864135854988
1419213_at	Nat6	0.539442628076228	9.56435611889676	5.44669651051645	1.2608428627903e-05	0.0003442670316717	3.228622244969
1452901_at	Creb1	-0.584643556787364	9.98119694880209	-5.44664353768793	1.26101225321337e-05	0.0003442670316717	3.22849157536687
1459646_at	Hs3st6	0.655731061196744	7.49710235895171	5.44521585578171	1.26558620563722e-05	0.0003450979652989	3.22496980574848
1436893_a_at	March7	-0.721980784905444	8.07136889636696	-5.44357456029628	1.27086525252943e-05	0.0003461530320354	3.22092094360208
1429233_at	Sept11	-1.76683369685884	9.32581796280344	-5.44353570665591	1.27099049034543e-05	0.0003461530320354	3.22082509471432
1435498_at	Arfip2	0.381551978180138	9.44136162849106	5.44130360919496	1.27820624553504e-05	0.0003476983104938	3.21531852860855
1457825_x_at	Tcn2	0.529845798357947	12.209988690795	5.44040600833831	1.28111960305964e-05	0.000348163297399	3.21310406805457
1418841_s_at	Cdk11b	0.486869979166473	10.7339915280959	5.44030140428558	1.28145955451636e-05	0.000348163297399	3.21284599739413
1455841_s_at	Grwd1	0.801682194083001	10.6214209363306	5.4400375816948	1.28231735344912e-05	0.0003481866042017	3.21219511264006
1420937_at	Cpsf2	-0.712387474484211	7.63178021743658	-5.43922996510596	1.2849468665508e-05	0.0003485188110083	3.2102025905244
1434089_at	Synpo	-0.960617117785658	10.2624074809928	-5.43918717963758	1.28508632337829e-05	0.0003485188110083	3.21009703066273
1451350_a_at	Leprot	-1.4330379493802	8.63704945543638	-5.43760202857514	1.29026383173962e-05	0.0003495791235478	3.20618608322439
1454012_a_at	Parp6	-0.369586718265842	3.92324230174404	-5.43728757437463	1.29129342311216e-05	0.0003495791235478	3.20541023104378
1441610_at	Phf24	0.611518469156111	7.24439576676027	5.43727906362212	1.29132130070437e-05	0.0003495791235478	3.20538923239791
1441060_at	2900052L18Rik	0.789550396022415	7.18300956869898	5.43689550521862	1.2925783060124e-05	0.0003497095031761	3.20444287115554
1417253_at	Frg1	-0.444561249145202	11.7062817074267	-5.43653805306841	1.29375086876842e-05	0.0003498168940786	3.20356091427141
1450105_at	Adam10	-1.14486398841995	8.90437725797895	-5.43604135817145	1.2953819795691e-05	0.0003500480686671	3.2023353848447
1428432_at	Zcchc24	-0.995344580755007	8.13964014558456	-5.43488143175384	1.29919919539091e-05	0.0003507665666107	3.19947335993588
1455061_a_at	Acaa2	-1.68071306350648	7.23688159576779	-5.43476095886058	1.29959631229136e-05	0.0003507665666107	3.19917609806837
1434814_x_at	Gpi1	0.256516041027527	13.8993730222356	5.43394710679312	1.30228224300932e-05	0.0003512812885284	3.19716792861244
1450432_s_at	Mus81	0.908922348325108	9.86083861432359	5.43350690784107	1.30373735540217e-05	0.0003514635891571	3.19608172653114
1451827_a_at	Nox4	1.06519068378598	6.32271597091794	5.4328624487154	1.30587063059811e-05	0.0003518283829785	3.19449148596067
1447820_x_at	Cpt2	0.598101576542947	5.54338671059216	5.43127073977471	1.31115460305587e-05	0.0003528401714523	3.19056374260816
1441082_at	Dscam	0.621360691176872	7.24619411995392	5.43125988198449	1.31119072161185e-05	0.0003528401714523	3.19053694910615
1422089_at	Ncr1	-0.761644036084255	5.67593516556209	-5.43095443020086	1.31220722244501e-05	0.0003529031481186	3.18978319030892
1436847_s_at	Cdca8	0.439707824156907	13.077178540158	5.43037436821135	1.31413978068858e-05	0.0003532122660836	3.18835176439243
1436250_at	Tmem74b	0.53439358877401	7.34801678720163	5.42779294008719	1.32277512033255e-05	0.0003553215050751	3.18198129545509
1449000_at	D10Jhu81e	0.634627942674849	11.1814708509882	5.42665218597844	1.32660939753461e-05	0.0003561393478464	3.17916600464068
1449000_at	LOC102641949	0.634627942674849	11.1814708509882	5.42665218597844	1.32660939753461e-05	0.0003561393478464	3.17916600464068
1440221_at	AA408650	-1.00538733553116	8.03757248292082	-5.42525589359163	1.3313178774452e-05	0.000356978404225	3.17571995843696
1439988_at	Mrpl15	-0.744322809856324	7.77957754840821	-5.42444023589481	1.33407619290027e-05	0.000357505468663	3.17370686273576
1416374_at	Ap3m1	-0.575546145281089	8.57349727208455	-5.42408371287936	1.33528366269911e-05	0.0003575212076227	3.17282692837443
1419169_at	Mapk6	-0.824612412467954	10.426070477625	-5.42395485496347	1.33572034953633e-05	0.0003575212076227	3.17250889229984
1437417_s_at	Gpc6	-1.46760906573589	8.34493701063139	-5.4233756961146	1.33768484497839e-05	0.0003578346630686	3.17107944965958
1448843_at	Ssr1	-0.681792030809441	6.99623319850185	-5.4227847783275	1.33969223615638e-05	0.0003581592148363	3.16962096353516
1428966_at	Fam103a1	-0.352115468692906	10.4940602253853	-5.42253715704711	1.34053432878648e-05	0.0003581720305841	3.16900978562948
1417891_at	Spsb3	0.694808247579978	8.90316266669837	5.42202535931215	1.34227650954623e-05	0.0003582651098922	3.16774655670527
1438397_a_at	Rbm39	-2.17122789096709	8.39131764090126	-5.42196814215157	1.34247142129431e-05	0.0003582651098922	3.16760533123971
1451987_at	Arrb2	0.696841749582831	10.7714211785974	5.42138731154611	1.34445165562699e-05	0.000358581396336	3.16617169298636
1438568_at	Mrgpre	0.78766239417568	7.13766040580652	5.42098926348729	1.34581043122612e-05	0.0003586345122316	3.16518919702413
1438164_x_at	Flot2	0.560304177813702	11.9878806894413	5.42086316557577	1.3462411680631e-05	0.0003586345122316	3.16487794948412
1426378_at	Eif4b	-0.524368962460573	11.641712554372	-5.41954666372475	1.35074652521757e-05	0.0003596223083461	3.16162837028794
1417647_at	Snx5	0.383929829251459	11.9084338768881	5.41910438492825	1.35226351694502e-05	0.0003597062063144	3.16053665083124
1437852_x_at	Cpsf3	0.642715437711735	12.5930038118105	5.4189898164134	1.35265676128979e-05	0.0003597062063144	3.16025384839252
1421851_at	Map1b	-1.16466676226527	7.51205116067971	-5.41718426008919	1.35886942775846e-05	0.0003609404685576	3.15579688548536
1426898_at	Tab1	0.705819017760305	7.27977260959991	5.41717576429545	1.35889872865529e-05	0.0003609404685576	3.15577591340638
1428376_at	Cep83os	-0.735424383810013	6.29182437998772	-5.41658548076802	1.36093610451129e-05	0.0003610563485268	3.15431877322086
1438312_s_at	Ltbp3	0.460608310692821	13.0517052887915	5.41391117153623	1.37020528223302e-05	0.0003630882986721	3.14771686579729
1443870_at	Abcc4	0.542344353782879	10.0214718631342	5.41362357840552	1.37120587412505e-05	0.0003631139942062	3.14700687644333
1455328_at	Asic1	0.905140433836142	9.58977948261875	5.41299396892091	1.37339898528865e-05	0.0003631139942062	3.14545252439883
1448755_at	Col15a1	-0.599270418715853	8.25698608391708	-5.41296857992707	1.37348749678006e-05	0.0003631139942062	3.14538984467952
1429174_at	Wdr34	0.598767970955216	9.64194036851974	5.41295848179672	1.37352270263596e-05	0.0003631139942062	3.14536491465472
1433775_at	C77080	0.454859433704378	8.46366810149104	5.4124135507839	1.37542388880441e-05	0.0003634035899763	3.14401959290258
1416010_a_at	Ehd1	0.645867937850603	12.6986379115287	5.41174807175467	1.37774925693302e-05	0.000363638955821	3.14237663915596
1426313_at	Bre	-0.717769171035956	5.86088521596159	-5.4116971759713	1.37792726435822e-05	0.000363638955821	3.14225098510155
1429280_at	Col22a1	-0.819412139343027	9.27264751674959	-5.41061103012105	1.38173159232197e-05	0.0003643144525092	3.13956941729982
1449679_s_at	Stx5a	0.370709477415029	12.0111290869045	5.41050530952262	1.38210245503039e-05	0.0003643144525092	3.13930840170105
1443823_s_at	Atp1a2	0.295453632694092	13.4008346920204	5.41000826641225	1.38384740665683e-05	0.0003645048505434	3.13808123362628
1417708_at	Syt3	0.65247234113819	6.82255963080307	5.40983928145275	1.38444116312465e-05	0.0003645048505434	3.13766401709216
1452862_at	Rreb1	-0.739767854658484	6.61845293818018	-5.40557847769906	1.39949757749071e-05	0.0003682540270852	3.12714371981243
1418158_at	Trp63	-0.623056619448145	6.99288717996449	-5.40505690639729	1.40135198692358e-05	0.0003684449776773	3.12585584109633
1457897_at	Iqce	0.972527521159238	7.00206081610548	5.40476416966643	1.40239387906699e-05	0.0003684449776773	3.12513300020963
1428739_at	Enho	0.970436223613856	12.3796494008675	5.40468548642276	1.4026740574975e-05	0.0003684449776773	3.12493871055899
1423208_at	Tmem167	-0.572112929955291	8.82918349143906	-5.40409627111025	1.40477395732667e-05	0.0003687817825924	3.12348377121046
1454636_at	Cbx5	-0.884342289543144	12.3156230509475	-5.40327956787975	1.40768985362092e-05	0.0003693322867257	3.12146706609123
1422191_at	Cd200r1	-0.798233385839942	7.69748690497134	-5.4015802101691	1.41377673084523e-05	0.0003707136298712	3.11727067542259
1446580_at	Apool	-0.953742444579628	5.32214406679269	-5.40010730308902	1.41907400283291e-05	0.0003718864416139	3.11363334470497
1437035_x_at	Rnf14	0.714723443144317	10.0924974731779	5.39987710086016	1.41990372943881e-05	0.0003718877938526	3.11306485092069
1441945_s_at	Abhd14a	0.641440690866727	11.2441675898073	5.39918487051058	1.42240171591863e-05	0.0003721098595687	3.11135534121914
1449648_s_at	Polr1c	0.394385178219779	11.897654120487	5.39679367781907	1.43106479958564e-05	0.0003739423726889	3.10544991403021
1435136_at	Whsc1	-0.686193961558074	7.20827490667161	-5.39621734417498	1.4331607673126e-05	0.0003742732123136	3.1040265174815
1420107_at	Bbs4	0.729789760143814	9.5813999626089	5.39417452309833	1.440614961109e-05	0.0003760021722278	3.09898111701742
1460210_at	Pkd1	0.758311809847117	9.33883491290617	5.39312797960736	1.44444892969536e-05	0.0003767847957096	3.09639624916318
1426983_at	Fnbp1	-0.772651513139359	10.9992029337324	-5.39202014163631	1.44851868131398e-05	0.0003775925830692	3.09365992040639
1434003_a_at	Dhps	0.588441843402307	11.9124335547144	5.39135987851164	1.4509497306228e-05	0.0003778249642079	3.09202905523941
1441259_s_at	Ift122	0.573520592398043	8.80179293542867	5.39073333829715	1.45326042585849e-05	0.0003779984612487	3.09048146316087
1420661_a_at	Gid4	0.929595744400703	7.75952655904887	5.39072471979976	1.45329223699118e-05	0.0003779984612487	3.09046017479511
1441200_at	Klf3	-0.67155260090962	5.76471987615274	-5.39026096992058	1.45500498952183e-05	0.000378171267397	3.08931466983505
1450452_a_at	Narfl	0.711246411398099	9.39532147285939	5.39009089769796	1.45563362276065e-05	0.000378171267397	3.08889457265617
1427830_at	Zfp260	-1.31061435411244	6.21779311905995	-5.38918269883203	1.4589952211176e-05	0.0003785799179402	3.08665119290656
1429116_at	Slc17a5	0.429255478533699	9.34476172494514	5.38898587146637	1.45972478946827e-05	0.0003785799179402	3.08616499519041
1456433_at	Rcbtb1	-1.4332897197822	9.0427023736238	-5.386739706579	1.46807666513456e-05	0.0003805271590473	3.0806164207407
1424488_a_at	Ppa2	0.464717430286546	10.3158532514594	5.38611248029081	1.47041748083154e-05	0.0003808515890686	3.07906696726791
1452150_at	AU040320	0.550101241003404	9.67305937199533	5.38595194619118	1.471017201742e-05	0.0003808515890686	3.07867039206519
1416760_at	Galnt16	0.52475394958267	6.2789558171443	5.38542502444974	1.47298740540666e-05	0.000381142885664	3.07736870125213
1433643_at	Cacna2d1	-0.830835439394141	9.7145929374887	-5.38436876353354	1.47694488366513e-05	0.0003819477706317	3.07475929979736
1419553_a_at	Rabggtb	-0.620193780943691	10.7582389269401	-5.38368226592925	1.47952273242745e-05	0.0003821761440733	3.0730633324821
1453152_at	Mamdc2	-0.919367413121793	8.51528150705741	-5.38325710303341	1.48112152901936e-05	0.0003823701321139	3.07201296953683
1450844_at	Stx6	0.861575539743217	8.89369193581767	5.38237292153788	1.48445202568317e-05	0.0003830107025762	3.06982857024119
1419233_x_at	Apoa1	0.659196263367312	6.68451207880227	5.3815748666607	1.48746460009215e-05	0.0003834187100809	3.06785691128701
1423064_at	Dnmt3a	-0.510371998167006	12.5463264739528	-5.38150367900811	1.48773362595439e-05	0.0003834187100809	3.06768103468528
1451943_a_at	Ppm1a	-1.2166922832198	6.53317287376485	-5.3783742465502	1.49960879434178e-05	0.0003862584593581	3.05994915695989
1438563_s_at	Mrps24	0.652799887341602	12.6278457923365	5.37747498437569	1.50303887743042e-05	0.0003869209840809	3.05772725023875
1452358_at	Rai2	0.380658111628378	11.893934382164	5.37475074818625	1.51347846413887e-05	0.0003887807141327	3.05099589862627
1449626_s_at	Acbd4	0.559985251437055	11.3803438907333	5.37470006683882	1.51367337334843e-05	0.0003887807141327	3.05087066543479
1451163_at	Tinf2	0.662635253337298	9.90247352638535	5.3746902053636	1.5137113013393e-05	0.0003887807141327	3.05084629779402
1437436_s_at	Grk6	0.837611155670213	12.2348094438764	5.37343530080788	1.51854560292686e-05	0.0003897537735787	3.04774539209575
1435206_at	Slc24a4	0.631977798859958	6.5879716976847	5.37325842164669	1.51922825203743e-05	0.0003897537735787	3.04730831140274
1460441_at	Zxdb	0.533970588159346	8.15394417358477	5.37280842594577	1.52096636753982e-05	0.0003899778518613	3.04619633282921
1424613_at	Gprc5b	-1.28292298784519	10.4708994340496	-5.37251430693782	1.52210349221047e-05	0.0003900476681942	3.04546953298353
1441069_at	Zdhhc23	1.01930010623532	8.66869717076201	5.37163427644774	1.52551100278692e-05	0.0003902405020584	3.04329485351158
1435546_a_at	1810013L24Rik	-0.614377596686184	10.3038165809437	-5.3715418402752	1.52586936595904e-05	0.0003902405020584	3.04306642816503
1417130_s_at	Angptl4	0.714381752814715	10.1422314380962	5.37142751931705	1.52631269125535e-05	0.0003902405020584	3.04278392116452
1434930_at	Tpcn1	0.406467692894622	11.2452900020915	5.37142639954039	1.52631703428117e-05	0.0003902405020584	3.04278115399771
1435139_at	Naa15	-1.40813590388254	6.71113977799969	-5.36996812600105	1.53198351831267e-05	0.0003914673578437	3.03917744162883
1456605_at	Cebpd	0.677895068373237	10.4893173672735	5.36964242802346	1.53325199893016e-05	0.0003915696398853	3.03837255451124
1417655_a_at	Srrt	0.649775159971483	11.391348828723	5.36845106827689	1.53790097633065e-05	0.0003923912284776	3.03542833422532
1424669_at	Zfyve21	0.699462267159956	10.2663764863993	5.36837223297807	1.53820911276565e-05	0.0003923912284776	3.03523350489345
1451151_s_at	Zfp410	0.485156939254368	9.87449549051361	5.3672652129515	1.54254261422943e-05	0.0003932742478482	3.03249763825407
1451323_at	Zfp7	0.433428817600095	7.40528263939548	5.36305651513288	1.55913069772573e-05	0.0003972788338877	3.02209572505284
1422932_a_at	Vav1	0.659739299478082	9.95111808204705	5.36236671635687	1.56186659245514e-05	0.0003973758408644	3.02039077437294
1448881_at	Hp	0.572555555698824	13.2361319850181	5.36206466894429	1.56306610538254e-05	0.0003973758408644	3.01964420640566
1417261_at	Mbtd1	-0.73886259436937	5.40025589209676	-5.3618678635082	1.56384817421693e-05	0.0003973758408644	3.01915776139798
1448878_at	Mxd3	1.04431883797017	8.98587095253986	5.36164996338751	1.56471453051548e-05	0.0003973758408644	3.01861917404732
1448909_a_at	Mrpl39	0.581537941245423	12.5617080830369	5.36162900546516	1.56479788336255e-05	0.0003973758408644	3.01856737186362
1439369_x_at	Slc9a3r2	0.54825249084486	10.3816802308204	5.36078830019888	1.56814519693155e-05	0.0003977839591607	3.01648936107303
1443880_at	Zbtb39	-0.569655291716798	9.56085524429767	-5.36078234020516	1.56816895276786e-05	0.0003977839591607	3.01647462933632
1439460_a_at	Arfgap2	0.606249897820664	11.6251088490878	5.36040494967793	1.56967392759071e-05	0.000397941898866	3.01554180256228
1456016_x_at	BC005624	0.411179241327608	4.60957185419878	5.35852851327651	1.57717855120391e-05	0.0003996198305497	3.01090354572819
1440282_at	Tulp4	-0.968352771703409	9.06870121325496	-5.35821016475728	1.57845534574712e-05	0.0003996739216929	3.01011661878749
1426223_at	Ttc39c	0.523383931287093	8.36142710703398	5.35766481313123	1.58064500386945e-05	0.0003996739216929	3.00876854901153
1425270_at	Kif1b	-1.34287961343518	8.38490307661655	-5.35764151164041	1.5807386307136e-05	0.0003996739216929	3.00871094904672
1435836_at	Pdk1	-0.742480428891866	10.0240962277842	-5.35759221310265	1.58093673377563e-05	0.0003996739216929	3.00858908575662
1456740_x_at	Cog1	0.609118615457463	9.84859732378433	5.35710483075726	1.58289659879866e-05	0.0003999452072964	3.00738429604741
1456740_x_at	LOC102641618	0.609118615457463	9.84859732378433	5.35710483075726	1.58289659879866e-05	0.0003999452072964	3.00738429604741
1446708_at	Hif3a	1.04187600386284	6.17761884962404	5.35552767128059	1.58925551651225e-05	0.0004011024792961	3.00348553125054
1456014_s_at	Fermt3	0.37926245660489	12.9741129672784	5.35433802277725	1.59406910121187e-05	0.0004020923407928	3.00054460977333
1431143_x_at	Aifm2	0.675894465282603	9.81642862864734	5.3538998640215	1.59584569777121e-05	0.0004023154657081	2.99946142113253
1440866_at	Eif2ak2	-1.73271800778246	6.36819453626111	-5.35166239620004	1.60494915593739e-05	0.0004043844239214	2.99392992955319
1435544_at	Aars	0.729073994530684	10.8006979991655	5.34913514730502	1.61529472201499e-05	0.000406763859618	2.98768170966179
1435544_at	Exosc6	0.729073994530684	10.8006979991655	5.34913514730502	1.61529472201499e-05	0.000406763859618	2.98768170966179
1426239_s_at	Arrb2	0.351975715524416	11.7581710303712	5.34809028048439	1.61959165094898e-05	0.0004071684334928	2.98509834154327
1426690_a_at	Srebf1	0.622112719396061	10.1983261066488	5.34801826429998	1.61988823646339e-05	0.0004071684334928	2.9849202838301
1416048_at	Phc2	0.605284462320379	9.74464261642884	5.3480052613049	1.61994179277122e-05	0.0004071684334928	2.98488813431054
1436616_at	Inpp4a	-0.93210887765799	12.2089781767274	-5.34786672804685	1.62051249001049e-05	0.0004071684334928	2.98454561437057
1452656_at	Zdhhc2	-1.03949722042577	7.2864618519299	-5.34744160092337	1.62226509818243e-05	0.0004073818384917	2.98349449192309
1416454_s_at	Acta2	-0.495698139000019	11.4027991524885	-5.34597713764356	1.62831708972219e-05	0.0004083630739808	2.97987354651713
1417683_at	Diablo	0.458547216947736	9.86534802471178	5.34565827431317	1.62963783325968e-05	0.0004083630739808	2.97908512848891
1451563_at	Adgre4	-0.886569260524068	9.03800685564068	-5.34562051311797	1.62979431313174e-05	0.0004083630739808	2.97899176020116
1424473_at	Polr2h	-1.07388327745918	8.40209065877549	-5.34497303254685	1.6324797912552e-05	0.0004088088343442	2.97739078849488
1425904_at	Satb2	-0.652802204399206	5.5955192980895	-5.34331070776635	1.63939489903218e-05	0.0004101811740627	2.97328039171092
1453732_at	Mcur1	-0.382897249765673	4.52601387086313	-5.34321861850387	1.6397788448927e-05	0.0004101811740627	2.97305268010213
1418695_a_at	Kcmf1	0.313907860431669	11.9530370503088	5.34165796807348	1.64629945888929e-05	0.0004111701013462	2.96919354815958
1451555_at	Nln	-0.970039360025704	9.43642598094056	-5.34152038404588	1.646875558435e-05	0.0004111701013462	2.96885332801006
1456009_x_at	Top3b	0.555438196693486	10.8828828579939	5.3413459143321	1.64760640055514e-05	0.0004111701013462	2.96842189483855
1452911_at	Spred1	-1.05930892425014	10.4445978316981	-5.34107332725358	1.64874890546557e-05	0.0004111701013462	2.9677478312641
1449139_at	Ostc	-0.558288677526016	11.2656682671622	-5.34096521442316	1.64920226455159e-05	0.0004111701013462	2.96748048468776
1428311_at	Ccdc6	-1.03277011384916	11.3693464607822	-5.34057261706908	1.65084963653752e-05	0.000411353422417	2.96650964590226
1438198_at	Bri3bp	-0.462496203315521	6.98347724860231	-5.34013564517566	1.65268516194219e-05	0.0004115833986126	2.96542906531175
1425594_at	Lamc3	0.689805145858925	7.3660867611194	5.33916715491079	1.65676070949216e-05	0.0004123706664393	2.9630340652164
1419955_at	Zfand3	0.387114197555862	9.23207140163912	5.33682900171734	1.66664187341724e-05	0.0004141308727818	2.95725178979196
1433736_at	Hcfc1	-0.48160161062836	11.0642910446176	-5.33679018766149	1.66680640490112e-05	0.0004141308727818	2.95715579979286
1438294_at	Atxn1	-1.00955669575597	7.47726127838541	-5.33662530475083	1.66750552087942e-05	0.0004141308727818	2.95674803139888
1451507_at	Mef2c	-0.878461590438149	9.0106350125096	-5.33589788594457	1.67059336779276e-05	0.0004146178529194	2.95494905022738
1448814_at	Gab1	-0.345126903094196	3.82135939167008	-5.33573044182093	1.67130497462916e-05	0.0004146178529194	2.95453493977607
1423521_at	Lmnb1	-0.488205182602648	12.4525778494328	-5.3352603600099	1.6733043723502e-05	0.0004147751189565	2.95337236014679
1429715_at	Ppp2r2a	-0.801255854025516	10.2163841245917	-5.33514903523423	1.67377822332297e-05	0.0004147751189565	2.95309703631319
1419818_x_at	Ankzf1	0.533349510031344	8.65056757754011	5.33442573372678	1.67686023883137e-05	0.0004153106734296	2.95130818086403
1454802_x_at	Arih2	0.496925208976617	12.3760585347075	5.33303913071675	1.68278463898136e-05	0.0004165492316284	2.94787878309592
1433939_at	Aff3	-0.844223142185214	11.3335495137364	-5.33220335648408	1.68636577194165e-05	0.0004172067069684	2.94581166612388
1437175_at	Pdik1l	-0.462603790393497	9.41975236205013	-5.33190358417551	1.68765211315351e-05	0.0004172960414218	2.9450702314869
1425972_a_at	Zfx	-1.0190850439719	8.68945023692405	-5.33164577435993	1.68875918313055e-05	0.0004173409748951	2.9444325799678
1418344_at	Tmem8	0.549549819086124	8.50042222834205	5.33103674064732	1.6913773686999e-05	0.000417759094774	2.94292621810726
1444624_at	Ubap1	-1.16172418896737	8.61918825212836	-5.33079403195695	1.69242189502989e-05	0.0004177882861945	2.94232590578246
1437213_at	Nudt21	-0.464855001829363	6.46016189639637	-5.32953472063088	1.69785196006598e-05	0.0004188994597972	2.93921109256367
1436596_at	H2afv	0.495986877217522	9.4302126749753	5.32636097781287	1.7116150842184e-05	0.0004216472536222	2.93136070420121
1434008_at	Scn4b	-1.13465222445696	11.0572192146816	-5.32631993624556	1.71179379921127e-05	0.0004216472536222	2.93125918266345
1435682_at	Lars2	0.561268892642345	10.8528612267982	5.32597673397373	1.71328900690626e-05	0.0004217795154915	2.93041022472373
1438267_x_at	Rnps1	0.336197460015476	12.4590986251375	5.32576751828026	1.71420113056469e-05	0.0004217795154915	2.92989269794953
1424619_at	Sf3b4	0.729670588471502	8.74398522671942	5.32440400172834	1.72015771449221e-05	0.0004226650715227	2.92651977659345
1453836_a_at	Mgll	-0.497504915646754	5.53769959119712	-5.32437216600855	1.72029703965175e-05	0.0004226650715227	2.92644102363293
1456057_x_at	Tmem109	0.533918904508061	12.0505015571086	5.32430028170064	1.72061167449909e-05	0.0004226650715227	2.92626320110179
1427992_a_at	Rab12	-0.378438805035641	9.79899093735454	-5.32362810836408	1.72355656435573e-05	0.000423158000049	2.92460041115722
1433453_a_at	Abtb2	0.651219236825066	11.131097140261	5.32338911875661	1.72460483867141e-05	0.0004231849990692	2.92400920451339
1456856_at	Ppfia2	-1.00364627206143	5.84820094833377	-5.32316972416599	1.7255677305165e-05	0.0004231910288962	2.92346646891551
1440819_s_at	Szt2	0.865406237685357	11.2003961648561	5.32168946127614	1.73207859562618e-05	0.0004245569388116	2.91980454740669
1434439_at	Gsk3b	-0.743191124616746	9.88533688501298	-5.32014829473396	1.73888369844365e-05	0.0004258159319838	2.91599183918306
1422414_a_at	Calm2	-1.31103661194396	11.0295069646386	-5.32009867890784	1.73910322767641e-05	0.0004258159319838	2.91586909201256
1426662_at	Cmas	0.390332159226967	11.9892883492789	5.31987579976773	1.74008971964449e-05	0.0004258262965039	2.91531769814791
1426883_at	Slc25a45	0.519195472178402	8.951462064677	5.31930829774425	1.74260410846029e-05	0.0004262103465057	2.91391370973306
1440884_s_at	Sgcd	-0.673019366264576	8.59090454620446	-5.31886477264542	1.74457175525594e-05	0.0004264603291804	2.91281642605783
1423010_at	Sacs	-0.747936146924221	5.10811457859631	-5.31620923459791	1.75639974456735e-05	0.000429007689552	2.90624639627239
1442793_s_at	LOC105242484	0.715604322831953	11.6243675697447	5.31609844306561	1.75689497484026e-05	0.000429007689552	2.90597228055529
1442793_s_at	Tbrg4	0.715604322831953	11.6243675697447	5.31609844306561	1.75689497484026e-05	0.000429007689552	2.90597228055529
1421002_at	Angptl2	-0.603362396466846	6.0344748286617	-5.31525007843184	1.76069177975282e-05	0.0004294697672181	2.90387327170362
1419833_s_at	Arap3	0.679128192065041	10.7496820448881	5.3147644261952	1.7628690141925e-05	0.0004297684076167	2.90267166277373
1455116_at	Relt	0.437690686936424	7.65262995898444	5.31319957928721	1.76990290680625e-05	0.000431250086439	2.89879980961063
1451782_a_at	Slc29a1	-0.73994222703305	6.39748448731987	-5.3127165183656	1.77207995426784e-05	0.0004315473975023	2.89760456120719
1456477_at	Ccnt1	-1.03041716261465	9.8371251539047	-5.31215463238791	1.77461564977984e-05	0.0004319316806299	2.8962142591326
1425066_a_at	Mtmr14	0.448197504604775	10.4412178133999	5.31174406282527	1.77647079585659e-05	0.0004321499965691	2.89519835645122
1436310_at	Gemin5	0.640351332840562	8.8487769657928	5.31134034898076	1.77829687352238e-05	0.0004323610096643	2.89419940895172
1436095_at	Chd5	0.447110569546443	8.1286700232591	5.31099787448088	1.77984743893736e-05	0.0004325048456008	2.89335198522893
1417247_at	AI597479	-0.574233868534385	9.52803524190368	-5.30986273762551	1.78499657656383e-05	0.0004335225126526	2.89054314367971
1440973_at	St6galnac5	0.610897743646439	5.85206139086645	5.30902437357447	1.78880916369815e-05	0.0004337472238064	2.88846860985915
1426655_a_at	Fam63a	0.679313266744948	8.65841480778946	5.30896583306181	1.78907569235732e-05	0.0004337472238064	2.88832374988165
1432538_a_at	Rfc3	-1.2881282324136	6.20767082436158	-5.30884752794631	1.78961444519855e-05	0.0004337472238064	2.88803100035057
1424268_at	Smox	0.490284679144491	10.461448200609	5.30881366061582	1.78976870469352e-05	0.0004337472238064	2.88794719450126
1436844_at	Pura	-1.07388529060736	10.1624591204915	-5.30644450382476	1.80059315829653e-05	0.0004357101022869	2.88208449117481
1436938_at	Rbms3	-0.708226549717342	10.1106249169751	-5.30640671459217	1.80076634811413e-05	0.0004357101022869	2.88199097581726
1418476_at	Crlf1	0.70029054486215	6.24547228667828	5.30605380963623	1.80238453998509e-05	0.0004358678023478	2.88111765388685
1423348_at	Fzd8	0.528880815059845	8.14976334625637	5.30548574818489	1.80499238268563e-05	0.0004359532126715	2.87971187818257
1416682_at	Ube3a	-0.911436454205694	9.02499340392261	-5.30530767265928	1.80581067134516e-05	0.0004359532126715	2.87927119317766
1439854_at	Hrk	0.654856508125506	6.43539251915869	5.30528578341684	1.80591128214077e-05	0.0004359532126715	2.87921702357372
1427383_at	Irx6	0.532520063691606	6.52087909218436	5.30513506594447	1.80660418723098e-05	0.0004359532126715	2.87884404034913
1448543_at	Slmo2	-0.923639922835267	11.8845116211776	-5.30198595726895	1.82114336817741e-05	0.0004391722368291	2.87105062163445
1455755_at	Lrrc73	0.792667977000331	7.45583499874082	5.30182461762668	1.82189143280066e-05	0.0004391722368291	2.87065132455421
1453227_at	Rhobtb3	-0.373513898058224	5.15755154893813	-5.30132640985889	1.82420337258915e-05	0.0004394946383928	2.86941830927428
1420491_at	Eif2s1	-0.572792242229852	8.12632879434137	-5.3006229750773	1.82747271425921e-05	0.0004397554254692	2.86767735599373
1431561_a_at	Dhx34	0.733490780225744	8.67103251708235	5.300464310298	1.82821095486741e-05	0.0004397554254692	2.86728466800268
1439753_x_at	Six4	0.614483584828527	9.56842080977788	5.29904065767845	1.83484845412835e-05	0.0004408817268494	2.86376113694929
1444139_at	Ddit4l	-1.01717603591768	8.43209366859701	-5.29872253078474	1.83633497975825e-05	0.0004410039612464	2.86297376101654
1428956_at	Tmem177	0.547567259442538	8.1704549597222	5.29727870697141	1.8430968917502e-05	0.0004423070001965	2.85940017939834
1442601_at	Gmeb1	-0.716600035598454	4.81685775684284	-5.29710615666176	1.84390668220956e-05	0.0004423070001965	2.85897309633046
1435644_at	Sh3pxd2b	-0.522857385665571	8.50525989477697	-5.29693656710163	1.84470292758398e-05	0.0004423070001965	2.85855334002661
1460521_a_at	Nabp1	-0.948524539108886	6.67227479688637	-5.29503990900218	1.85363166710367e-05	0.0004442116993519	2.85385876562907
1424311_at	Carkd	0.401057904781854	11.8934681824893	5.29389868002142	1.85902514174705e-05	0.0004451677759707	2.8510339294439
1423292_a_at	Prx	0.49682641149197	9.90268105381246	5.29356979949774	1.86058237667667e-05	0.0004451677759707	2.85021985324932
1418697_at	Inmt	-0.518587214322076	11.4451224851741	-5.2925500614287	1.86541916654049e-05	0.0004459164645772	2.84769566687961
1434956_at	Rnf170	-0.710395849879917	9.81933337407068	-5.2921640349819	1.86725346468132e-05	0.0004460540175349	2.84674011125816
1441963_at	Lzts3	0.339442082216313	9.85168953660307	5.29116604099742	1.87200411596182e-05	0.0004469521314663	2.84426967950528
1425779_a_at	Tbx1	0.960868415137591	8.70583157076677	5.28943330235494	1.88028129319113e-05	0.0004484535515823	2.83998034551478
1427785_x_at	Capn15	0.514534947791193	11.8088444338383	5.28898803841675	1.88241424824558e-05	0.0004487249736264	2.83887808621116
1451932_a_at	Adamtsl4	0.809961398587764	7.43704013852124	5.28771794196364	1.88851183847989e-05	0.0004499406889977	2.83573388465263
1430077_at	Srsf11	-1.08251873373119	5.33166918417654	-5.28726564551387	1.89068807281856e-05	0.000450040487663	2.83461417789116
1452364_at	Suz12	-1.72405375487315	8.26498919672996	-5.28715041748383	1.89124289942844e-05	0.000450040487663	2.83432891734454
1451595_a_at	Kcnq2	1.06654190676382	8.47976214865822	5.28700895528032	1.89192426910501e-05	0.000450040487663	2.83397871012108
1418708_at	Apoc4	0.694653185896169	5.38972340912088	5.28630411868958	1.8953228932132e-05	0.0004506112694085	2.83223378508341
1436388_a_at	3830406C13Rik	-0.463687682401176	10.2394700042282	-5.28551557287106	1.89913245465837e-05	0.0004512790981957	2.83028159679623
1423691_x_at	Krt8	0.826720846798492	9.48012042008537	5.28488188961899	1.90219945551327e-05	0.0004517698664723	2.82871277678053
1440181_at	Ccdc177	0.924279680131608	7.36982924893879	5.28433204653775	1.90486472340695e-05	0.0004521647573177	2.8273515052979
1447636_x_at	Tmco4	0.78472499303623	6.62874523184162	5.28269162688082	1.91283878538652e-05	0.0004537572333408	2.82329015593497
1439859_at	Tigar	-0.746338942198679	9.79127876507886	-5.28253833872264	1.91358563627051e-05	0.0004537572333408	2.82291063854465
1428723_at	Borcs6	0.797650149606212	8.03554278769515	5.28204170380534	1.91600736369793e-05	0.0004540927383612	2.82168104065757
1416351_at	Map2k1	-0.419215062472669	10.2962094637972	-5.28157717934819	1.91827531104898e-05	0.0004543914643047	2.8205309328423
1452082_at	6430548M08Rik	0.792147153902372	7.25129309334107	5.2801783040737	1.92512141472684e-05	0.000455733791893	2.8170674190138
1415971_at	Marcks	-0.800349989893378	12.2986815361706	-5.28000667250957	1.92596307697854e-05	0.000455733791893	2.81664246513792
1421264_at	Btnl10	-0.679978626994832	6.39670166547094	-5.27934417109091	1.92921539536099e-05	0.0004562639934251	2.81500212088259
1416361_a_at	Dync1i1	0.413393625058731	11.1691675712832	5.27843012775313	1.93371167073594e-05	0.0004570876837623	2.81273892737127
1436790_a_at	Sox11	-1.19471468277552	5.34993908316868	-5.27817062748852	1.93499010603734e-05	0.0004571502816783	2.81209639102722
1448110_at	Sema4a	0.449563176566315	9.36932616779777	5.27778825893773	1.93687540981499e-05	0.0004573561144401	2.8111496203795
1437486_at	Gprc5a	0.646152574159748	6.49632629942439	5.27726198750349	1.93947327184096e-05	0.0004576670000747	2.80984652478723
1440949_at	Gm15471	0.776945084134836	5.91600323066547	5.27705362678753	1.94050278543287e-05	0.0004576670000747	2.80933060113682
1428791_at	Ube2h	0.415051505535458	9.03324655443156	5.27690524623868	1.9412362722401e-05	0.0004576670000747	2.80896319358232
1422904_at	Fmo2	1.09022273679182	6.9227978016761	5.27659902223691	1.94275090825566e-05	0.0004577847895153	2.80820494385366
1447724_x_at	Opa3	0.909107709789728	9.35110053662109	5.2754010660133	1.94868767015644e-05	0.0004589439300873	2.80523860777011
1451848_a_at	Cryz	-0.857911028774583	10.0339685598386	-5.27508211159837	1.9502714095676e-05	0.0004590771964661	2.8044488126571
1415870_at	Calu	-0.406216675047188	11.4672227002248	-5.27327147804729	1.95928659326813e-05	0.000460958709666	2.79996522794656
1450172_at	Pknox1	-1.71815673886297	7.23082975538599	-5.27282531484318	1.96151449965871e-05	0.0004611546375334	2.79886039127599
1450606_at	Pnmt	0.882809823719439	6.0113286702927	5.27269526872749	1.96216436315537e-05	0.0004611546375334	2.79853835548581
1435571_at	Mpzl3	-0.628046870916013	7.57092519342569	-5.27121012987735	1.96960129060983e-05	0.0004625149512284	2.79486061901948
1457528_at	Slc4a7	-0.381811443059569	3.84156222684886	-5.27112999615037	1.97000337311789e-05	0.0004625149512284	2.79466217616588
1438181_x_at	Tm2d2	0.434710430411339	11.9355447621503	5.27033439501074	1.97399991236556e-05	0.0004630311213289	2.79269193589713
1434617_x_at	Slc38a10	0.519762703597523	6.3473391056051	5.27028362572143	1.97425521898765e-05	0.0004630311213289	2.7925662089337
1452953_at	Tvp23b	-0.681437349277997	10.9418088912957	-5.26964396532087	1.97747477408814e-05	0.0004635451652086	2.79098211948978
1450870_at	Rala	-0.666740149510902	9.40679407920219	-5.26894457888879	1.9810010068852e-05	0.0004636798418055	2.7892500989395
1438832_x_at	Dhx30	0.428541844230655	11.4524321681941	5.2688451991809	1.98150258347648e-05	0.0004636798418055	2.78900398461399
1416147_at	Hspa4	-1.17172572376862	8.56838844945198	-5.26876012402371	1.98193206576207e-05	0.0004636798418055	2.78879329520331
1455239_at	Ifitm10	0.719784469491733	9.21858819976459	5.26871464978479	1.98216167047557e-05	0.0004636798418055	2.78868067769015
1449616_s_at	Golga3	-1.03083681017929	8.43350708306228	-5.2680316964055	1.98561321151558e-05	0.0004640601838148	2.78698932338187
1416951_a_at	Atp6v1d	0.551507242221579	12.1497802796256	5.26798578732008	1.98584544635947e-05	0.0004640601838148	2.78687562737314
1426958_at	Rps9	0.710326816816591	7.56936382477648	5.26732558270315	1.98918817764011e-05	0.0004642528776266	2.78524058850846
1444078_at	Cd8a	0.753582671010083	6.13727912873173	5.2670519893433	1.9905750919162e-05	0.0004642528776266	2.78456301102088
1425958_at	Il1f9	-1.0077237472929	7.12976188297056	-5.26704759682397	1.99059736666919e-05	0.0004642528776266	2.78455213253996
1429759_at	Rps6ka6	-0.866700763529014	5.66772023959596	-5.26701010728393	1.99078748881376e-05	0.0004642528776266	2.78445928618469
1428407_at	Hnrnpa0	-0.444018713303907	13.0633251424827	-5.26632138273682	1.99428350594128e-05	0.0004648278056922	2.78275358349853
1419587_s_at	Rp2	-2.10066405633157	7.38387379743608	-5.26460587951132	2.00301848302646e-05	0.0004666226064203	2.77850485182213
1419708_at	Wnt6	0.736866933794865	7.47278316970108	5.26413977283311	2.00539846097987e-05	0.0004667917192674	2.7773504363359
1416103_at	Ywhaz	-0.753576792281531	10.9317472952576	-5.26405837083243	2.00581439866137e-05	0.0004667917192674	2.77714882536245
1425896_a_at	Fbn1	-0.705530209845159	8.34088979444289	-5.26312790481662	2.01057496483098e-05	0.000467658285141	2.77484428779285
1452169_a_at	Dgkz	0.458271891794644	12.8975384503681	5.26103474146754	2.02132597738106e-05	0.0004699166129168	2.76965988312072
1455546_s_at	Sf3a2	0.605936822972751	12.0605677094651	5.26046417727909	2.02426658540603e-05	0.0004701155884057	2.76824665827437
1416212_at	Magoh	-0.546717503760727	11.4866641693845	-5.25985385675771	2.02741686988504e-05	0.0004706048803329	2.76673494444256
1433857_at	Fat1	-0.475475969148526	12.904549275397	-5.25932470666707	2.03015218092214e-05	0.0004709973946078	2.76542426896915
1423432_at	Phip	-0.616695897607447	10.5869585923458	-5.25874975575443	2.03312846876871e-05	0.0004713852347755	2.76400013252928
1428412_at	Tm9sf3	-0.96411067710294	10.9344783938656	-5.25859810201247	2.03391425217466e-05	0.0004713852347755	2.76362448810816
1436887_x_at	Grwd1	0.645174554164153	8.98861351916649	5.25815376116622	2.03621833810063e-05	0.0004716768529361	2.76252385519953
1428878_a_at	Pitpnc1	-0.491064855387218	6.63086642578208	-5.25773019434918	2.03841715383982e-05	0.0004717508576361	2.76147467099974
1421979_at	Phex	-0.787418322366091	12.3243249671551	-5.25768925785058	2.03862978987813e-05	0.0004717508576361	2.76137326996001
1416965_at	Pcsk1n	0.983163444005031	8.08675953128306	5.25692526476579	2.04260229989317e-05	0.0004723708363329	2.75948081986452
1429526_at	Brd8	-1.32778881715187	6.95534036165845	-5.25669558730442	2.04379807242902e-05	0.0004723708363329	2.75891189167764
1431724_a_at	P2ry12	-0.754077777065525	6.80293352377171	-5.25636922675802	2.04549842211518e-05	0.0004723708363329	2.75810346805542
1419060_at	Gzmb	0.591779881084549	6.69584187618409	5.25511177404073	2.05206314743175e-05	0.0004736443194079	2.75498860131597
1449107_at	Nudt4	0.656502091874987	10.5382108205985	5.25443531092989	2.05560351578156e-05	0.0004742187936842	2.75331288766385
1453281_at	Pik3cd	0.542982688946972	9.08262924801327	5.25396769056276	2.0580544767147e-05	0.0004744594517707	2.75215450042719
1449734_s_at	Bbs4	0.702358350196606	9.66916088623403	5.25383496272011	2.05875068649352e-05	0.0004744594517707	2.751825705717
1448865_at	Hsd17b7	-0.612086192721244	6.1446946893558	-5.25358486968451	2.0600631686047e-05	0.0004745194533566	2.75120617058337
1426812_a_at	Fam129b	0.661313332025849	10.1988727905506	5.25326655500357	2.06173489722302e-05	0.0004746621010702	2.75041763132476
1434469_at	Otud4	-0.550981530234157	4.97944598808221	-5.25295343776826	2.06338066507235e-05	0.0004747986294664	2.74964196276523
1460222_at	Pdxp	0.41890556459931	7.98811058462246	5.25158855571076	2.07057008208036e-05	0.0004759672847701	2.74626076056128
1460222_at	Sh3bp1	0.41890556459931	7.98811058462246	5.25158855571076	2.07057008208036e-05	0.0004759672847701	2.74626076056128
1449151_at	Cdk18	0.687604538388473	6.97721707982677	5.25025098424593	2.07764015985404e-05	0.0004771199684288	2.74294713103693
1438348_x_at	Ccbl1	0.5075472514545	5.83768915845744	5.25023962379528	2.07770031261914e-05	0.0004771199684288	2.74291898689803
1426641_at	Trib2	-0.700816127419885	6.65673529332533	-5.24985872414864	2.07971816600347e-05	0.0004773403002795	2.7419753507725
1447849_s_at	Maf	0.598815215737787	11.3068985440737	5.24919985076007	2.08321328131452e-05	0.0004775365391138	2.74034305013754
1437637_at	Phtf2	-1.12954276353332	7.74734118450527	-5.24899044469411	2.08432535479768e-05	0.0004775365391138	2.73982426092197
1437338_x_at	Elp3	0.879358602389454	8.19597859922665	5.2487829868197	2.08542767273336e-05	0.0004775365391138	2.73931029623109
1433961_at	Rrnad1	0.745483281338502	8.0592078579479	5.24870029123092	2.08586723587999e-05	0.0004775365391138	2.73910542221913
1437621_x_at	Phgdh	0.666930263720161	12.5446206633842	5.24774245760336	2.09096535547487e-05	0.0004784608244407	2.73673241644848
1448210_at	Rab1a	-0.649512038205208	10.855862830764	-5.2472491609317	2.09359585468828e-05	0.0004788198105593	2.73551027146038
1452835_a_at	Polrmt	0.59991408213441	9.25006900374904	5.24676276644978	2.09619281655426e-05	0.0004790342194706	2.73430521577117
1449816_at	Sult5a1	0.510345530416255	11.3177879338924	5.24667577749427	2.09665761121699e-05	0.0004790342194706	2.73408969710317
1437008_x_at	Tmem109	0.442687723365506	12.3032638246058	5.24543607155258	2.10329285002639e-05	0.0004801481461925	2.73101823772456
1419671_a_at	Il17rc	0.88142883110636	7.80770104875462	5.24521192154669	2.10449482024904e-05	0.0004801481461925	2.73046288269829
1417467_a_at	Tada3	0.662854526868654	8.09928435649831	5.24485042254037	2.10643476354507e-05	0.0004801481461925	2.72956722636477
1437336_x_at	Prickle4	0.575282870167756	12.0526986018468	5.24477194811896	2.10685612583981e-05	0.0004801481461925	2.72937279596284
1437336_x_at	Tomm6	0.575282870167756	12.0526986018468	5.24477194811896	2.10685612583981e-05	0.0004801481461925	2.72937279596284
1437819_s_at	Wdr91	0.639101101336735	7.83732931152384	5.24399564642546	2.11102900081353e-05	0.0004805909521099	2.72744939425108
1422118_at	Sync	-1.07482590896981	6.67750032169592	-5.24381599157304	2.11199589162537e-05	0.0004805909521099	2.72700426900069
1417477_at	Natd1	0.370008642849341	11.5316116319369	5.24347141756079	2.11385161693058e-05	0.0004807706594815	2.72615052455931
1420932_at	Mapk8	-0.838099853566572	8.56298646199445	-5.24296818728982	2.11656475113637e-05	0.0004811450949647	2.72490367084163
1437968_at	Grin1	1.05260998022229	7.89908619164421	5.24270881043608	2.11796453661505e-05	0.0004812207484426	2.72426100827932
1426926_at	Plcg2	0.600480061956229	10.5416986471055	5.24173837025482	2.12321002295747e-05	0.0004820947997354	2.72185650460791
1445647_at	I830077J02Rik	0.522269886766355	10.638999669149	5.24160179767016	2.12394928510307e-05	0.0004820947997354	2.72151810909051
1422477_at	Cables1	0.598567233688458	7.67437301974224	5.23822034528799	2.14233598441633e-05	0.000486023617873	2.71313937732813
1429612_at	Eml4	-0.54954099923058	9.65218496977436	-5.23755635831456	2.14596523901514e-05	0.0004866022033424	2.71149405665633
1449029_at	Mknk2	-0.647194372479106	5.78348212956098	-5.23674807144546	2.15039158600543e-05	0.0004873545138173	2.7094911425862
1438969_x_at	Dhx30	0.451825164037044	12.1405755321488	5.23655610728414	2.1514441742098e-05	0.0004873545138173	2.70901545602196
1417969_at	Fbxo31	0.683983727535843	6.41973734266854	5.23624789907652	2.15313524512227e-05	0.0004874927343888	2.70825171363333
1448160_at	Lcp1	-0.391234652392241	10.0511337222228	-5.23583707867544	2.15539141137711e-05	0.0004877586956573	2.70723369079206
1456138_at	Lypd6	-0.695305569546424	5.8484467652433	-5.23482539315581	2.16095761375155e-05	0.0004885407596496	2.70472667750247
1433895_at	Tmem127	-0.627636048894809	10.9213796711662	-5.23461888078034	2.16209560680359e-05	0.0004885407596496	2.70421492266124
1438187_at	Slc25a29	0.916167247161318	7.45854193604138	5.2346186327334	2.16209697403756e-05	0.0004885407596496	2.70421430797916
1417881_at	Slc39a3	0.679434954271746	8.93435890931876	5.23403793267855	2.1653001828788e-05	0.0004890195470606	2.70277527472956
1420614_at	Dynlt3	-0.660240382610083	12.4360690345545	-5.23351393099479	2.16819474507191e-05	0.0004893287846679	2.70147673283548
1456523_at	Gm2115	-0.960804619503247	8.40149686781101	-5.23339733229957	2.16883936176861e-05	0.0004893287846679	2.70118778497865
1436762_x_at	Elp3	0.692384564152137	10.097229583587	5.23277417334523	2.17228777895044e-05	0.0004893936094186	2.69964349975467
1455606_at	N4bp1	0.560867287492635	9.39158334318249	5.2327045222021	2.17267355566143e-05	0.0004893936094186	2.69947089226793
1419738_a_at	Tpm2	-0.38838438459499	12.3142322346339	-5.23255077754952	2.1735253456212e-05	0.0004893936094186	2.69908988586745
1420675_at	Zfp113	-0.655587392136042	8.07199013615567	-5.23239401786828	2.17439418649857e-05	0.0004893936094186	2.6987014066102
1450879_at	Atp9b	0.498043399344254	8.5705502077598	5.2323024385585	2.17490192711178e-05	0.0004893936094186	2.69847445576874
1435823_x_at	Egfl7	0.79687874476077	8.0700140155103	5.23216983699287	2.17563731820653e-05	0.0004893936094186	2.69814584336132
1426371_at	Far1	-0.855272964651425	10.7831495935502	-5.23158073704115	2.17890742337674e-05	0.0004896407757932	2.69668592992975
1423789_at	BC005624	0.333635556374368	10.5281898530189	5.23115473605361	2.1812752512416e-05	0.0004897937889775	2.69563020038663
1422612_at	Hk2	-1.18215002466756	9.18981008071602	-5.2310675238018	2.18176032029417e-05	0.0004897937889775	2.69541406714579
1418563_at	Serbp1	-0.806942128853993	11.8291740955479	-5.2306144233253	2.18428218805526e-05	0.0004901159749426	2.69429116817174
1429145_at	Nhlrc2	-0.932666787504512	10.3910257381432	-5.22973002418491	2.18921305187562e-05	0.00049097810966	2.69209937447871
1450947_at	2610528J11Rik	0.592269590741487	7.44460142209688	5.22835994564602	2.19687394078539e-05	0.000492377112189	2.68870386016602
1439189_at	Fnip2	-1.10338530751108	9.84812407579439	-5.22822419331276	2.19763448002586e-05	0.000492377112189	2.68836741582059
1427041_at	Themis2	0.491992672843567	8.97097504369146	5.22668915542896	2.20625288046188e-05	0.0004940626174861	2.68456296930362
1416467_at	Ddx3x	-0.80359763994856	10.0384842813063	-5.22559554677799	2.21241368195965e-05	0.0004951963745412	2.68185250022127
1456308_x_at	Trim28	0.29642456627502	12.0219637064532	5.22383553639025	2.2223650831339e-05	0.0004971095110046	2.67749026859202
1417676_a_at	Ptpro	-0.789781753723645	9.01443792463562	-5.2235578990716	2.22393900925805e-05	0.0004971095110046	2.67680212487373
1460365_a_at	Dnm1	0.591502187433077	11.0766443972708	5.22347514546812	2.22440835691987e-05	0.0004971095110046	2.67659701356625
1452107_s_at	Npnt	-0.337512384971154	10.1657565288497	-5.22255254043876	2.22964779944854e-05	0.0004978185415986	2.67431024425841
1456584_x_at	Phgdh	0.810792461608055	9.19115303336284	5.22083522047761	2.23943356815659e-05	0.0004997143263558	2.67005359525505
1451390_s_at	Zfand2b	0.926122840038368	9.78986783152764	5.22067396155541	2.24035468812561e-05	0.0004997143263558	2.66965388293129
1439464_s_at	Tex10	0.477470910454304	11.8413492523286	5.21998372199595	2.244301694759e-05	0.0005003472601845	2.66794297408019
1459912_at	Map4k4	0.69418620016828	5.86909346454162	5.21903922398925	2.24971399667657e-05	0.000501072441057	2.66560179687277
1421858_at	Adam17	-0.6309651929855	9.06459945346822	-5.21902833232242	2.24977648642056e-05	0.000501072441057	2.6655747988961
1427176_s_at	Syne4	0.584307203628372	8.31206514687418	5.21754433686238	2.25830713508336e-05	0.0005027241367196	2.66189626206036
1434916_at	Vkorc1l1	-0.753186812005112	10.1481622016376	-5.21719161110007	2.2603395489173e-05	0.0005029283374233	2.66102190932705
1452038_at	Capza1	-0.660133676103452	11.4590407740945	-5.21578744936657	2.26844866411597e-05	0.0005042748086566	2.65754115588001
1428921_at	Gm7102	-0.712253946791777	7.20494786806077	-5.21575657859188	2.2686272738172e-05	0.0005042748086566	2.65746462986984
1428921_at	Mplkip	-0.712253946791777	7.20494786806077	-5.21575657859188	2.2686272738172e-05	0.0005042748086566	2.65746462986984
1420611_at	Prkacb	-0.857984706205721	11.3796243057913	-5.21551074391208	2.27005011098979e-05	0.0005043425125899	2.65685522526078
1433588_at	Fam21	0.37482307324326	10.9448100034799	5.21513426911837	2.27223080890653e-05	0.0005045784427006	2.65592196916734
1425311_at	4930432F04Rik	0.834583512036649	6.98927498265247	5.21462361002727	2.27519213426577e-05	0.0005049874037771	2.65465606934937
1425156_at	Gbp7	-0.86501932632495	8.12355188229427	-5.21387911587194	2.27951644960805e-05	0.0005054244703348	2.65281048337393
1421063_s_at	Snrpn	-2.93876192733759	9.11544147333375	-5.21380229146298	2.27996314751074e-05	0.0005054244703348	2.65262003586273
1421063_s_at	Snurf	-2.93876192733759	9.11544147333375	-5.21380229146298	2.27996314751074e-05	0.0005054244703348	2.65262003586273
1420900_a_at	Rab18	-1.08345447850847	11.7733995879242	-5.2137059825022	2.28052326363358e-05	0.0005054244703348	2.65238128584067
1455212_at	Wdr24	0.583430867467797	8.35817819938715	5.21310402724923	2.28402727571484e-05	0.0005058178811005	2.65088902908975
1438912_at	Hdgfrp2	0.870727868075492	8.30051449189227	5.21291406916207	2.2851341579158e-05	0.0005058178811005	2.65041811671763
1436474_at	Clec18a	0.611475670929663	6.44887491568584	5.2128233550708	2.28566293803446e-05	0.0005058178811005	2.65019323294461
1455511_at	Sephs1	-0.574447037456604	7.84879279040135	-5.21195148756415	2.29075142344675e-05	0.0005066953406026	2.6480318214273
1415715_at	Tmem129	0.42389321107909	9.23058437350539	5.21164447115183	2.29254598329429e-05	0.0005068437078066	2.64727070171225
1436788_at	Acp2	-0.626999153573829	10.0904088111375	-5.2104891057947	2.29931199231638e-05	0.0005080904956661	2.64440641701808
1429402_at	Glt8d2	0.74046606294926	8.38922988949146	5.20994506645167	2.30250494530851e-05	0.00050854689294	2.64305766071735
1456530_x_at	Elovl1	0.44281000115979	12.7168343746624	5.20934899613553	2.30600839971848e-05	0.0005089575160545	2.64157989727304
1448328_at	Sh3bp2	-0.521194482416791	8.30509298407302	-5.20908044456153	2.30758859054935e-05	0.0005089575160545	2.64091410562519
1440633_at	Neil3	-1.48104494723101	5.44974722898655	-5.20905310168598	2.30774954065675e-05	0.0005089575160545	2.64084631714044
1451279_at	Erc1	-0.726543994194659	9.91316070059386	-5.20794564305477	2.3142779674491e-05	0.0005100958465199	2.638100677936
1456322_at	Gas1	-0.650312888223241	7.01623092835053	-5.20779404989543	2.31517305121046e-05	0.0005100958465199	2.6377248403318
1451220_at	Wdr20	-0.880731754960743	10.6649633305734	-5.20733577982778	2.3178810358988e-05	0.00051044312793	2.63658866755584
1441042_at	Fgf1	-0.833336921973677	6.03608126716887	-5.20614113380136	2.32495539792166e-05	0.0005117511635025	2.63362678217717
1449584_at	Dgkg	-0.579417588993976	6.2453175360144	-5.2056026368329	2.32815134190432e-05	0.0005120425438419	2.63229166718546
1434682_at	Zfp770	-1.18777745288681	9.16911542687072	-5.205404472812	2.32932854694708e-05	0.0005120425438419	2.63180034889251
1417297_at	Itpr3	0.633736855081251	7.17017463391514	5.20427840343941	2.33602943281439e-05	0.0005131868653159	2.62900839555584
1455287_at	Cdk6	-1.13163925698289	7.98928802325705	-5.20408377981118	2.33718954539719e-05	0.0005131917511536	2.6285258443161
1450634_at	Atp6v1a	-0.533312004028369	9.2778096437959	-5.20381196223331	2.33881076795376e-05	0.0005132978318514	2.62785189517424
1428978_at	Ppm1a	-0.960246047068289	8.67634285599236	-5.20355345426221	2.3403536589411e-05	0.0005133866263224	2.62721094322184
1433756_at	S100pbp	-1.15317692704602	9.84530552086335	-5.20308364717076	2.34316030519983e-05	0.0005137524206359	2.62604608309789
1431049_at	Ica1l	0.669362333040064	6.63793125614602	5.2022807095857	2.34796494489848e-05	0.0005145557190469	2.62405522334237
1455208_at	Pex19	-0.5578688004075	6.34765792853435	-5.20204506913256	2.34937686104419e-05	0.0005146150840697	2.62347095475764
1441438_at	Gpc6	-1.03138894223264	6.56645808075271	-5.20166365632323	2.35166403391598e-05	0.0005148660174448	2.62252523988337
1419063_at	Ugt8a	-0.50845625434376	11.5600029817955	-5.20049308189168	2.35869750577296e-05	0.0005160393148274	2.61962275708954
1440178_x_at	Zap70	1.12715080718267	8.40701843803268	5.20026564832587	2.36006651375264e-05	0.0005160393148274	2.61905882048417
1437363_at	Homer1	-0.540964893766709	8.91287486046791	-5.20020102392891	2.36045565838688e-05	0.0005160393148274	2.61889857961417
1420493_a_at	Pcyt2	0.876431427640342	9.71274339285062	5.19933454548526	2.36567952965937e-05	0.0005169307774572	2.61675006680562
1448477_at	Chst12	0.560539142576048	8.62248717623774	5.19811048945349	2.37307905353975e-05	0.0005182965539646	2.61371485438747
1419118_at	Vstm2b	0.641661680705408	7.14363919905566	5.19745873153631	2.37702850176194e-05	0.0005186876814365	2.61209870716456
1426675_at	Tomm70a	-0.646741779092298	10.8387348838347	-5.1974354025693	2.37716999075242e-05	0.0005186876814365	2.61204085860328
1438047_at	Zfp384	0.347984893536865	11.5056649456632	5.19633796167896	2.3838355170855e-05	0.0005198905495941	2.60931952207723
1425128_at	B3gnt8	0.833214160775153	6.81235583927141	5.19542141215191	2.38941680163881e-05	0.0005208559070599	2.6070467057796
[truncated: 38,025 more rows]
