# Supplementary material for: In silico Single-Cell Analysis of Steroid-Responsive Gene Targets in the Mammalian Cochlea
Source: Front Neurol. 2022 Jan 25;12:818157. doi: 10.3389/fneur.2021.818157 (PMC8821961; doi:10.3389/fneur.2021.818157)
Supplement: Supplementary file 4 [file Data_Sheet_4.csv]

probe	Gene	logFC	AveExpr	t	P.Value	adj.P.Val	B
1441069_at	Zdhhc23	2.81787041558617	9.74833220346623	25.0504931533372	3.74324704036868e-18	1.68824184767668e-13	30.307977342884
1428942_at	Mt2	2.07440163679484	13.5387438763625	23.8948574540349	1.06345161209677e-17	2.39813655785882e-13	29.4460858513493
1452614_at	Bcl2l15	3.15229567482447	10.1698410992118	23.2932592338572	1.86592100461835e-17	2.80516344097641e-13	28.9754194201116
1420150_at	Spsb1	1.71770057936407	10.7984844615252	20.4846433966221	3.11478785657128e-16	2.8096009423844197e-12	26.5551298524863
1449752_at	Spsb1	1.62536659637371	11.8535593372476	20.2327210491563	4.07758605851966e-16	3.0650534804215798e-12	26.3183643298464
1445186_at	Stc2	2.46805251375127	8.82658677374307	20.0116711599077	5.17756775817735e-16	3.07909735524969e-12	26.107714375599
1428776_at	Slc10a6	3.22827385399225	7.74304888407958	19.9625225304218	5.46169238863828e-16	3.07909735524969e-12	26.0605047075652
1457438_at	Gm11827	2.59589462256382	9.54966278297811	19.7769368965251	6.68959431202204e-16	3.35230436740562e-12	25.8810009202296
1419100_at	Serpina3n	3.38158602677358	7.39741670806233	19.6317934043605	7.84867449319055e-16	3.53983068317387e-12	25.7392340436942
1457989_at	Slc4a11	-2.6763187484606	5.67255963313735	-19.2547761619081	1.1945874998346402e-15	4.89791734818565e-12	25.365220619478
1434812_s_at	Dok7	1.97816550004155	8.50246857616717	18.9024471396604	1.78067996180083e-15	6.6925372464315995e-12	25.0079915077487
1448818_at	Wnt5a	-1.83047743030073	9.22675680658374	-18.1751256925483	4.14658306122134e-15	1.4385772511088e-11	24.2460501022458
1419532_at	Il1r2	2.79996755489917	9.26576660502812	18.0802138419907	4.6402732228956e-15	1.49486401875582e-11	24.1441056217237
1453678_at	Mbd1	3.0594997419596	7.27074007243165	17.8193590159231	6.338329518180471e-15	1.7866562474966098e-11	23.8608409992087
1453851_a_at	Gadd45g	2.44683892314779	10.1548107695486	17.6968085114482	7.348496392204091e-15	1.9495560928517498e-11	23.726181235245
1424211_at	Slc25a33	2.19541827285796	10.4688476570174	17.5204440168352	9.105538721703762e-15	2.2814938993753398e-11	23.5305881822571
1422557_s_at	Mt1	1.13431676813541	13.8939479979253	17.3923850947645	1.06517701333106e-14	2.52844991990758e-11	23.3872187507538
1448181_at	Klf15	1.81359851989269	10.6260698927964	17.108665170639	1.51319125595531e-14	3.4123219417420196e-11	23.0654685361165
1429857_at	2900092D14Rik	-2.16744515034513	8.76639034266332	-17.0053081036437	1.72178978607455e-14	3.6978305305594396e-11	22.9468294686238
1429857_at	Pou3f3	-2.16744515034513	8.76639034266332	-17.0053081036437	1.72178978607455e-14	3.6978305305594396e-11	22.9468294686238
1451612_at	Mt1	3.71425910599421	8.46501829521168	16.8453082469108	2.10563802946733e-14	4.3166536712275495e-11	22.7616451811851
1430838_x_at	Mbd1	1.83760677224724	5.87487543026184	15.9541514512084	6.66143868395164e-14	1.30625020036914e-10	21.6951120285493
1418595_at	Plin4	2.71362137804235	9.40206923298274	15.888445246255	7.26735186759892e-14	1.35984466379651e-10	21.6140417666091
1449804_at	Pnmt	4.02931998113045	9.03485108809059	15.8609381899244	7.53777446063561e-14	1.35984466379651e-10	21.5800006536543
1433837_at	8430408G22Rik	2.07283981780022	9.76801978885892	15.753950142612	8.69316299133413e-14	1.507962861816e-10	21.4470222477746
1418824_at	Arf6	-2.64515518810568	7.86240761937562	-15.4945342527392	1.23261395845238e-13	1.98543293357717e-10	21.1207360893027
1427056_at	Adamts15	2.6207507804268	9.5951713390177	15.3782750260898	1.44370365840562e-13	2.2452578861293801e-10	20.9727137433362
1449280_at	Esm1	-2.43863015955575	8.43660207358273	-15.3355473842618	1.53044298386144e-13	2.30081696717116e-10	20.9180299249829
1433836_a_at	8430408G22Rik	2.22588389990553	10.2127084250693	14.9812180032269	2.4959220850209697e-13	3.6312445792429303e-10	20.4586094533055
1427265_at	Bcr	-1.92003641416486	5.9300138229389	-14.8825164375032	2.8650881344556097e-13	4.03807312350258e-10	20.3287176322149
1443921_at	Ranbp3l	-2.80784908391318	7.73965004938695	-14.7590750781315	3.4081699809289e-13	4.65793558514771e-10	20.1650728389603
1450826_a_at	Saa3	4.77249970992847	8.70205902702186	14.7259789292845	3.57124903872417e-13	4.73726184986762e-10	20.1209701221412
1422957_at	Ccr3	-1.81212600187001	4.81615102209764	-14.6842695298283	3.78839239824887e-13	4.8817224443835e-10	20.0652518672719
1427929_a_at	Pdxk	1.6132511120735	10.7728486057399	14.4945641822169	4.96367338665357e-13	6.21851759476286e-10	19.809875896355
1450020_at	Cx3cr1	-1.521680067803	5.86674139435363	-14.3113674282021	6.46122523511985e-13	7.87588430619298e-10	19.5601822916906
1439852_at	Bnc2	-2.10486496288462	5.82363678473307	-14.1983519158647	7.612899851907339e-13	9.03551042686508e-10	19.4046134793371
1428005_at	Marc1	1.4667604129052	7.79141424077622	14.1438569274783	8.24256421384645e-13	9.53199714381253e-10	19.3291778951969
1430980_a_at	Eif4a1	-2.64182033455609	7.44145759896085	-14.0923293610344	8.887787697932119e-13	1.00212028241109e-09	19.2575959315549
1419483_at	C3ar1	-2.21668112476929	6.10059352639766	-14.0600043139947	9.319148395788539e-13	1.02512905316697e-09	19.2125634757775
1427355_at	Calca	1.95686905348535	7.5705245357858	13.9015630421416	1.17709857654941e-12	1.2640076881179802e-09	18.9904150918032
1448698_at	Ccnd1	-1.09067012705486	9.00885501722662	-13.8534422950162	1.2641632469758299e-12	1.32593085120597e-09	18.9224747581385
1433711_s_at	Sesn1	1.05096338395209	11.9106929983943	13.7653570787063	1.44129756685951e-12	1.44453247917624e-09	18.7975363582436
1438763_at	Dnah2	2.12239378867776	7.6854519652576	13.6383659731591	1.74328877772123e-12	1.7092188513914202e-09	18.6160991093426
1421338_at	Elf4	-1.79434063276366	5.53267380744922	-13.5710498790996	1.9293438956815e-12	1.8513901923219501e-09	18.5192866516918
1456341_a_at	Klf9	1.43866560644621	12.0450347282712	13.5297192323898	2.05369000555608e-12	1.9296556862621803e-09	18.4596262456393
1424711_at	Tmem2	-2.08846541106102	8.9866991993921	-13.3855505210658	2.55661643362304e-12	2.33297985929369e-09	18.2502022366602
1435137_s_at	1200015M12Rik	1.52739597630163	12.0088888835765	13.3467536802892	2.7127081786513996e-12	2.3989382659873902e-09	18.1934926067065
1420657_at	Ucp3	2.68422738716355	6.59514343463829	13.2709638070829	3.0468469585478097e-12	2.6426123976435504e-09	18.0822758874299
1418250_at	Arl4d	1.31188617742238	6.39133881413489	13.2391589029363	3.1995414028457597e-12	2.72268899641032e-09	18.0354324613327
1423794_at	Atg13	1.18757469500027	7.95230230005839	13.2134888394824	3.3285678510598997e-12	2.7800321972343103e-09	17.997550293537
1418936_at	Maff	2.2449472239664	7.34145868243545	13.1885985223165	3.45883908814307e-12	2.8363109402607403e-09	17.960755242387
1421186_at	Ccr2	-1.77610044212	8.83017141472659	-13.1587130516018	3.6222772591567398e-12	2.9172915475933602e-09	17.9164930148169
1435943_at	Dpep1	1.8152934678586	12.6484680482257	13.10735324195	3.92214583848828e-12	3.1033806923098204e-09	17.8402139839818
1446536_at	Sema6d	-1.85546279274166	5.38843004482116	-13.0464141650214	4.31166141368257e-12	3.35276278307755e-09	17.7493588159285
1449640_at	Tlr7	2.30448572444345	9.45294112333131	13.0344427175993	4.3927884248395296e-12	3.3579517076048803e-09	17.7314656781482
1450676_at	Tceb3	-2.20241147431822	6.57735330386895	-13.0204046211857	4.48994280208689e-12	3.3750151719486803e-09	17.7104648782185
1460269_at	Pnmt	2.82823523131488	6.9791289250441	12.8442134545796	5.917766300226499e-12	4.37536357223796e-09	17.4451545387686
1423233_at	Cebpd	1.59443185560502	11.2385274697774	12.8286196803098	6.0650141887478e-12	4.411906531076041e-09	17.4215179151309
1430037_at	Snx27	-1.87172520874302	8.61086873002668	-12.7742734785557	6.6086066132044195e-12	4.73102804543068e-09	17.3389425092071
1418425_at	Sp7	-1.88796898111366	7.85882254871015	-12.7256281920417	7.13806532114973e-12	4.9579669912804e-09	17.2647661875893
1419848_x_at	Tlr7	2.28512992235653	9.32816935120903	12.7160761953941	7.24710051046217e-12	4.9579669912804e-09	17.2501716266079
1435595_at	1810011O10Rik	1.36476751805499	10.9638432869956	12.7153551892685	7.25540057702726e-12	4.9579669912804e-09	17.2490696055372
1438059_at	Ctxn3	1.32957476466441	10.9418033776729	12.5662613679178	9.20282015444547e-12	6.1594736214888e-09	17.0200030575855
1421070_at	Supt20	-2.13461488198426	6.29684209336999	-12.5605911561361	9.286805309444099e-12	6.1594736214888e-09	17.0112446524711
1447661_at	Pglyrp3	2.38848141497638	6.89592436456419	12.5419491893922	9.56857306709158e-12	6.25437991157822e-09	16.9824253658998
1439163_at	Zbtb16	2.3844515874908	9.95794880936065	12.5108342587281	1.00587912874302e-11	6.38959923738577e-09	16.9342406713556
1425428_at	Hif3a	2.51398967707161	8.32311607706352	12.460398659769	1.0909500540452199e-11	6.833741442707421e-09	16.855914760099
1428655_at	Ppp1r21	0.923928819039712	11.1282703373017	12.4004506940193	1.2018609459992e-11	7.325017638582451e-09	16.7624589785874
1416350_at	Klf16	-1.73372689028549	9.1137710258162	-12.3646434809851	1.27363073266291e-11	7.65893595651063e-09	16.7064514794871
1434357_a_at	Kpnb1	-1.19247421839244	4.24193154503202	-12.323001637051	1.3627190008972398e-11	8.08684074466665e-09	16.6411422411981
1416039_x_at	Cyr61	1.09831203919166	11.9877102990906	12.2243126887198	1.6006354480792098e-11	9.280938544849651e-09	16.4856051263978
1429123_at	Rab27a	-3.89071584763973	8.50412451103086	-12.2226121776203	1.6050934713161e-11	9.280938544849651e-09	16.4829156853465
1452297_at	Ccnt2	-1.09590848516986	4.22250480488647	-12.1738264572284	1.73862932226896e-11	9.81276763606881e-09	16.4056228099584
1427893_a_at	Pmvk	1.54432102135315	10.980251469336	12.1731410673371	1.7405853770105e-11	9.81276763606881e-09	16.4045350500559
1421972_s_at	Hcfc1	-1.06306495229887	4.73064938697453	-12.0799111104562	2.02913821128398e-11	1.12982916626073e-08	16.2560870933658
1438931_s_at	Sesn1	1.05206956691333	12.4053888085153	11.99488787018	2.3355911755924398e-11	1.28460362939505e-08	16.1198614246989
1441915_s_at	Plin5	3.20031203755859	9.28890473931571	11.9328879386023	2.5890628954583198e-11	1.40685934515742e-08	16.0200123363011
1425281_a_at	Tsc22d3	1.43931004577282	10.7134405022067	11.9127609538115	2.6773500627952e-11	1.43751387121579e-08	15.9875051728607
1426226_at	Dyrk1a	-2.15386762638776	6.52248185150809	-11.8191049500537	3.1311714869300094e-11	1.65085698447084e-08	15.8356369501117
1437556_at	Zfhx4	-1.93550317984976	9.7042838351255	-11.8009387084648	3.22806757745217e-11	1.67343765299621e-08	15.8060638361804
1437673_at	Wnt5a	-2.25630850785304	7.95451835026009	-11.7623530762643	3.4443334579981194e-11	1.76526003737697e-08	15.7431245512903
1452430_s_at	Srsf1	-2.33895602747699	8.49413797809697	-11.7509713818927	3.51095475054171e-11	1.77601254701152e-08	15.7245266462786
1416631_at	Ap4b1	1.38138836023338	8.91524880840605	11.7453968502757	3.5440706243994e-11	1.77601254701152e-08	15.7154123361616
1420638_at	Prps2	-1.31983995370934	7.10653541495066	-11.6916002403298	3.88079750178512e-11	1.91845765854588e-08	15.6272718660279
1426877_a_at	Pbrm1	-1.44986859360316	10.3101837020329	-11.6866512716421	3.9133967004328294e-11	1.91845765854588e-08	15.6191467344369
1450843_a_at	Serpinh1	-1.61620526883056	9.15182894169068	-11.6654337342807	4.0564087101335694e-11	1.96718375522295e-08	15.5842801244854
1449405_at	Tns1	1.48758489232808	9.85191755372887	11.5869185207919	4.63450580349275e-11	2.22362602386518e-08	15.4548037373718
1451371_at	Mrap	1.34752323821217	7.95554625772932	11.568451642894	4.78248599413601e-11	2.24697083183053e-08	15.4242467892275
1421171_at	Adam12	-4.29591241475772	6.71529669441643	-11.5684127170151	4.7828030388623396e-11	2.24697083183053e-08	15.4241823370689
1425553_s_at	Hip1r	1.3443678253183	9.79633201549309	11.5584063132279	4.865030574300029e-11	2.26203859723202e-08	15.407608217177
1417033_at	Ube2g2	-1.48326503237584	5.4575473755744	-11.5512009187732	4.9251473684762796e-11	2.2666231782209e-08	15.3956663270889
1425051_at	Isoc1	-1.26150791507174	6.2824225714471	-11.5353357886649	5.06024495134067e-11	2.30527381364056e-08	15.369350843994
1419063_at	Ugt8a	-0.838747328928049	11.3723803498468	-11.4744652494242	5.6152660032035896e-11	2.53254112010485e-08	15.2681118956825
1416085_s_at	Zfand5	1.14225291273558	11.8439658524493	11.456682141349	5.7890522227741296e-11	2.58506974553798e-08	15.2384533371194
1416741_at	Col5a1	-1.44599989930786	6.70212155373405	-11.4483133560729	5.87275653484998e-11	2.5967371811595e-08	15.2244830725334
1437303_at	Il6st	-1.55384428858541	9.38571655485429	-11.4404962553947	5.952076212133949e-11	2.60625814799469e-08	15.2114263125538
1439041_at	Slc39a10	-1.00470911537299	5.65140792649486	-11.408128545151	6.292513413119049e-11	2.72883314851041e-08	15.1572865452241
1430295_at	Gna13	2.02623293212371	10.0126410066152	11.3418062846064	7.054608952715179e-11	3.03018969882293e-08	15.0459663362033
1425686_at	Cflar	-2.269654992605	9.08574821774233	-11.3360229769233	7.12544706047809e-11	3.03174328183606e-08	15.0362345123652
1449901_a_at	Map3k6	2.77640260641441	8.96453331498058	11.3301730114031	7.19785187697271e-11	3.03392820096585e-08	15.0263864826029
1429234_s_at	Sept11	-2.09063328732214	9.22433863881061	-11.319289978196	7.33458647554871e-11	3.06293689475669e-08	15.0080548050518
1419220_at	Xirp1	2.61396734636255	8.63940628415284	11.3075645032802	7.48492152761698e-11	3.09704078731242e-08	14.9882883452232
1431115_at	Tgif2	-1.38614391894772	6.52522798823907	-11.3012905275557	7.566669552546409e-11	3.10240330444905e-08	14.9777051471977
1418383_at	Apcdd1	-1.240273385028	6.17657281649823	-11.2951281077971	7.647865003159309e-11	3.10744468024764e-08	14.9673055664162
1419994_s_at	Anapc16	0.974937135851771	11.7695096622229	11.2598020453449	8.13106725999118e-11	3.2742791472577e-08	14.907602669599
1420349_at	Ptgfr	-1.92538388436002	6.71546052175857	-11.2253989936188	8.6321016054062e-11	3.44527800447279e-08	14.849316504744
1437591_a_at	Wdr1	-2.21384810248448	5.97475317643224	-11.2108543192031	8.853448022913269e-11	3.50262595860887e-08	14.8246321049406
1418673_at	Snai2	-1.027600294688	8.12612733589875	-11.1788991089622	9.360655148281609e-11	3.63943886071249e-08	14.7703104335346
1422029_at	Ccl20	2.86701190473375	6.14014054206018	11.1684619365726	9.53276645810475e-11	3.6746777780084e-08	14.7525413852248
1427017_at	Satb2	-1.82077092035112	9.96386290816276	-11.1412101749069	9.997785607037449e-11	3.82127227680505e-08	14.706084091894
1438160_x_at	Slco4a1	1.3582974770898	10.4551357949643	11.1171456236307	1.04279533636002e-10	3.91648288559746e-08	14.6649857654389
1444112_at	Gm15417	1.49294666798632	9.17519287487073	11.1128136708147	1.0507404030005801e-10	3.91648288559746e-08	14.657580073639
1453487_at	Dhdh	-1.93720875026649	7.81290994762998	-11.0793794433149	1.11421035134572e-10	4.11901648000356e-08	14.6003462537962
1419534_at	Olr1	-1.28488899577727	7.94231642490725	-11.0506540655221	1.17191071609132e-10	4.29710123629549e-08	14.5510650845801
1448831_at	Angpt2	1.54734376857911	8.68741582534764	11.0273255471137	1.22104458583329e-10	4.44115579561834e-08	14.5109690588509
1453071_s_at	Kdelc2	-2.13701964859747	8.01235268694024	-10.9882009708441	1.30829398744614e-10	4.64609189982743e-08	14.4435748358179
1442499_at	Cdv3	-1.60378116950987	6.36261527938558	-10.9629158321529	1.36809461059878e-10	4.82050273692309e-08	14.3999205099102
1456605_at	Cebpd	1.40758381535523	10.9185732974053	10.9398080830591	1.42522227155434e-10	4.95433803640932e-08	14.3599570766603
1419503_at	Stc2	1.59677246107018	6.98963718123407	10.9386901116475	1.42804803603736e-10	4.95433803640932e-08	14.3580219567003
1454048_a_at	Eva1c	1.46469451361351	6.91411102297381	10.9280871911129	1.4551380503563901e-10	4.99347976459008e-08	14.3396615308026
1441236_at	Slc9a3	1.49742107845721	9.08738470014497	10.9256368805176	1.46147386737742e-10	4.99347976459008e-08	14.3354165191741
1421944_a_at	Asgr1	-1.60826704961311	8.47443834695434	-10.9141607339456	1.49153051020065e-10	5.0578584616962e-08	14.3155250079234
1416125_at	Fkbp5	2.32453305181313	10.8380777754822	10.8875971203976	1.56358372217616e-10	5.22946104338693e-08	14.2694205090869
1447264_at	Rab11fip1	-2.56884948959808	7.19757937320486	-10.8869709560418	1.5653250279533401e-10	5.22946104338693e-08	14.2683326762117
1424457_at	Apbb3	1.072674524741	8.00147212517344	10.8684037186977	1.6178820959474802e-10	5.33506676884782e-08	14.2360539733108
1424457_at	Sra1	1.072674524741	8.00147212517344	10.8684037186977	1.6178820959474802e-10	5.33506676884782e-08	14.2360539733108
1419762_at	Ubd	-3.19236779660277	7.75337143308192	-10.8674626458731	1.62059410508005e-10	5.33506676884782e-08	14.2344168109421
1441855_x_at	Cxcl1	4.05452332160061	7.62364574362313	10.833349903698	1.72214801465001e-10	5.56195050220812e-08	14.1749980008332
1431645_a_at	Gdi2	-2.04694606138342	8.90033551644336	-10.8319318643111	1.72650954592833e-10	5.56195050220812e-08	14.1725249014792
1417629_at	Prodh	1.87191948504356	9.18100570237654	10.798802304233	1.8317304490366201e-10	5.85906914765961e-08	14.1146753433442
1435598_at	BB319198	1.62964317174004	8.75499060074731	10.7932002948133	1.85016890386885e-10	5.87637096714006e-08	14.1048799141456
1438157_s_at	Nfkbia	1.15356538753199	12.3956073524355	10.745234713086	2.016131796464e-10	6.30447647669279e-08	14.0208501647175
1453470_a_at	Gna13	1.8313323316686	9.21035746527354	10.7422671088677	2.0268931711502002e-10	6.30447647669279e-08	14.0156419101998
1437870_at	Slco4c1	1.1849336653867	8.54984763645384	10.7358432805189	2.05039201184361e-10	6.31957697150916e-08	14.0043641059976
1424638_at	Cdkn1a	1.32845804287556	11.6973121243559	10.7333003277553	2.05977209997971e-10	6.31957697150916e-08	13.9998982287071
1454802_x_at	Arih2	0.766354437585431	12.5263867666131	10.7254161228085	2.0891377129308e-10	6.32363758328135e-08	13.986047049952
1417985_at	Nrarp	-1.47139552181004	8.61228502064382	-10.695009739292	2.20651109072225e-10	6.63439044684427e-08	13.9325558335725
1457823_at	Cyr61	2.35653053030854	8.77021448949615	10.6493724824315	2.39564665435272e-10	7.15536819589152e-08	13.8520538126935
1418932_at	Nfil3	1.49722339347788	9.92739384597624	10.6234479538345	2.51048819482887e-10	7.44904789966955e-08	13.8062081113468
1438317_a_at	Endog	1.26090601524364	11.8741796866287	10.6084103848696	2.57970003708516e-10	7.60438244265215e-08	13.7795766256092
1425687_at	Cflar	-1.68034299422456	8.41588811423361	-10.6032336450322	2.60398108273972e-10	7.62611368913274e-08	13.7704020703784
1459913_at	Tnfsf10	-2.0547586685944	6.36011928482815	-10.5706762567038	2.76221123465253e-10	8.03732186413314e-08	13.7126245663066
1444135_at	Tmem229a	-1.98615618565878	6.91330478362138	-10.5623077070689	2.80446887074224e-10	8.10797118841959e-08	13.6977518983028
1442340_x_at	Cyr61	2.28903710684822	8.79161995224339	10.5583007151179	2.82493888203051e-10	8.11513175276802e-08	13.6906275108683
1434303_at	Raph1	-1.41095079490007	9.1311801463755	-10.5376877486022	2.93271332455527e-10	8.31876123589732e-08	13.6539459053208
1424937_at	Plin5	2.25933940328822	7.58038640079234	10.5270251787302	2.99012403031316e-10	8.41690220271352e-08	13.6349504006141
1443964_at	Tmie	1.40254428484795	8.87769061414127	10.5243633492367	3.00463682542932e-10	8.41690220271352e-08	13.6302060786607
1425471_x_at	LOC105247125	1.32066907229659	7.44480800310561	10.5150868077657	3.05578667785024e-10	8.45515551887876e-08	13.6136650056232
1449399_a_at	Il1b	-2.05732298257778	8.84641647554867	-10.5040992538077	3.11753893568548e-10	8.57342216697262e-08	13.5940589441156
1427378_at	Krt75	-1.36705359494065	6.16548676259323	-10.4785365255719	3.2662566195396903e-10	8.92796604835512e-08	13.5483860116514
1444974_at	AU023617	1.89157518070318	7.31337903766799	10.4667455077955	3.33731041684418e-10	9.0672311512102e-08	13.5272911047645
1452939_a_at	Pitpnc1	-1.46959235708923	9.61364486682787	-10.4602015159799	3.37743366783702e-10	9.12129556006691e-08	13.5155758662404
1417968_a_at	Mbd1	1.135442281212	10.953660905392	10.450095921437	3.44037777946952e-10	9.21047095852938e-08	13.4974738724578
1447181_s_at	Slc7a7	-1.36140011600731	5.29877800514647	-10.4483623025927	3.45129729272403e-10	9.21047095852938e-08	13.4943671654668
1420866_at	Zbtb14	-1.16911775447535	7.26611334341472	-10.4314631791503	3.55963757362572e-10	9.44371848282904e-08	13.4640633342413
1445027_at	Cdr2l	-1.5069919165055	6.9779259387119	-10.4177686109131	3.65001289096391e-10	9.62685563715576e-08	13.4394793443314
1416102_at	Ywhaz	-1.26618778778835	9.5025925381655	-10.4137050739011	3.67728402027807e-10	9.6423945696838e-08	13.4321800406898
1427245_at	Arfgap1	1.28632319331758	10.2368842492601	10.3963522384378	3.79613655848557e-10	9.89650606498599e-08	13.4009856027377
1460459_at	Paqr5	1.26458538253846	8.56532357553504	10.3825439220074	3.89354914288664e-10	1.00921241318006e-07	13.3761355776563
1455946_x_at	Tmsb10	-1.89361914818611	9.38159204542066	-10.359262634605	4.0636900254276003e-10	1.04134365816369e-07	13.3341825107318
1449625_at	B4galnt3	-1.36060899486701	7.02376717156134	-10.3561213735231	4.08722874545489e-10	1.04145821270486e-07	13.3285166331233
1440416_at	Usp46	-1.34108302440991	4.78873103538983	-10.3435214039615	4.18307257149126e-10	1.05969648547667e-07	13.305777451987
1437001_at	Gsk3b	-1.52044879072108	9.60723725618555	-10.3396402910188	4.2130611689455005e-10	1.05969648547667e-07	13.2987691125349
1434758_at	Crispld2	0.997551418811689	9.06142102552722	10.337440525992	4.23015702355829e-10	1.05969648547667e-07	13.2947960199663
1418132_a_at	Ubfd1	-1.61505551555462	5.27754035933581	-10.3345424471114	4.25278960269787e-10	1.05969648547667e-07	13.289560726706
1428394_at	Phyhd1	1.10023657660725	8.16843881499373	10.3282725662968	4.30218415426885e-10	1.06298330429528e-07	13.2782306948268
1446102_at	D9Ertd292e	-2.34876832206145	5.73998486179238	-10.3268947263645	4.31311821658135e-10	1.06298330429528e-07	13.2757401850254
1447520_at	Lbp	1.43625327298445	9.81154159083109	10.3238180763699	4.3376373740293006e-10	1.06321621307661e-07	13.2701781194534
1429693_at	Dab2	-1.1492674379123	5.41200032179834	-10.3086309350892	4.46080098758151e-10	1.07940887655235e-07	13.2427045548656
1429286_at	Gkn3	-2.57016565943428	7.27477671473847	-10.3072797923899	4.47193226623324e-10	1.07940887655235e-07	13.240258903337
1429974_at	Tbx18	-1.79347077028893	8.74471930960527	-10.3068476443916	4.47549854582582e-10	1.07940887655235e-07	13.2394766394279
1455158_at	Itga3	1.25699624755754	8.39216741098339	10.290408099027	4.61337379442054e-10	1.10674346543702e-07	13.2097003801372
1455500_at	Rnf213	-1.13202170126138	10.1592487258509	-10.2836020596389	4.67173438282761e-10	1.11481424550216e-07	13.1973627333846
1427565_a_at	Abcc5	-1.21047695594277	5.31004333817645	-10.2718137390092	4.77463140916955e-10	1.13337184834187e-07	13.1759793792766
1452806_at	Fam57b	-1.72379191887854	6.37276926970094	-10.2534308802493	4.93979432350233e-10	1.16643803028418e-07	13.142598250763
1424979_at	Aph1a	1.42646444028358	11.0700492661725	10.2328011415354	5.13220318902142e-10	1.20555987514612e-07	13.1050852577514
1456358_at	Etv3	-1.53820864056766	6.58524628397434	-10.2211038360167	5.24473041203762e-10	1.22437718113154e-07	13.0837905854655
1421047_at	Smad5	-2.58815763982329	7.32774057032779	-10.217884483436	5.27614614189367e-10	1.22437718113154e-07	13.0779267327102
1429474_at	Ptgr2	-2.35004576053087	5.08577203310933	-10.2025024257635	5.42896031179666e-10	1.24759138601662e-07	13.0498907991168
1457644_s_at	Cxcl1	4.28167327031867	7.75717490427465	10.1978878241128	5.47569187227795e-10	1.24759138601662e-07	13.041474090638
1423619_at	Rasd1	1.82019713154224	7.27807161610435	10.1977485212073	5.47710903153567e-10	1.24759138601662e-07	13.0412199691775
1417502_at	Tspan7	-1.90447297865753	7.54534523588162	-10.1717760999901	5.74807808190367e-10	1.29317774287791e-07	12.99379629757
1451202_at	C330007P06Rik	-1.35141097364377	7.96281726152257	-10.171687373197	5.74902716735505e-10	1.29317774287791e-07	12.9936341396458
1444752_at	C230073G13Rik	-1.66847605677612	6.97225091629963	-10.1703587384984	5.76325860443139e-10	1.29317774287791e-07	12.9912057924855
1455912_x_at	Unc45a	1.32785170328437	11.3009311653453	10.1589077485262	5.88743491391343e-10	1.313175720199e-07	12.9702673334025
1424656_s_at	Usp19	1.75883226414023	8.87937382804344	10.1550340248492	5.93006604883951e-10	1.313175720199e-07	12.9631802764411
1431890_a_at	Mllt3	-1.7734247619159	7.59998359684498	-10.1479660376613	6.00867561961813e-10	1.32193794692877e-07	12.9502442390747
1423793_at	Atg13	0.982552987159901	8.75981748524102	10.1225006116763	6.3009538134149e-10	1.37284694656437e-07	12.9035829587602
1429177_x_at	Sox17	1.30153155259837	9.77430531178055	10.0367401755618	7.398154215771391e-10	1.60415458310339e-07	12.7458208044591
1449863_a_at	Dlx5	-1.21628716596166	8.77723788888545	-10.0295739881099	7.498362535464691e-10	1.61810358235403e-07	12.7325947201365
1436790_a_at	Sox11	-1.47195383078109	5.21789131851184	-10.0186790534315	7.65340944846845e-10	1.64369723588274e-07	12.712473920838
1436693_x_at	Slc35e4	1.27527718555083	10.0306044704016	10.0006123211138	7.917868075747961e-10	1.69243491983085e-07	12.6790740243599
1417680_at	Kcna5	1.48320162737019	6.71627716053263	9.98577999425918	8.142039554566901e-10	1.7321421035402e-07	12.6516216374223
1427994_at	Cd300lf	1.70414323952222	9.30882613754594	9.97096249121645	8.3725475278462e-10	1.77281815048541e-07	12.6241679168318
1417662_at	Elk3	-1.38460571192815	7.34172278552432	-9.96739111759129	8.42910821170335e-10	1.77645424979455e-07	12.6175466080292
1429776_a_at	Dnajb6	-1.49821044273925	6.40136201767526	-9.93751353378402	8.91804897264033e-10	1.87075779867466e-07	12.5620881612206
1429233_at	Sept11	-2.44316939258442	8.96566261317155	-9.92379234823962	9.152333098345101e-10	1.89717397857252e-07	12.5365797651241
1448306_at	Nfkbia	1.49942213645425	10.7308896126247	9.9177650827666	9.25724976526851e-10	1.90644393453596e-07	12.5253669421515
1453307_a_at	Anapc5	-2.21675529863157	6.69185908275399	-9.90889361347937	9.41394331533156e-10	1.92509326990411e-07	12.508854212075
1436573_at	Scrn3	-2.12267093122752	9.13324733638134	-9.90781533015009	9.43317471117733e-10	1.92509326990411e-07	12.5068464653655
1438251_x_at	Htra1	0.683810103306342	12.8215769536928	9.90016571121727	9.57077888523432e-10	1.94437702028357e-07	12.4925986004693
1427677_a_at	Sox6	-1.67048829563553	8.75649432140313	-9.89284578231665	9.70439642601984e-10	1.94896740820452e-07	12.4789575888053
1423555_a_at	Ifi44	-1.18706424655492	8.56699814198551	-9.89264224906091	9.70813915441419e-10	1.94896740820452e-07	12.4785781947287
1419587_s_at	Rp2	-3.09584004761529	6.83739968461512	-9.89183412662267	9.723014275648361e-10	1.94896740820452e-07	12.4770717685435
1424652_at	Eva1a	0.910505897722349	8.35576711367017	9.88364981500081	9.87499774998833e-10	1.97067377664701e-07	12.4618104927068
1452824_at	Cnot11	-1.13213192503843	6.59292927622337	-9.87573004921064	1.0024408180550701e-09	1.99167767996043e-07	12.4470341101797
1442025_a_at	Zbtb16	1.58332554822044	12.259269803827	9.86883250338215	1.01564380237067e-09	2.00905926011928e-07	12.4341582064418
1453474_at	Abhd15	1.50966719640036	7.90481581822264	9.86383855013545	1.02531513964031e-09	2.01312548094709e-07	12.4248318924086
1429296_at	Rab10	-1.4409094379291	8.38055377649353	-9.8626296566404	1.02767057817268e-09	2.01312548094709e-07	12.4225737633451
1458140_at	Slit2	-2.2256338007619	7.5375374795228	-9.86087968219029	1.03109018890663e-09	2.01312548094709e-07	12.4193045909788
1425098_at	Zfp106	1.437856037753	7.46624784492949	9.84161155543351	1.06952923328712e-09	2.0702505558147e-07	12.3832825721531
1460666_a_at	Ebf3	-2.13904048035544	6.05612752471989	-9.82775593299444	1.0980841819277e-09	2.11643994397954e-07	12.3573489832889
1451063_at	Stxbp4	-1.58986303823682	6.95408359316723	-9.82501479677908	1.1038261480535e-09	2.11845374907918e-07	12.3522153870791
1458232_at	Dkk1	-1.98890730617683	5.93636280989358	-9.8157783631708	1.1234036602813601e-09	2.1468910373877e-07	12.3349100893462
1454847_at	Lhfpl2	-1.93116390950027	10.6132366327151	-9.80523132998133	1.14619880299659e-09	2.17204673167854e-07	12.3151354570033
1417852_x_at	Clca1	1.1762094148769	9.54708115203971	9.79569724261386	1.16721621315481e-09	2.20262001797051e-07	12.2972473205064
1417852_x_at	Clca3a1	1.1762094148769	9.54708115203971	9.79569724261386	1.16721621315481e-09	2.20262001797051e-07	12.2972473205064
1451596_a_at	Sphk1	1.34564943098674	9.3454363921557	9.76306969328007	1.24220688001957e-09	2.30816741300769e-07	12.235939373272
1416953_at	Ctgf	0.638933538464475	13.6693387585208	9.76137631177055	1.24623231552348e-09	2.30816741300769e-07	12.2327536135211
1423394_at	Pcyox1	-1.25851213223252	10.2301371696397	-9.76032554041841	1.2487369432471e-09	2.30816741300769e-07	12.2307766052752
1451382_at	Chac1	1.65152326708396	7.36361161040822	9.75157905804552	1.26978814866032e-09	2.32509026767801e-07	12.214314559412
1434119_at	D2Wsu81e	1.36676203565518	10.9527103544499	9.74799764145973	1.27851352826799e-09	2.32509026767801e-07	12.2075709237223
1437613_s_at	Ptpdc1	1.00490798673159	9.03319874495722	9.73899592542315	1.30071910260263e-09	2.34654928985925e-07	12.1906135984195
1445387_at	Senp6	-2.38337483305129	6.23058790824703	-9.73591237294252	1.3084170212813601e-09	2.35103251302034e-07	12.184802362357
1451904_a_at	Adam33	1.20572495201214	7.16628304188607	9.71472840434847	1.3625909115197101e-09	2.43865923414486e-07	12.1448450524077
1453924_a_at	Ptgfr	-1.38720811882714	5.73607529042766	-9.70915689521673	1.377220493962e-09	2.4550996639597e-07	12.1343261242892
1422628_at	Fam111a	-1.1815666609578	9.56873762567834	-9.70506254102255	1.3880748208977901e-09	2.46470718493352e-07	12.1265934082675
1457976_at	Ifit1bl2	-2.14981219549644	7.44516629688011	-9.69701659076145	1.40966341699859e-09	2.49322469686485e-07	12.1113910876673
1438511_a_at	Rgcc	1.02919334266016	9.89092351948367	9.69180151330432	1.4238414449149801e-09	2.50846378934025e-07	12.1015329169415
1419413_at	Ccl17	1.49441988448419	8.61321783662172	9.68889467440027	1.43180805322071e-09	2.51052808458336e-07	12.0960364847479
1440972_at	Nsd1	1.17499532726376	9.52042267588174	9.68731884493292	1.4361460850591102e-09	2.51052808458336e-07	12.0930563373094
1422782_s_at	Tlr3	-0.733230342443232	10.8442766378023	-9.68272321739354	1.4488749378127902e-09	2.52300033089941e-07	12.0843633743238
1418180_at	Sp1	-1.13732447358579	9.53734576832067	-9.67827585419799	1.46130418684022e-09	2.5348569281031e-07	12.0759481823666
1438799_at	Dlx6os1	-1.431616982105	6.51890495295473	-9.67060553685802	1.48300037897496e-09	2.56263601885631e-07	12.0614283956427
1423433_at	Trove2	-2.63047922751051	8.04448118519143	-9.66667527419369	1.4942462339130702e-09	2.57221371739363e-07	12.0539854298881
1435761_at	BC100530	-0.931463090494162	12.3475275296459	-9.6614888866414	1.5092213589081e-09	2.58811378357848e-07	12.0441605120126
1435761_at	Stfa1	-0.931463090494162	12.3475275296459	-9.6614888866414	1.5092213589081e-09	2.58811378357848e-07	12.0441605120126
1435761_at	Stfa3	-0.931463090494162	12.3475275296459	-9.6614888866414	1.5092213589081e-09	2.58811378357848e-07	12.0441605120126
1437046_x_at	Fam63a	0.922687337872126	11.4074890689821	9.64576553336014	1.5555760318227301e-09	2.64747300419762e-07	12.0143527679909
1450092_at	Ighmbp2	1.28063824076136	7.00572682464153	9.63995130706359	1.5730877331385e-09	2.65623865355623e-07	12.0033220098195
1424415_s_at	Spon1	1.12748013261994	10.7366065227612	9.638202372181	1.5783950669676301e-09	2.65623865355623e-07	12.0000030440793
1442339_at	Stfa2l1	-1.24591703717134	11.4742489056975	-9.62969045491564	1.6044908926618301e-09	2.69011686802756e-07	11.9838440811284
1420962_at	Hapln2	1.09570317033714	6.8903639793494	9.6272535486212	1.6120437674982801e-09	2.69276985029407e-07	11.9792160914291
1434129_s_at	Lhfpl2	-1.50513793702121	10.4903755290549	-9.61529812069102	1.64963400406965e-09	2.74115401779813e-07	11.9564997281791
1417507_at	Cyb561	1.22851547776367	8.80588900818144	9.61418963765178	1.6531648806924301e-09	2.74115401779813e-07	11.9543925439916
1426378_at	Eif4b	-0.871486906884112	11.4442004177606	-9.60018280870047	1.6984601227767802e-09	2.80594322334636e-07	11.9277519191415
1417290_at	Lrg1	1.17672271110595	8.79868570964441	9.57611716503639	1.7793022179535202e-09	2.92877041357379e-07	11.8819183037943
1424441_at	Slc27a4	1.14898952580803	10.1054992449968	9.56812432314181	1.8070233428592402e-09	2.95958216023271e-07	11.8666785564316
1419301_at	Fzd4	1.28864395841483	8.12563890166466	9.56507753635682	1.81770749736028e-09	2.95958216023271e-07	11.860867069148
1455320_at	Nampt	0.943147068714897	10.2196581671633	9.5447782902204	1.89057746545083e-09	3.06382707113902e-07	11.8221161646594
1439554_at	Scmh1	-1.27433846520313	7.52580379686506	-9.54104036825445	1.90432160579689e-09	3.06738602653733e-07	11.8149745025229
1452035_at	Col4a1	0.922088706602088	11.6487490631231	9.52576219794051	1.96158097921272e-09	3.13725323278551e-07	11.7857645505419
1453239_a_at	Ankrd22	-1.26977696237267	7.50700997868509	-9.52575475511601	1.9616093027771303e-09	3.13725323278551e-07	11.7857503131427
1455707_at	Ranbp3l	-2.78707827338106	7.86060518326093	-9.50610687697167	2.03787224253227e-09	3.22100574560902e-07	11.748139852972
1436779_at	Cybb	-1.9181466721327	8.94896882689808	-9.50592109407414	2.03860779965866e-09	3.22100574560902e-07	11.7477839747219
1428223_at	Mfsd2a	1.1015471637181	9.3916218729494	9.5049281567808	2.04254372019285e-09	3.22100574560902e-07	11.7458818651648
1423570_at	Abcg1	-1.43185356446455	9.7947640475903	-9.49175086636724	2.09552729635463e-09	3.28104812028165e-07	11.7206263578078
1419039_at	Cyp2d22	1.21202211761913	8.69081277525505	9.48928448503402	2.10560092588127e-09	3.28104812028165e-07	11.715896708811
1425088_at	Scnn1a	1.57107063815998	6.50454392310553	9.48898041872787	2.10684630710966e-09	3.28104812028165e-07	11.7153135601845
1423523_at	Aass	-0.807086321083836	8.96930136631768	-9.48827996577403	2.1097180880283803e-09	3.28104812028165e-07	11.7139701604536
1440739_at	Vegfc	-1.7353295145913	6.61066656764101	-9.48433682239513	2.12596019217347e-09	3.29494606966377e-07	11.7064063662083
1433877_at	Fam46b	1.80645902758772	7.32301777054699	9.46734286309908	2.1974517180485803e-09	3.39408458683935e-07	11.673784324284
1437066_at	Zbtb20	-1.52500635014754	7.8864522459358	-9.46160424212393	2.2221506655404903e-09	3.42051935721986e-07	11.6627595216441
1420928_at	St6gal1	-1.00847357449331	10.4281622292983	-9.45520752605093	2.25002038055384e-09	3.44196166130476e-07	11.6504651759315
1420088_at	Nfkbia	0.766232564132268	13.5164713485508	9.44386445333193	2.30033218556348e-09	3.49317447478446e-07	11.6286504600754
1441482_at	Map2k6	-1.43161236756624	4.7161097296521	-9.41442016095755	2.43642895088591e-09	3.67509639176941e-07	11.5719427977227
1420965_a_at	Enc1	1.15354128166688	10.4736709565659	9.40578653210162	2.4778924655483204e-09	3.71903516176119e-07	11.5552928012673
1424727_at	Ccr5	-1.76735872421536	7.4656095949273	-9.40492898916693	2.4820504726948804e-09	3.71903516176119e-07	11.5536384747901
1443882_at	Slc26a2	-1.03968906550646	7.05957944556963	-9.40049938393494	2.50364357133815e-09	3.73896783810999e-07	11.5450915298436
1426504_a_at	Rnf121	-0.904668539886677	9.97495749189053	-9.39314053348926	2.5399459273045802e-09	3.78066340816383e-07	11.5308867205085
1426191_a_at	Bcl2l1	-1.91745396809059	6.87797710536668	-9.38049170609865	2.60362049960959e-09	3.85002911976696e-07	11.5064535185948
1424453_at	Pcyt1a	-1.15319313660473	6.30776255577193	-9.36117605405957	2.7040553531887904e-09	3.98547714000547e-07	11.4691004637518
1456022_at	Hipk2	-1.17957202542437	7.8710197803047	-9.35628919644507	2.7300941152941403e-09	4.00637172259226e-07	11.4596421273416
1434235_at	Slc20a2	1.14213135816359	10.6316369361924	9.35518786024782	2.7359980722343604e-09	4.00637172259226e-07	11.4575100836384
1421097_at	Endog	1.28819842604666	9.77841837988999	9.33345931888807	2.8552149949605502e-09	4.16741266950537e-07	11.4154127949797
1448943_at	Nrp1	-0.818900699547346	10.6355902432998	-9.299898593799	3.04999884013389e-09	4.40891018233585e-07	11.3502656001683
1421499_a_at	Ptpn14	1.133024159718	6.45106488089721	9.29207976074309	3.0973187052151403e-09	4.46300865571591e-07	11.3350658947721
1419644_at	Cstf2	1.03654729862851	7.69000578326404	9.27870845720928	3.1800072436773304e-09	4.55306370466956e-07	11.309052985802
1456260_at	Rbbp4	-1.58127165602683	8.72967963449529	-9.27249235615622	3.2192208893862303e-09	4.59039589138158e-07	11.2969517215712
1435691_at	Hykk	-1.54201678919537	8.05986040563116	-9.26902057124862	3.2413393194011102e-09	4.59709574353174e-07	11.2901906955201
1425526_a_at	Prrx1	-2.06899031750388	8.06689917254841	-9.25730580379135	3.3171383392976604e-09	4.67519550752074e-07	11.2673649974809
1459924_at	Atp6v0a1	-1.24752054780276	5.50334362242638	-9.24648400501309	3.3887863570652e-09	4.76129761651084e-07	11.2462625922493
1454970_at	Bud31	0.726001477198254	10.5875906771901	9.22111601365436	3.5630740483192805e-09	4.99062741159154e-07	11.1967326551966
1454970_at	LOC102642043	0.726001477198254	10.5875906771901	9.22111601365436	3.5630740483192805e-09	4.99062741159154e-07	11.1967326551966
1434316_at	Chsy1	-1.10946937182678	11.2091674081063	-9.21647186439483	3.59597057031074e-09	5.02111048580758e-07	11.1876556402196
1427973_s_at	Cdc73	-0.753634959401993	5.2227934143035	-9.21284781555113	3.6218590561758502e-09	5.03949382281244e-07	11.1805703718551
1451782_a_at	Slc29a1	-1.00660805417822	6.25691718569694	-9.21133354648535	3.63273321548124e-09	5.03949382281244e-07	11.1776093390228
1419829_a_at	Gab2	0.756275238627212	10.2780250829808	9.20995562256485	3.6426575602245103e-09	5.03949382281244e-07	11.1749146462157
1450606_at	Pnmt	1.56496198942326	6.40436912653687	9.20597193009552	3.6715074460835602e-09	5.06387331271604e-07	11.1671226072272
1446337_at	Htt	-1.50088913660115	5.48416828174247	-9.20253012885534	3.6966229217055304e-09	5.08296921926345e-07	11.1603887536674
1428614_at	Ldhd	1.27283499269462	8.06443834599047	9.19958691840591	3.7182407898571204e-09	5.09715434235093e-07	11.1546291051193
1442187_at	Bdkrb2	1.67122089985675	5.98542189726236	9.195891116474	3.74557145647188e-09	5.11906115934358e-07	11.1473950138619
1427327_at	Pilra	-1.43495111135672	9.56058322634613	-9.18471150346799	3.82951515801296e-09	5.21772704370747e-07	11.1255008933146
1449065_at	Acot1	1.71643527591542	9.331987561612	9.18321447733722	3.840902371368441e-09	5.21772704370747e-07	11.1225678249568
1423760_at	Cd44	-1.57967590012941	11.0454165904493	-9.17907040484499	3.87260720411025e-09	5.24427876684387e-07	11.1144468978732
1426373_at	Ski	-1.05201384660675	10.1185034851794	-9.17760953045238	3.883848155207931e-09	5.24427876684387e-07	11.1115835372308
1435129_at	Ptp4a2	-1.40406543785717	10.7519976045347	-9.17612167667941	3.89533133831333e-09	5.24427876684387e-07	11.1086669961875
1434849_at	Tspyl2	0.875448863331783	9.47481136509341	9.16578198975197	3.976107044108641e-09	5.32125827288854e-07	11.0883904313555
1421365_at	Fst	1.50943601418646	7.68137312826205	9.14827230269608	4.1168633253160405e-09	5.49333292411475e-07	11.0540198336323
1442094_at	Ing5	-1.94066959664592	9.38396949350594	-9.14660757600677	4.13051080487857e-09	5.49528518616013e-07	11.0507498779147
1435036_at	Aspg	1.32809039664499	7.89632536932154	9.14364547993956	4.1549097784909e-09	5.51148782116818e-07	11.0449306134679
1421442_at	Flt4	-1.44309630002565	7.03513580636599	-9.13944299770053	4.1897814886628e-09	5.54144677185282e-07	11.0366724540216
1438303_at	Tgfb2	-0.885684292059242	9.39709676105162	-9.1351463117511	4.22574741199046e-09	5.57267350959595e-07	11.028226677343
1439139_at	D2Ertd640e	-2.09973530407661	5.51851508910972	-9.13027815606032	4.26688232972598e-09	5.60383363586595e-07	11.0186545360395
1460241_a_at	St3gal5	-1.09954834713473	6.08192634231657	-9.12941413427181	4.27422622721866e-09	5.60383363586595e-07	11.0169552908437
1456494_a_at	Trim30a	-0.749853180580156	5.26054036184799	-9.10922692699	4.44957657515252e-09	5.81365807329576e-07	10.9772246091913
1456494_a_at	Trim30d	-0.749853180580156	5.26054036184799	-9.10922692699	4.44957657515252e-09	5.81365807329576e-07	10.9772246091913
1428646_at	Pbx1	-1.73994007221607	7.33614828557747	-9.1056791085888	4.48115295820242e-09	5.81365807329576e-07	10.9702363338907
1457042_at	Gxylt2	-1.32240231141864	7.60609615395959	-9.10538160237064	4.483811321864581e-09	5.81365807329576e-07	10.9696502459318
1459923_at	Bex6	-1.1383423177894	4.39698448985682	-9.1051560993605	4.485827386326081e-09	5.81365807329576e-07	10.9692059963772
1428472_at	Spsb1	1.2797294578803	6.53699841656023	9.09332401039938	4.592933450965931e-09	5.9354123659603e-07	10.9458865444851
1434026_at	Atp8b2	-2.04888216571591	8.34781150123277	-9.07674430716152	4.7474758318969105e-09	6.10763778699061e-07	10.9131778676125
1437214_at	Lrrtm4	-1.30056823400854	4.9371451016862	-9.07613157968744	4.75328898080686e-09	6.10763778699061e-07	10.9119683470598
1435142_at	Sft2d2	-0.930974488330133	7.9875940134951	-9.07433358473308	4.77038961069982e-09	6.11219721114127e-07	10.9084188176809
1451607_at	Klk1b21	2.65559364637266	7.08514683425582	9.06941999363009	4.8174471939978605e-09	6.15500526618973e-07	10.8987163395026
1434700_at	G2e3	-1.0268058411734	7.71642171866704	-9.03396594284309	5.17151259842007e-09	6.58030400912933e-07	10.8286097298742
1421163_a_at	Nfia	-1.78728187962239	8.83788070848212	-9.03319498263694	5.179503610210221e-09	6.58030400912933e-07	10.8270833187699
1428731_at	Usp54	1.18475214135054	10.3574633602401	9.02576186674689	5.2572049124816305e-09	6.64609537034337e-07	10.812362424688
1436248_at	Rasal2	-1.02777917644517	9.97953571376225	-9.0253025047087	5.262046104757351e-09	6.64609537034337e-07	10.811452433063
1416287_at	Rgs4	-0.904026443338373	6.25436166511403	-9.02402843691697	5.275497533497981e-09	6.64609537034337e-07	10.8089283655515
1432499_a_at	Ube4b	-0.901436043616362	6.51314731656502	-9.02026404337265	5.315449215094771e-09	6.67777367827268e-07	10.8014693860115
1420330_at	Clec4e	1.5338155999992	9.38195730412427	9.01865948074236	5.332573316769571e-09	6.68067747665623e-07	10.7982894234263
1437486_at	Gprc5a	1.53575162696358	7.02562583483183	9.01327075141417	5.390500438383541e-09	6.71395064217474e-07	10.7876073114387
1460026_s_at	Zfyve27	0.99075846079166	10.7243632656303	9.01160814513682	5.408503733983751e-09	6.71395064217474e-07	10.7843107099315
1421098_at	Stap1	-1.79353304260315	8.19641420147645	-9.01137191801634	5.41106671657549e-09	6.71395064217474e-07	10.7838422899517
1424377_at	Rsl24d1	-1.54390206477332	11.3290249044156	-9.01067106096068	5.418678152927e-09	6.71395064217474e-07	10.7824524998074
1450015_x_at	Sgpp1	-0.736759522778038	5.83931252957046	-9.00800996389869	5.4476789389116104e-09	6.7181686700723e-07	10.77717496435
1451289_at	Dclk1	-1.11795199587747	9.77780649651151	-9.00762623000742	5.4518740898127804e-09	6.7181686700723e-07	10.7764138560004
1448922_at	Dusp19	-1.26394343189398	6.52199131441262	-9.00562433083863	5.47381388598113e-09	6.7268250700718e-07	10.7724429054656
1420888_at	Bcl2l1	1.14040820232791	10.5695262230138	9.00081027138359	5.52694739102863e-09	6.76233481337479e-07	10.7628915187264
1456879_at	Ccdc174	1.05026244940602	9.72465005274229	9.00029223119837	5.532696716559051e-09	6.76233481337479e-07	10.7618635053528
1417356_at	Peg3	-0.938918811031103	5.78559459718488	-8.97720719475129	5.795268227803531e-09	7.05128561990756e-07	10.7160153965322
1429403_x_at	Glt8d2	1.1800572843358	9.0303231979242	8.97636329170584	5.805107035612431e-09	7.05128561990756e-07	10.7143379693437
1418939_at	Hlx	1.30018392123573	8.38759303252687	8.97542991500487	5.816009069877861e-09	7.05128561990756e-07	10.7124825809599
1451987_at	Arrb2	1.34785321557505	11.1513444919274	8.9705055820507	5.87387714535589e-09	7.10235209471035e-07	10.7026918873661
1438254_at	Mcmbp	-1.04363332527565	10.212261472303	-8.96720842491478	5.9129554009452205e-09	7.13048667213985e-07	10.6961345212809
1459329_at	Ttc7	-0.965715026013016	6.43529166583189	-8.96418223409965	5.94905828684192e-09	7.1548927411962e-07	10.6901147325464
1436918_at	Dyrk2	-1.2083696435997	7.9134017301002	-8.9601028679453	5.9980860825860104e-09	7.17790850216908e-07	10.6819979381645
1428432_at	Zcchc24	-1.41677354318631	7.91172762700303	-8.95994220589629	6.000025510116721e-09	7.17790850216908e-07	10.6816782187945
1419621_at	Ankrd2	1.43256287344343	8.4448242125097	8.95747219703753	6.029923748507681e-09	7.19459235400648e-07	10.6767624241216
1430606_at	Klrg2	1.6143432222565	6.22291765728375	8.95414243839821	6.070472369792911e-09	7.22386212005357e-07	10.6701342299147
1421907_at	Med1	-1.53996889403582	10.027149068636	-8.93999560279057	6.245910144754291e-09	7.41307351154114e-07	10.6419565888218
1429428_at	Tcf7l2	-1.12246371429052	9.61353197223724	-8.9332088981417	6.3319225247359405e-09	7.4954340626802e-07	10.6284290433779
1419259_at	Rsu1	-0.728760388464323	11.108762309711	-8.92893503191421	6.386714449658891e-09	7.54050283754099e-07	10.6199069316938
1419209_at	Cxcl1	3.59346082041405	7.07698786925081	8.9241737741154	6.4483313657093e-09	7.55669571156833e-07	10.6104099899975
1454904_at	Mtm1	-1.37214549681892	8.19027319656418	-8.92404220989463	6.4500426627301204e-09	7.55669571156833e-07	10.6101475237933
1453591_at	Tmem242	1.29455250057469	6.88455921890678	8.92399208535252	6.450694771632131e-09	7.55669571156833e-07	10.6100475263858
1419709_at	Stfa3	-1.4739572339235	8.9468180686401	-8.92010694323072	6.50144716388575e-09	7.59641887405211e-07	10.6022956942554
1439007_at	Alg6	-1.57197264574148	6.32514603468301	-8.90770268492202	6.66626206934564e-09	7.72446149628849e-07	10.5775321414668
1455803_at	Slco4a1	0.741519969728212	8.14575928034547	8.90570662312146	6.693183702818541e-09	7.72446149628849e-07	10.573545268611
1420988_at	Polh	-2.38955043425794	7.5223444157734	-8.90544885663261	6.69666846643932e-09	7.72446149628849e-07	10.5730303735809
1456046_at	Cd93	-1.93992441006826	8.97329933542922	-8.90233612939157	6.7388977634279e-09	7.73361394474203e-07	10.5668118982328
1433428_x_at	Tgm2	0.705729496036979	12.7930674996557	8.89704176445072	6.8113568778122e-09	7.78915256910219e-07	10.5562319647019
1450108_at	Kif1a	-1.33671710424155	6.60996499425604	-8.89448347986049	6.846657398065051e-09	7.78915256910219e-07	10.551118258279
1449878_a_at	Slc12a6	-0.813526138070495	10.4851639448328	-8.89378163765946	6.85637473655478e-09	7.78915256910219e-07	10.5497152011787
1441938_x_at	Cables1	1.06319983243077	7.0487791074486	8.87166440109321	7.1700023956756e-09	8.1046184974277e-07	10.5054656208926
1431269_at	Prdx4	1.09429328732292	5.05715236668003	8.87003576769383	7.193674174944191e-09	8.11104747410395e-07	10.5022045685828
1451726_at	Mtmr6	-1.74758780757591	5.33903205590326	-8.86450495253349	7.274666855379051e-09	8.15645485207716e-07	10.4911273449428
1448890_at	Klf2	1.14192128551284	9.4239855314897	8.86378207884368	7.285321849674841e-09	8.15645485207716e-07	10.4896792469458
1430130_at	Vwce	2.40234881484224	6.05760572688339	8.86358696818051	7.2882004953040906e-09	8.15645485207716e-07	10.4892883787796
1460325_at	Pum1	-1.28000019012322	8.92370342354578	-8.85482145078896	7.4187443823649e-09	8.28199976210494e-07	10.4717228522579
1425454_a_at	Il12a	-1.47635540220378	7.9138382930945	-8.84761961148726	7.52780494729914e-09	8.38300076365774e-07	10.4572828809638
1419874_x_at	Zbtb16	1.02019606944778	11.7771785411307	8.84569993076703	7.55715380025147e-09	8.39495550603798e-07	10.4534326341792
1440618_at	Rhbdl2	-1.33885985320853	4.77164482629277	-8.84256482352161	7.60533867363796e-09	8.42772431252446e-07	10.4471435459457
1456475_s_at	Prkar2b	-1.21246299685587	11.2047029696242	-8.83983685560346	7.6475239226923e-09	8.45370040287611e-07	10.4416700806911
1429459_at	Sema3d	-0.899149106501693	10.1964553212612	-8.82365839268355	7.90271805682145e-09	8.6509826961336e-07	10.4091880256931
1421867_at	Nr3c1	-1.27819123333158	10.2303594359978	-8.81861860372787	7.983996298521351e-09	8.71879460192763e-07	10.3990620659495
1416042_s_at	Nasp	-1.48672599124903	11.1716092529976	-8.81614607871359	8.0241863337396e-09	8.74151758062777e-07	10.3940929748573
1432798_at	Slc12a6	-1.17554205791965	7.0150132905581	-8.80651951893265	8.18266155884215e-09	8.87998692083679e-07	10.374738187629
1423776_s_at	Tbc1d22a	0.971615331426805	11.285571546209	8.80574548922663	8.1955433015411e-09	8.87998692083679e-07	10.373181395997
1440007_at	LOC105244220	1.73570037360512	7.85100303591158	8.80485673278337	8.210360182676531e-09	8.87998692083679e-07	10.3713937542366
1436763_a_at	Klf9	1.2153609102928	9.0562809023485	8.79414519912303	8.39112647431355e-09	9.047998874486e-07	10.3498400030962
1425014_at	Nr2c2	-0.800788896504723	8.57144016065882	-8.7930427734109	8.409962422402031e-09	9.047998874486e-07	10.347620799416
1426358_at	Taok1	-2.22066889381275	7.22558387587629	-8.7921126989459	8.425887513101971e-09	9.047998874486e-07	10.3457484110497
1428306_at	Ddit4	1.00303562886658	13.2115187869522	8.78861316155339	8.486087200691992e-09	9.09099807217125e-07	10.3387022094706
1423753_at	Bambi	0.793611533607698	11.0671178237436	8.78206860770164	8.59986146578409e-09	9.18042178949328e-07	10.3255204135585
1455496_at	Pfas	-2.46255130853053	9.54648053235565	-8.78147428159952	8.610271206748541e-09	9.18042178949328e-07	10.3243230500618
1440359_at	Fam110b	0.70577597868596	7.47489289883619	8.77420819308906	8.738594205344941e-09	9.29526738809581e-07	10.3096804118704
1419283_s_at	Tns1	1.83921890413027	7.83327059683938	8.76937504783643	8.825041270850631e-09	9.36513379662669e-07	10.2999365925767
1453522_at	Dtd2	1.02878486239716	7.64850642141729	8.76676710247318	8.8720537092654e-09	9.38379386837485e-07	10.2946775221487
1422160_at	H2-T24	-1.16163707246948	9.50967301633137	-8.7660935471821	8.8842375596906e-09	9.38379386837485e-07	10.2933191062675
1439067_at	Lair1	-1.60893527092895	6.28892266346989	-8.76473247616907	8.90891049393351e-09	9.38422164803412e-07	10.2905739272994
1417955_at	Ccdc71	1.05109842999663	9.6216391069593	8.76298023639499	8.94077848341873e-09	9.38422164803412e-07	10.2870394117558
1435077_at	Asxl1	1.14900564744433	9.25228966323417	8.76263539542669	8.94706394238414e-09	9.38422164803412e-07	10.2863437685843
1455385_at	Sh3glb1	0.962818687591899	12.4788388478801	8.75220985969451	9.13925924843788e-09	9.56356685298833e-07	10.2653046843639
1456263_at	Notch4	1.05012413081777	8.31299137715763	8.74521153150907	9.270658310954291e-09	9.67861019635068e-07	10.2511733629925
1453569_s_at	Mark4	0.90109213585891	9.50906733918823	8.7330273748279	9.504094583375752e-09	9.89940345969584e-07	10.2265543806861
1451506_at	Mef2c	-1.1852218257243	11.1584222546299	-8.7270408882753	9.62100268830536e-09	9.9800697528116e-07	10.2144506967684
1420824_at	Sema4d	-1.12510208117739	11.5713013274655	-8.7259598888574	9.642270767426412e-09	9.9800697528116e-07	10.2122645647935
1417570_at	Anapc1	-1.08950250127306	5.82525689043918	-8.72567294041333	9.647924463373e-09	9.9800697528116e-07	10.2116842345815
1442819_at	Rhbdl2	-1.06414424748092	5.28921579383384	-8.72359414367279	9.6889848825679e-09	9.9996088601532e-07	10.2074796935501
1430636_at	Ppp4r1l-ps	1.18630179705534	8.02547192281957	8.70732123724004	1.00167006881416e-08	1.03142287154309e-06	10.1745456412113
1428677_at	Wdr73	1.36376022862958	9.82371036870174	8.70330962106154	1.00992323403611e-08	1.03519426768778e-06	10.1664210494065
1451790_a_at	Tfpi	-2.12966711084011	8.11307015453262	-8.70062284278463	1.01548997645119e-08	1.03619034904808e-06	10.1609783575491
1448843_at	Ssr1	-0.810591200242656	6.93908562258554	-8.69128030986347	1.03509436909044e-08	1.05143673739522e-06	10.1420450869142
1450172_at	Pknox1	-2.32121425986547	6.91442459812318	-8.67800686486264	1.06362095631323e-08	1.07798581462209e-06	10.1151247046686
1418149_at	Chga	1.18559154695485	9.18974527731526	8.67417342302679	1.07200957329668e-08	1.08405165392945e-06	10.1073453978513
1441894_s_at	Grasp	1.27502719713381	9.768528567317	8.6650704279878	1.0922039067238e-08	1.0995421517221e-06	10.0888642607768
1456003_a_at	Slc1a4	0.896139652289672	11.184433533982	8.66343396941956	1.09587567232565e-08	1.10078148546902e-06	10.0855406585585
1456322_at	Gas1	-0.813056879366388	6.93702710404364	-8.65543523983453	1.11400667299229e-08	1.11403137380543e-06	10.0692901020439
1454880_s_at	Bmf	0.906503495110701	7.40365172913523	8.64953950011372	1.12756858926519e-08	1.12400085507004e-06	10.0573063734485
1439680_at	Tnfsf10	-1.0512713325562	7.50506092968552	-8.64133118349706	1.14673421934881e-08	1.13918193891742e-06	10.0406140325087
1425074_at	LOC105242468	-0.88874074856804	8.2276963486214	-8.63592280433993	1.15954557531866e-08	1.14937725258125e-06	10.0296104918156
1425074_at	Wrn	-0.88874074856804	8.2276963486214	-8.63592280433993	1.15954557531866e-08	1.14937725258125e-06	10.0296104918156
1420881_at	Nsd1	-1.14424384198851	6.2720781891958	-8.62569503543578	1.18417811973104e-08	1.16865683540459e-06	10.0087906074854
1417422_at	Gnmt	1.34969155402696	7.8682840386124	8.62444414680325	1.18722757208989e-08	1.16910809451585e-06	10.0062432707082
1424361_at	Tti2	0.95958197517704	9.666373503826	8.62031661791955	1.19734734738245e-08	1.17650463429838e-06	9.99783633689721
1445460_at	Bach2	-1.95030722269514	9.08874799933022	-8.61179737180193	1.21851685732516e-08	1.19065939075673e-06	9.98047687566409
1456015_x_at	Ndufv1	0.809140249473378	12.7988331890665	8.6104856604691	1.22181045842481e-08	1.19065939075673e-06	9.9778031360379
1422693_a_at	Sub1	-0.775688063701878	12.1322857758544	-8.61028591638694	1.22231280441756e-08	1.19065939075673e-06	9.97739596472658
1435498_at	Arfip2	0.704103436886092	9.62839693801942	8.60421781396654	1.23767571097642e-08	1.20185882176994e-06	9.96502370393745
1448355_at	Prss16	1.29886131542193	7.69648257856452	8.60217670241781	1.24288792500326e-08	1.20185882176994e-06	9.96086092747609
1438321_x_at	Fam63a	1.20466790760302	10.3006102422121	8.60155920341414	1.2444692351978e-08	1.20185882176994e-06	9.9596014453471
1423010_at	Sacs	-0.907410385053706	5.03416878387596	-8.59442179725389	1.26289820540822e-08	1.2170506829512e-06	9.94503977929644
1424852_at	Mef2c	-0.98232806468395	11.086978142096	-8.58164157385931	1.29660333421916e-08	1.24463056073651e-06	9.91894797426376
1456201_at	4632427E13Rik	-1.3333004954568	6.70710461589847	-8.58147962214114	1.29703634852034e-08	1.24463056073651e-06	9.91861719151121
1427663_a_at	Clk4	-2.12841058196224	8.37795315615712	-8.57930134146578	1.30287498174581e-08	1.24520495567504e-06	9.91416774717189
1436845_at	Axin2	-1.36971466991774	9.32550547345701	-8.57898922940613	1.3037137793736e-08	1.24520495567504e-06	9.91353016032032
1439784_at	Fam219b	-1.32320534283793	10.0508162323328	-8.57817014631716	1.30591770478325e-08	1.24520495567504e-06	9.91185686149727
1452532_x_at	Ceacam1	-1.50879106784838	6.8382114469994	-8.57654234482335	1.31030907710405e-08	1.24675632249936e-06	9.90853116046886
1421964_at	Notch3	-2.19535354119691	7.52885963100185	-8.57049693001936	1.32675169723819e-08	1.253438318736e-06	9.89617676716446
1454827_at	Pogz	-1.59425008798155	7.18563939238718	-8.56987750666036	1.32844840769785e-08	1.253438318736e-06	9.89491062780297
1428289_at	Klf9	0.784178848921874	11.3568518364831	8.56822589118955	1.3329834189054e-08	1.2550915485606e-06	9.89153436322413
1428545_at	Tmem248	-2.90731432201288	7.27851878772188	-8.56551456937491	1.34046281386896e-08	1.259504445173e-06	9.88599100249865
1453571_at	Deptor	-1.02335220195394	10.3352848738467	-8.55308363464935	1.37531251815512e-08	1.28171436135216e-06	9.86056255722217
1421425_a_at	Rcan2	1.12336162210416	9.96964768151379	8.55302896071314	1.37546784083378e-08	1.28171436135216e-06	9.86045066988184
1453244_at	Mirt1	-0.902012380502412	5.5567174257208	-8.55073893863127	1.38198981194018e-08	1.28513654656318e-06	9.85576388590321
1453429_at	9530057J20Rik	1.45354570468553	7.41301212158532	8.54755286964555	1.39111679683168e-08	1.29096211222028e-06	9.84924202732006
1453429_at	Gm29790	1.45354570468553	7.41301212158532	8.54755286964555	1.39111679683168e-08	1.29096211222028e-06	9.84924202732006
1453429_at	Gm31464	1.45354570468553	7.41301212158532	8.54755286964555	1.39111679683168e-08	1.29096211222028e-06	9.84924202732006
1453429_at	Gm38710	1.45354570468553	7.41301212158532	8.54755286964555	1.39111679683168e-08	1.29096211222028e-06	9.84924202732006
1453429_at	Gm40470	1.45354570468553	7.41301212158532	8.54755286964555	1.39111679683168e-08	1.29096211222028e-06	9.84924202732006
1453429_at	Gm40471	1.45354570468553	7.41301212158532	8.54755286964555	1.39111679683168e-08	1.29096211222028e-06	9.84924202732006
1419417_at	Vegfc	-1.99620631258785	8.13060969170518	-8.54459784317906	1.39963747190255e-08	1.29415467823751e-06	9.84319184686659
1456765_at	Nhsl2	-1.36461276685972	10.2065412192344	-8.54437024609207	1.4002959645682e-08	1.29415467823751e-06	9.84272580956592
1417921_at	Pbdc1	-0.840872078032766	10.6174905264332	-8.53838724494088	1.41772125050408e-08	1.30546120895737e-06	9.8304721779117
1426315_a_at	6330416G13Rik	1.1570152136152	9.22154290483969	8.53731972917857	1.42085377904507e-08	1.30546120895737e-06	9.82828530182063
1452692_a_at	Ndufv2	0.857967667090394	12.7457628556536	8.53719733284084	1.42121339570756e-08	1.30546120895737e-06	9.8280345547441
1450400_at	Tgs1	-1.37062694143101	6.96411476860012	-8.53427402647437	1.42983039778638e-08	1.31070692623096e-06	9.82204510714868
1424780_a_at	Reep3	-1.38180476699537	10.7005045983148	-8.53327121945258	1.43279875431623e-08	1.31076382593137e-06	9.81999022091601
1426005_at	Dmp1	-1.62323427683509	10.6561226169519	-8.53166919656713	1.43755400577891e-08	1.31202506492482e-06	9.81670717016869
1433930_at	Hpse	-1.08471795601685	10.8083158519712	-8.53084876198299	1.43999558133475e-08	1.31202506492482e-06	9.81502570216563
1445918_at	Tmem2	-2.06420923358824	6.09392041055832	-8.52738180919155	1.45036036783777e-08	1.31880449495668e-06	9.80791920027828
1450037_at	Usp9x	-1.28532180921167	5.94780965354773	-8.5240686514438	1.46033724215584e-08	1.325204626931e-06	9.80112637961649
1417130_s_at	Angptl4	1.7572173606952	10.7641315182437	8.52165609725574	1.4676466342114e-08	1.32916327007165e-06	9.79617906397699
1435678_at	Pantr1	-1.51166521083114	10.4555604897752	-8.51409775858374	1.49079149859199e-08	1.34741858472941e-06	9.7806742691191
1450141_at	Abcg3	-1.23014081302385	5.15339857927271	-8.51125254746913	1.4996011831019e-08	1.35267025918158e-06	9.77483568356907
1451547_at	Iyd	1.43516472083412	5.77016424115544	8.5073285889392	1.51183914256177e-08	1.35909489400154e-06	9.76678157651635
1430533_a_at	Ctnnb1	-1.59059416040697	6.98628415913673	-8.50703766006515	1.51275057490693e-08	1.35909489400154e-06	9.76618434602801
1433774_x_at	Cog1	0.722500227876986	10.3955057913063	8.49816201956253	1.54083044598929e-08	1.38157045615433e-06	9.74795840335416
1445882_at	Cd300lb	-1.27211470332988	8.96994912905254	-8.49241495758362	1.5592985082041e-08	1.39535559560542e-06	9.73615107331338
1449146_at	Notch4	1.11162040557375	8.65003280650979	8.48419960076367	1.58609545007792e-08	1.4165245721577e-06	9.71926463852773
1441947_x_at	Sik3	1.16875930597409	11.3305859813405	8.48210809164228	1.59299306150008e-08	1.41900345373121e-06	9.71496409743228
1459914_at	Slc25a53	1.31462470832051	9.31817693679282	8.48038847268339	1.59868736972779e-08	1.41900345373121e-06	9.71142777639452
1428663_at	Sgms2	-1.69553832902725	11.0800820976558	-8.47910488409525	1.6029514888737e-08	1.41900345373121e-06	9.70878786392691
1455216_at	Paqr6	-0.931785756005099	7.62384666451406	-8.47772716516939	1.60754135784792e-08	1.41900345373121e-06	9.70595410118073
1434061_at	Rp2	-1.4504698349644	9.29960439194117	-8.47683964336766	1.61050530780315e-08	1.41900345373121e-06	9.70412846076636
1446086_s_at	Gli2	0.804366927772013	6.80501182028544	8.47672307010029	1.61089503184049e-08	1.41900345373121e-06	9.70388866033396
1416981_at	Foxo1	0.883415106852232	8.49874510779838	8.47335447307812	1.62219890822248e-08	1.42514610617068e-06	9.69695837116272
1436003_at	Vcam1	2.27680351049566	6.83663282112982	8.47276417518839	1.62418815230644e-08	1.42514610617068e-06	9.69574377530196
1416265_at	Capn10	1.30929000858545	8.37858760371128	8.46843179651608	1.6388649863241e-08	1.4352320339457e-06	9.68682799367697
1447852_x_at	Rilpl1	0.633075465588289	12.9542890953282	8.46672052970818	1.64469985774213e-08	1.43755054814007e-06	9.6833055855791
1451798_at	Il1rn	-1.51639772112608	7.73724921674238	-8.46246363427869	1.65930757000007e-08	1.44751316662618e-06	9.67454157826261
1451691_at	Ednra	-1.09340570094644	4.21776088645174	-8.45660820510684	1.67961950554318e-08	1.46240384786685e-06	9.66248241365341
1435450_at	Cpne3	-1.14727908474578	11.7451649468327	-8.45385996603019	1.68924108637013e-08	1.46608394849207e-06	9.65682080927221
1439420_x_at	Ggt5	1.29418808904223	5.76613964968349	8.4533516157981	1.69102703622563e-08	1.46608394849207e-06	9.655773449439
1438989_s_at	Cdh6	-1.46871511162307	5.57609874173796	-8.45262072613151	1.6935982287851e-08	1.46608394849207e-06	9.65426752587514
1429759_at	Rps6ka6	-0.89509308488504	5.67885462496038	-8.44571718230123	1.71808384767942e-08	1.48443102709175e-06	9.64003980231088
1429652_at	Prrc1	-1.06885189413089	10.8297497959806	-8.44204503393971	1.73125665614981e-08	1.49091060179641e-06	9.6324690511765
1449373_at	Dnajc3	-1.37810037404577	6.28744441377522	-8.44067954609175	1.73618147373383e-08	1.49149563136895e-06	9.62965338861279
1441063_at	Ago3	-1.27534160545727	7.17458340449306	-8.43905598725568	1.74205585394438e-08	1.49369697849326e-06	9.6263052401233
1451858_at	Mrgpra2a	-1.51701605436458	10.5176830084383	-8.43234748600653	1.76654665970504e-08	1.5118220284508e-06	9.61246688185298
1451858_at	Mrgpra2b	-1.51701605436458	10.5176830084383	-8.43234748600653	1.76654665970504e-08	1.5118220284508e-06	9.61246688185298
1452220_at	Dock1	-0.999589964544342	10.3921369483494	-8.43112436686415	1.77105002289095e-08	1.51280543716676e-06	9.60994314363659
1435185_at	Lrrcc1	-1.57719992242687	6.62174007846538	-8.42995651197286	1.77536095236427e-08	1.513345987847e-06	9.60753324080802
1437176_at	Nlrc5	0.764680182536093	10.8617780912903	8.42665803662728	1.78759519101014e-08	1.51831131280129e-06	9.60072571240817
1450010_at	Hsd17b12	-1.21029338844317	8.03108420260455	-8.42298034952576	1.80133844134946e-08	1.5271083654756e-06	9.59313376136413
1437595_at	Tmem252	1.23148703836775	7.04888904324622	8.41617119128719	1.82707194234706e-08	1.54265116547422e-06	9.57907244607808
1451184_at	Gm6793	-1.21585315727274	11.9984182438673	-8.41542009042571	1.8299336456591e-08	1.54265116547422e-06	9.57752098209536
1451184_at	Hnrnpa3	-1.21585315727274	11.9984182438673	-8.41542009042571	1.8299336456591e-08	1.54265116547422e-06	9.57752098209536
1438443_at	Zbtb20	-0.831298544282553	11.3716378600532	-8.41152588996644	1.84484482819168e-08	1.54942917311495e-06	9.56947591108021
1449110_at	Rhob	0.811560737654424	10.7988340087408	8.40783631557399	1.8590880101553e-08	1.55559792849748e-06	9.56185162693089
1433201_at	2310079F09Rik	-2.02794452087067	4.96864706585731	-8.40025274900839	1.88872044694856e-08	1.57746631255236e-06	9.54617467625626
1456727_a_at	Csnk1d	1.25161082888381	10.8644349693151	8.39912872652062	1.89315375262724e-08	1.57824634745362e-06	9.54385038408009
1444606_at	Efna2	-1.16874676507547	8.87803326929279	-8.39507031212914	1.90925017711399e-08	1.58872863907783e-06	9.53545678819548
1451368_at	Alg1	0.70540169867969	9.53518459264605	8.3912831531869	1.92439796565533e-08	1.59838439500959e-06	9.52762212827721
1416242_at	Klhl13	-0.766587990587295	7.78754046387256	-8.38956542498573	1.93130926574055e-08	1.60117608812802e-06	9.52406792958528
1434927_at	Hspb7	1.94517996168659	8.67260808530561	8.38681260068908	1.94243867459782e-08	1.60744819565205e-06	9.51837112624063
1448658_at	Sart1	0.9018736324254	10.4059875670836	8.38461438501323	1.95137329909828e-08	1.61188438026798e-06	9.51382129235585
1434201_at	Chrdl1	-0.775709073810051	10.4777910060588	-8.38074258909268	1.96721329701117e-08	1.62199793251372e-06	9.50580586697678
1418788_at	Tek	-1.64890532332199	9.96241924497504	-8.37690053874613	1.98306260099717e-08	1.62910940560243e-06	9.49784995276388
1455345_at	Jade2	0.571931084073201	11.0707653093111	8.37236831956836	2.00192828698721e-08	1.64099276288943e-06	9.48846222461875
1449048_s_at	Rab4a	0.726253884632287	10.6691849334347	8.37104517153886	2.00747078881939e-08	1.64099276288943e-06	9.48572100575723
1431691_a_at	Rab31	-2.12399023070751	7.37405955108259	-8.37081339856057	2.00844328310895e-08	1.64099276288943e-06	9.48524080722548
1428057_a_at	Ahnak	1.00856577668904	9.52971530236526	8.36817665741954	2.01954099880934e-08	1.64707628548463e-06	9.479777350759
1433471_at	Tcf7	-0.810829956163025	6.96309481270092	-8.36669962062195	2.02578525490751e-08	1.64845212219566e-06	9.47671643425817
1418176_at	Vdr	1.0035709401593	11.7999305175012	8.36604996422077	2.02853800984145e-08	1.64845212219566e-06	9.47537003149063
1448660_at	Arhgdig	1.60564520913022	9.4446154074505	8.36138232533495	2.04842961978854e-08	1.66162273888638e-06	9.46569469032268
1418688_at	Calcr	1.4383651867372	7.30164756517845	8.35225989803602	2.08788808431339e-08	1.68755986542327e-06	9.44677643561086
1440227_at	Slc5a3	-0.889863691143145	8.76043136268331	-8.34980346878062	2.09864645959617e-08	1.69094682505052e-06	9.4416802628665
1418106_at	Hey2	-1.69763290124717	9.29191479707698	-8.34959161148115	2.09957699835545e-08	1.69094682505052e-06	9.44124069868144
1454803_a_at	Hdac11	1.17510482532458	8.09977540976821	8.34701480508248	2.11092917083796e-08	1.69705911825246e-06	9.43589380681619
1455425_at	Tet1	-2.16930974837955	5.79372806557417	-8.34449854930472	2.12207562367716e-08	1.70298456767728e-06	9.43067166336013
1434841_at	Ino80d	-1.65119765659968	9.64790495471936	-8.33680013946278	2.1565559562578e-08	1.72604228634518e-06	9.41468918126803
1436156_at	Ccar1	0.739105916633789	10.9682776289274	8.33637833185071	2.15846178465817e-08	1.72604228634518e-06	9.41381323760981
1442714_at	D130037M23Rik	1.38476070134947	8.60715339052927	8.33356025366004	2.17123914500323e-08	1.73012467630372e-06	9.40796045901849
1415823_at	Scd2	-2.72575376507535	9.08458487613297	-8.33055088189675	2.18496991431971e-08	1.73493535397417e-06	9.40170916456396
1456067_at	Gli3	-0.90004370393436	6.36797742834735	-8.32089839991435	2.22961776028051e-08	1.76417527379669e-06	9.3816497675741
1449702_at	Zfand2a	0.623128599719871	10.9832712651812	8.31686309949687	2.24856078645704e-08	1.77604798651486e-06	9.37325991380615
1423851_a_at	Shisa2	-1.07227958437861	10.7420125867021	-8.31379490027025	2.263074834382e-08	1.78271395125106e-06	9.36687925312413
1425575_at	Epha3	-1.34350942415026	5.86690045921379	-8.31340931679933	2.26490564303865e-08	1.78271395125106e-06	9.36607729654894
1422089_at	Ncr1	-1.10967390093499	5.4857185506283	-8.31051611996065	2.2786917503468e-08	1.78974604628556e-06	9.36005921290025
1452092_at	Chst15	0.746852265438664	10.3147064855322	8.30987123331746	2.28177640543269e-08	1.78974604628556e-06	9.35871763718534
1420646_at	Nus1	1.33364408549991	7.53363351411611	8.30800831152366	2.29071141483056e-08	1.79360573846291e-06	9.35484182273422
1430989_a_at	1700020I14Rik	-0.669790898762253	9.5336547065802	-8.30718931371253	2.29465091925478e-08	1.79360573846291e-06	9.35313774195651
1438438_at	Rilpl1	0.597272162513792	12.4625527742321	8.29751458818214	2.34171955169258e-08	1.8267989013117e-06	9.33300054689746
1448863_a_at	Tnfaip1	0.620433645023648	11.8033828817597	8.29680360879219	2.34521754253669e-08	1.8267989013117e-06	9.33152018261862
1434184_s_at	Map4k4	-1.17986688511629	10.2852827702549	-8.29465801548028	2.35580644752586e-08	1.82942586319987e-06	9.32705231200563
1428746_a_at	Trnau1ap	0.804800080151028	11.4854778646389	8.29447689326732	2.35670257093884e-08	1.82942586319987e-06	9.32667512321847
1428292_at	Ndor1	1.08828385013054	6.90287478089354	8.28603373288122	2.39886822665169e-08	1.85715441379999e-06	9.30908707511308
1434298_at	Zeb2	-1.67073457041567	10.7707214245385	-8.28558226658299	2.40114464761918e-08	1.85715441379999e-06	9.30814633992921
1436553_at	Lhfpl4	0.912699065988073	8.89076355300259	8.28486293076306	2.40477634123233e-08	1.85715441379999e-06	9.30664737740821
1451166_a_at	Sgf29	0.993036155474146	12.1038527682894	8.28189351907835	2.41982793176666e-08	1.86240033362812e-06	9.30045890911044
1427317_at	Kin	-1.14515300860382	9.61661791671063	-8.28086678289224	2.42505488501569e-08	1.86324361787211e-06	9.29831883032931
1439965_at	Slc43a2	1.25936043656586	10.9436540378547	8.27571342572308	2.45146605825677e-08	1.88033283492242e-06	9.28757520071146
1443881_at	Pofut1	-1.21814383313124	9.60755081067872	-8.27166653639382	2.47241413965966e-08	1.89318081685552e-06	9.27913571662376
1436216_s_at	Inf2	0.817467492412233	11.9601025301333	8.27025909595669	2.47974267398014e-08	1.895574141342e-06	9.27620006922687
1435163_at	Zfp871	-1.2025193968093	10.5250274326279	-8.26862992900984	2.48825368582804e-08	1.89886175100728e-06	9.27280159800344
1455900_x_at	Tgm2	0.601538878684542	13.4573212919742	8.26173583309342	2.5246038983291e-08	1.9221098567061e-06	9.2584162889001
1452444_at	Napb	-2.39705932649159	6.12520760585551	-8.26081660034561	2.52949186278805e-08	1.9221098567061e-06	9.25649770460066
1448231_at	Fkbp5	1.49306765662944	6.13299684033773	8.26043888001761	2.53150319257539e-08	1.9221098567061e-06	9.25570930826454
1437287_at	Nadk2	-1.067264685953	8.50724343198774	-8.25939693901088	2.53705998737653e-08	1.92309147043141e-06	9.2535344147804
1439840_at	Polb	-1.82319649339385	5.85610080708975	-8.25739043492112	2.5477963334603e-08	1.92798930260727e-06	9.24934571542168
1423311_s_at	Tpbg	-1.70237152451654	8.72197920725766	-8.24894788778478	2.59348572927267e-08	1.95694006813605e-06	9.23171522573004
1424611_x_at	Trub2	1.12959448353365	10.4571494912974	8.23656214728312	2.66204749794483e-08	2.00101673674683e-06	9.20583219290362
1435414_s_at	Dctn1	1.06345947438249	10.7935034042855	8.22650273437457	2.71910431088744e-08	2.03419377755185e-06	9.18479482737206
1416480_a_at	Higd1a	0.959101168563588	12.5289757820164	8.22639617469953	2.71971541177305e-08	2.03419377755185e-06	9.18457190227514
1434976_x_at	Eif4ebp1	1.19449379904077	11.0284306572904	8.22096495117664	2.75105060579424e-08	2.0542240624491e-06	9.17320756791601
1420911_a_at	Mfge8	1.01459577534285	11.1498389281602	8.21420482356892	2.79057298287487e-08	2.0768586155221e-06	9.15905687083556
1453063_at	Cltb	0.806917652728128	10.8593269079161	8.20893613458596	2.82178102736723e-08	2.09662514193228e-06	9.14802371662782
1439964_at	Tmem170	-1.11716759820542	9.85954629150491	-8.20424864550743	2.84984857435104e-08	2.11399704854944e-06	9.13820439441513
1418312_at	Zfp276	1.0580435832357	9.80816563682855	8.20027806511536	2.87384831749474e-08	2.12829939191018e-06	9.12988444815564
1450513_at	Cd33	1.23912950888127	8.96377277451335	8.19367328703077	2.9142323013479e-08	2.15466870529658e-06	9.11603993353578
1455689_at	Fzd10	-0.831030070061455	5.0045609664886	-8.19179404576413	2.92582912352615e-08	2.15970244353769e-06	9.11209967491541
1433446_at	Hmgcs1	-1.52688884582574	9.90729154158098	-8.18742567153668	2.95297041926136e-08	2.1755700746544e-06	9.10293847536686
1425083_at	Otor	-1.45445198577995	10.2003909782082	-8.18469375072887	2.97007586611411e-08	2.17928175836644e-06	9.09720783394073
1432758_at	2900011L18Rik	-1.44707344490267	5.05027943030497	-8.18443807290664	2.97168196136529e-08	2.17928175836644e-06	9.09667145544245
1436953_at	Wipf1	-0.761938696647978	8.79267836107711	-8.17945295284302	3.00317642867853e-08	2.19880292386088e-06	9.08621150455815
1440668_at	Adamtsl3	-1.55673545078417	6.89524091174805	-8.17356794667573	3.04079894462039e-08	2.22274024637478e-06	9.07385891657979
1429148_at	Nfic	-0.641163197864867	8.56609773485668	-8.17109503471013	3.05675264227509e-08	2.23078642264157e-06	9.06866684858471
1460521_a_at	Nabp1	-1.42251154099532	6.41027537465386	-8.16844150453645	3.07396747192169e-08	2.23972547578579e-06	9.06309460940742
1439425_x_at	Mettl22	1.35733934801978	7.44288708983755	8.16661219481703	3.08589326506854e-08	2.24308172119841e-06	9.05925260673781
1448823_at	Cxcl12	-0.889342306905584	12.9606679350323	-8.16621013905528	3.08852076198801e-08	2.24308172119841e-06	9.05840812762484
1421534_at	Dfna5	-1.66566756408975	10.7445194095879	-8.16462439655512	3.09890631786547e-08	2.24700601032235e-06	9.05507720938586
1434592_at	Slc16a10	-1.5703474764615	9.23549879325715	-8.16319889132979	3.10827312045674e-08	2.25018019270818e-06	9.05208257663996
1453399_at	Ccnt2	-1.65024344644879	8.02507397528457	-8.1619666250156	3.11639366911235e-08	2.25244344343968e-06	9.0494936623241
1450241_a_at	Evi2a	-1.42705658351712	8.53677599600935	-8.16014028826073	3.12846930463773e-08	2.25409553387854e-06	9.04565625338449
1432294_at	9330177L23Rik	-0.863603320306661	5.20609234877108	-8.15919342725457	3.13474885162929e-08	2.25409553387854e-06	9.04366657236519
1449731_s_at	Nfkbia	0.522228109746796	13.1930760266935	8.15860302098701	3.13867097243015e-08	2.25409553387854e-06	9.04242586215322
1451340_at	Arid5a	1.40670180097563	8.7387465176742	8.1532361979852	3.17455582400917e-08	2.27624232462063e-06	9.03114551200769
1434862_at	Fut2	-1.19688051889356	6.66544040640182	-8.14159407274773	3.25385959623622e-08	2.32940193094999e-06	9.00666149007697
1418815_at	Cdh2	-1.01287199683265	10.7644647361662	-8.13672965059567	3.28759664373201e-08	2.34610595298983e-06	8.99642574296923
1418815_at	Gm34039	-1.01287199683265	10.7644647361662	-8.13672965059567	3.28759664373201e-08	2.34610595298983e-06	8.99642574296923
1415966_a_at	Ndufv1	0.920644047453016	12.6121097798925	8.13375250783767	3.30842199971703e-08	2.35418038233505e-06	8.99015959183628
1419054_a_at	Ptpn21	1.16110527253804	8.59904724521666	8.13362016029224	3.30935092880518e-08	2.35418038233505e-06	8.98988100418454
1434386_at	Atp2c1	-1.52830643713157	10.8895633502977	-8.13258884757443	3.31659877620384e-08	2.35562080953653e-06	8.98771003781271
1422313_a_at	Igfbp5	-1.98348459103651	9.2483691375575	-8.13181592377232	3.32204143442196e-08	2.3557765838658e-06	8.98608289611018
1449304_at	Zbtb11os1	1.44272746969798	9.52793211691351	8.12758719455845	3.35198188499903e-08	2.37158439170764e-06	8.97717919529876
1434101_at	Nfib	-2.10496948661254	8.5389205883194	-8.12718416835629	3.3548498745249e-08	2.37158439170764e-06	8.97633048276426
1460295_s_at	Il6st	-1.55315096080769	5.9012515000468	-8.1263548872928	3.36075910264267e-08	2.37204376038008e-06	8.97458407033421
1429402_at	Glt8d2	0.951356176525518	8.49525201568632	8.12458625236643	3.37339773558876e-08	2.3735352772666e-06	8.97085911868326
1456212_x_at	Socs3	1.58804692319445	10.0389352624095	8.1218874353815	3.39277782087868e-08	2.3797460730863e-06	8.96517425382705
1460616_at	Slco4c1	0.934090820449381	7.99512840323608	8.11453819901847	3.44613561072922e-08	2.41341866738352e-06	8.94968846143484
1454823_at	Wdr37	-0.801918226390015	6.15155208115977	-8.10752421058943	3.49786532636016e-08	2.44297325254048e-06	8.93490205179036
1424473_at	Polr2h	-1.2568439680677	8.32440305204133	-8.10682794728962	3.50304385466574e-08	2.44297325254048e-06	8.93343386273853
1449086_at	Rnf141	-1.24994843106674	10.098902871771	-8.10662069964186	3.50458680382628e-08	2.44297325254048e-06	8.93299683292228
1428423_at	Pcgf3	-0.891920761826395	8.7575799451529	-8.10337467262981	3.5288448370836e-08	2.4560868981066e-06	8.92615104888569
1452243_at	Kcnj14	-1.00491802744809	6.54764959396775	-8.10009422023701	3.55353580735669e-08	2.46946099302918e-06	8.91923116923542
1437939_s_at	Ctsc	-1.64497797602258	6.41543429189482	-8.0962430310984	3.58274965688674e-08	2.48593218884998e-06	8.91110544552307
1439956_at	Ms4a6b	1.17866642912155	8.86626239849253	8.09191283726244	3.61589255947508e-08	2.50140645513251e-06	8.901966586443
1448724_at	Cish	1.34125790043086	7.96491377137371	8.09188017027674	3.61614378560652e-08	2.50140645513251e-06	8.90189763294268
1426641_at	Trib2	-0.977887744681057	6.50843020942808	-8.08688893976504	3.65474086288728e-08	2.5165262237722e-06	8.89136039063565
1433762_at	C630043F03Rik	-0.890043429593211	7.22726355417311	-8.08259148646914	3.68831269317615e-08	2.53577120083746e-06	8.88228503306265
1421492_at	Hpgds	-1.55380083596056	6.62969110008077	-8.07865189263773	3.71936783697988e-08	2.55176659033811e-06	8.87396313975643
1416409_at	Acox1	0.735331277451575	8.96747260416808	8.0782067147536	3.72289398559339e-08	2.55176659033811e-06	8.87302262170464
1433875_at	Efcab14	-0.655978528124079	10.6719665833315	-8.07506809919265	3.74785207925968e-08	2.5619610259365e-06	8.86639094956981
1453760_at	Mier1	-1.00688367103153	4.91408350817773	-8.07490820778036	3.74912812824125e-08	2.5619610259365e-06	8.86605307357672
1428835_at	Myh14	1.01536833922544	7.28593833257458	8.07383259988387	3.75772388895893e-08	2.56395015303989e-06	8.86378005029677
1446582_at	Poln	1.18412229461629	7.17254833653652	8.07221682979313	3.7706745235165e-08	2.56890017651235e-06	8.86036522860038
1455005_s_at	Slc5a2	-1.07254415775264	8.81969254671134	-8.07080997545924	3.78198808560694e-08	2.56941588439162e-06	8.85739163983429
1425746_at	Cutal	-1.42558485932879	7.18466152519444	-8.07070600920455	3.782825540977e-08	2.56941588439162e-06	8.85717188126534
1424163_at	Rmnd5b	0.731550314977959	10.6349184033476	8.06353660982197	3.84103848059217e-08	2.60503272952162e-06	8.84201393457084
1460574_at	Fat4	-1.58221917915547	6.79691544976293	-8.06017586395591	3.86864321891442e-08	2.61981498222611e-06	8.83490598964064
1431045_at	Fam49a	-0.920678344389252	3.99937425724629	-8.05267060910792	3.9310301772519e-08	2.65409269497363e-06	8.81902676304646
1428143_a_at	Pnpla2	1.61064438348535	9.42835391405608	8.05117595063259	3.94357758947061e-08	2.65758350666209e-06	8.81586350490751
1456350_at	Zfp451	-2.10961922536998	8.40871178007222	-8.05065203581131	3.947985520196e-08	2.65758350666209e-06	8.81475463085035
1425787_a_at	Gm29719	1.08973474503731	5.50576336261017	8.04930883667897	3.9593096420912e-08	2.66123433931379e-06	8.81191155369489
1425787_a_at	Gm29721	1.08973474503731	5.50576336261017	8.04930883667897	3.9593096420912e-08	2.66123433931379e-06	8.81191155369489
1425787_a_at	Sytl3	1.08973474503731	5.50576336261017	8.04930883667897	3.9593096420912e-08	2.66123433931379e-06	8.81191155369489
1434881_s_at	Kctd12	-0.759601263177594	10.3987068556219	-8.04547232148772	3.99183868386318e-08	2.67910590001359e-06	8.80378962376309
1460739_at	Zmiz2	0.822443568528814	10.0819647894418	8.04262739961066	4.01613774854037e-08	2.69040150688385e-06	8.79776557903958
1419995_at	Anapc16	0.701689182878956	9.41081324766571	8.04210693677841	4.02059957792446e-08	2.69040150688385e-06	8.79666339106255
1427638_at	Zbtb16	2.67883288978475	6.81771843533562	8.03679228612716	4.06645421119187e-08	2.71030113914093e-06	8.7854063548352
1428675_at	Pithd1	0.654675561627617	11.288110775398	8.03665159930605	4.06767533996559e-08	2.71030113914093e-06	8.78510831061342
1419105_at	Nr1h4	1.42692029770184	6.05139814174877	8.03657201624759	4.06836626948053e-08	2.71030113914093e-06	8.78493971313989
1455720_at	Adamts2	-1.73451215443894	6.16125624689391	-8.03585305775115	4.07461364930113e-08	2.71045944243555e-06	8.78341655265077
1437707_at	Slmo1	1.47069767315645	7.22408762192595	8.02979598351939	4.12764014577034e-08	2.73765732668218e-06	8.77058138544024
1438704_at	Trim63	2.06177281952756	7.93647503556098	8.02687808623572	4.15343780360357e-08	2.75072244317657e-06	8.76439642688294
1422006_at	Eif2ak2	-2.01810852689961	7.72536633512771	-8.02297681655966	4.18818915144147e-08	2.7696703653836e-06	8.75612519665398
1425964_x_at	Hspb1	1.20072246366624	11.0613945092715	8.01974816708958	4.21717526394932e-08	2.78475580643306e-06	8.74927841017205
1418146_a_at	Rbl2	-1.11246907327276	6.63768576983737	-8.01801057611766	4.23286036323314e-08	2.78695233930186e-06	8.74559301303516
1444564_at	Apod	0.980308157010892	7.42297919019204	8.0152504609245	4.25789926250377e-08	2.79935152533793e-06	8.73973799674395
1422094_a_at	Zfp329	-1.95062636555939	8.37284292204581	-8.00899765450886	4.31518821009409e-08	2.82876894568973e-06	8.72647002886248
1449651_x_at	Gm29722	1.23080354713363	8.84409401411502	8.00574677534361	4.34528601219977e-08	2.84436494101918e-06	8.71956976448011
1416573_at	Pofut2	-1.16783697737509	5.80110426151508	-8.00328669813891	4.36820584648763e-08	2.8552239403252e-06	8.71434706514731
1456389_at	Zeb2	-0.940752645782295	8.98796179554844	-7.99964210142126	4.40239046333647e-08	2.86925162264362e-06	8.70660810268424
1451485_at	Luc7l3	-0.957593609514162	12.177591583162	-7.99684037149922	4.42885648942012e-08	2.88233559205392e-06	8.70065763165514
1415972_at	Marcks	-1.95538875918079	9.95598607844142	-7.99598683563787	4.43695175852024e-08	2.88344324583605e-06	8.6988446270753
1451641_at	Dbr1	0.864735125810589	8.90385214623846	7.99403131339174	4.45555616326572e-08	2.89136746071147e-06	8.69469049897033
1449108_at	Fdx1	1.27878024688868	9.91902780852328	7.98785108760408	4.51488302845387e-08	2.92565717623991e-06	8.68155830536002
1425357_a_at	Grem1	1.35944921100023	9.23473021772651	7.98567634190672	4.5359522884086e-08	2.93509302954829e-06	8.67693598218009
1428169_at	Atg16l1	0.762882208069814	7.17167835708381	7.98462577024016	4.54616660497233e-08	2.93748796634466e-06	8.6747028038997
1417134_at	Srpk2	-1.42329271519791	9.9774654574913	-7.98236585328164	4.56821924204503e-08	2.94544426732527e-06	8.66989842465286
1460691_at	Zfp598	0.700804272422912	9.92204007672553	7.98202635480205	4.57154162242009e-08	2.94544426732527e-06	8.66917662011918
1426225_at	Rbp4	0.953284236513468	11.654763198226	7.97610491541471	4.62989129906664e-08	2.97878355890449e-06	8.65658452227933
1437277_x_at	Tgm2	0.545902060000666	13.8774933112353	7.9708765560307	4.68204841602919e-08	3.0080493676828e-06	8.64546221922626
1450753_at	Nkg7	-1.12226260264596	10.4696945484046	-7.96794805514386	4.71152640189854e-08	3.01838852630719e-06	8.6392307486143
1420626_at	Gtf3c6	-1.373192077729	9.27441601887093	-7.96106645822619	4.78154994682309e-08	3.05798934912002e-06	8.62458290292299
1433598_at	Arglu1	-1.82691094601569	7.72238371200475	-7.96054479698724	4.7869015775232e-08	3.05798934912002e-06	8.62347225040317
1418169_at	Zcchc14	-1.1844282258764	7.00627208489709	-7.95888937119764	4.80392515045958e-08	3.0645237370704e-06	8.61994748466668
1433633_at	Irf2bp2	-1.40664789027655	10.6204416950465	-7.95344858178709	4.86031567663985e-08	3.09611719395669e-06	8.60836016021436
1427912_at	Cbr3	0.800946378501958	9.09629952694211	7.94658369680902	4.9324394030128e-08	3.137629753389e-06	8.5937340417992
1424483_at	Mob1a	-1.26292794091758	6.79133688525872	-7.94303235060084	4.97018182470046e-08	3.15274501372455e-06	8.58616507630264
1425588_at	Ptprj	-1.00576090933809	5.41521134075571	-7.94019410343349	5.00055927814649e-08	3.16755932589445e-06	8.58011467346223
1448219_a_at	Ywhaz	-1.13419696520224	10.9926705297779	-7.93896849358207	5.01373584764171e-08	3.16885760694315e-06	8.57750164639467
1417400_at	Rai14	-0.979829999898473	10.944214519752	-7.93869685099155	5.01666111917122e-08	3.16885760694315e-06	8.5769224701468
1437175_at	Pdik1l	-0.733845687165916	9.26716506083138	-7.93422200603654	5.06510350829809e-08	3.19498228430423e-06	8.56738005923439
1416904_at	Mbnl1	-1.1072282600237	11.2585983094091	-7.93073719981478	5.1031614542616e-08	3.21449280375213e-06	8.55994693337484
1436388_a_at	3830406C13Rik	-0.985732653659162	9.93165956222466	-7.92789427347361	5.13442723580939e-08	3.2251783114518e-06	8.5538816925348
1434267_at	Nek1	-1.20150715675866	10.3693400506645	-7.9254421170337	5.16155373585843e-08	3.23328911870594e-06	8.54864923675715
1424613_at	Gprc5b	-2.28836608216058	9.89098076449518	-7.92543096029058	5.16167749155956e-08	3.23328911870594e-06	8.54862542838575
1420953_at	Add1	-1.65710704724626	7.52213737399232	-7.91958365152216	5.22696049809046e-08	3.26398323765972e-06	8.53614495163002
1419075_s_at	Saa1	3.61513883818598	7.91380721594257	7.91910079334123	5.23238926149748e-08	3.26398323765972e-06	8.53511412818462
1434745_at	Ccnd2	-1.46817782130231	9.60913535665764	-7.91364445884015	5.29413941115065e-08	3.29794173456223e-06	8.52346349119944
1437592_x_at	Sgf29	1.01092020409642	11.8280122260078	7.91118627112302	5.32220360688976e-08	3.30792674030107e-06	8.51821329396337
1433691_at	Ppp1r3c	1.4963831083773	10.7710415601719	7.91095627768415	5.32483717314157e-08	3.30792674030107e-06	8.51772203100816
1448545_at	Sdc2	-0.871120853564434	10.3277956426323	-7.90099156300642	5.44023632999262e-08	3.36912919097335e-06	8.49643047094693
1427580_a_at	Rian	-1.31256643710021	5.64263172092851	-7.89988263153415	5.45323675619287e-08	3.36912919097335e-06	8.49406016873804
1456624_at	Wipi1	-0.761174561490875	5.27929896871381	-7.89579824472258	5.50139588447152e-08	3.39186669573724e-06	8.4853284609241
1424996_at	Cflar	-1.20289000951215	11.1486855233106	-7.89498239848174	5.51106786640078e-08	3.39186669573724e-06	8.48358404593012
1452831_s_at	Ppat	-1.8999765910381	9.29818271254498	-7.89485319089674	5.51260124603755e-08	3.39186669573724e-06	8.48330777013302
1418003_at	Rgcc	1.07809866413685	11.4385485137268	7.89302242708791	5.53437519064703e-08	3.40062473396964e-06	8.47939292300155
1423911_at	Ppp2r5a	-0.718728007689264	11.2573558315034	-7.89094608054244	5.55917705505679e-08	3.41038373181491e-06	8.4749523659151
1419472_s_at	Nudc	0.590299693156375	12.2979296425669	7.88995039538129	5.57111100590517e-08	3.41038373181491e-06	8.47282274162588
1449339_at	Anapc16	0.710389742385144	9.23697188014599	7.88922719699856	5.57979554280892e-08	3.41038373181491e-06	8.47127584016589
1425972_a_at	Zfx	-1.19441909894135	8.61466861843065	-7.88915058776357	5.58071632125305e-08	3.41038373181491e-06	8.47111197086155
1446971_at	D10Wsu159e	-0.945884916134324	4.55118507603656	-7.88853956919466	5.58806584734533e-08	3.41038373181491e-06	8.46980495580118
1428482_at	Akap10	-0.88932144568903	7.39837956927462	-7.88227608603697	5.66398173170461e-08	3.44891155334154e-06	8.45640389921242
1434281_at	Dda1	0.747387629845902	11.2304240248488	7.88201702643914	5.66714439066687e-08	3.44891155334154e-06	8.45584951000287
1438717_a_at	Osbpl6	-1.49120036707395	5.84825193022683	-7.88096895023543	5.67995810003191e-08	3.44891155334154e-06	8.45360652501646
1456890_at	Ddx58	-1.08507662075173	7.41226100928812	-7.88081982310855	5.68178373901413e-08	3.44891155334154e-06	8.4532873660642
1449121_at	Gm5446	-1.76391295564511	9.96867250883632	-7.87527186981108	5.75013345787234e-08	3.485709261875e-06	8.44141155008285
1449121_at	LOC632268	-1.76391295564511	9.96867250883632	-7.87527186981108	5.75013345787234e-08	3.485709261875e-06	8.44141155008285
1449121_at	Srsf10	-1.76391295564511	9.96867250883632	-7.87527186981108	5.75013345787234e-08	3.485709261875e-06	8.44141155008285
1424408_at	Lims2	1.03214936415377	9.642437200864	7.8732825725364	5.77484675608954e-08	3.49599145699858e-06	8.43715226671245
1416538_at	Siae	-1.01954905767865	7.63672903812244	-7.86934882095683	5.82403845124153e-08	3.5210450159443e-06	8.42872809533485
1417462_at	Cap1	-3.07044593782973	8.64309282858441	-7.86848666285993	5.83487723849931e-08	3.52287547969956e-06	8.42688148738754
1437100_x_at	Pim3	0.697717629414573	13.3096632875482	7.86451114670374	5.88512530973929e-08	3.5484630560769e-06	8.41836521762935
1440415_at	Gm38440	1.61560332224501	7.69625260352839	7.86220929462511	5.91442257968149e-08	3.56136679260634e-06	8.41343323384626
1440415_at	Teddm2	1.61560332224501	7.69625260352839	7.86220929462511	5.91442257968149e-08	3.56136679260634e-06	8.41343323384626
1450106_a_at	Evl	-0.897382379442315	8.31512362595975	-7.85963478137624	5.94736800464866e-08	3.57642992503545e-06	8.4079161705542
1452840_at	1500009L16Rik	0.94780818224003	7.74556108406904	7.85767741055274	5.97254229505184e-08	3.5831271351469e-06	8.40372099932348
1433442_at	Klhl9	-1.24278113716701	11.7243086537997	-7.85753374177753	5.97439437181097e-08	3.5831271351469e-06	8.40341305761163
1450034_at	Stat1	-1.20290086135281	10.3815086499459	-7.85582769318408	5.99643276711661e-08	3.58891422118606e-06	8.39975606957934
1426352_s_at	Tial1	-2.28482857688276	7.9949573963152	-7.85536986115052	6.00236117025625e-08	3.58891422118606e-06	8.39877461830073
1441610_at	Phf24	1.11702475513388	7.53707088891525	7.85494129378881	6.00791609275953e-08	3.58891422118606e-06	8.39785587512641
1438322_x_at	Fdft1	0.853773720636732	11.9781862487904	7.85058868885474	6.06463335016693e-08	3.61800302547459e-06	8.38852351484017
1437414_at	Zfp217	-0.78008711161042	11.2808157135946	-7.84922632573306	6.08249877303958e-08	3.62386759792415e-06	8.38560195053703
1460631_at	Ogt	-1.43626961077292	10.9818347101357	-7.84598327348368	6.12524486669798e-08	3.63851502693445e-06	8.37864624435788
1453323_at	2900079G21Rik	1.1656543720013	6.59950816909689	7.84580871330777	6.12755445868519e-08	3.63851502693445e-06	8.37827180588361
1442165_at	Armc9	-1.05041290986231	6.63119293671551	-7.84552680405133	6.13128626963966e-08	3.63851502693445e-06	8.37766709046183
1437056_x_at	Crispld2	0.754925948747584	11.9248564845586	7.84103772782661	6.19102704061878e-08	3.66913942915831e-06	8.36803621651007
1440772_x_at	9530077C05Rik	1.11877685748896	8.27526271570797	7.84002562968483	6.20457859428353e-08	3.67015494380628e-06	8.36586447268299
1443071_at	AI839979	-1.33785879992833	8.17996572335273	-7.83461876217155	6.27749286411133e-08	3.7057749432498e-06	8.35426009632182
1432472_a_at	Mccc2	-1.09216058702978	5.34617650483837	-7.83342930513369	6.29365121223186e-08	3.71005996592401e-06	8.35170670481034
1446193_at	D5Ertd579e	-1.0762904482583	6.53645981553146	-7.83287441546729	6.30120381787053e-08	3.71005996592401e-06	8.35051546345539
1428867_at	Exoc3l2	-1.18449767285493	8.82161894387045	-7.83166601461148	6.31768364161954e-08	3.71316000021822e-06	8.34792111153357
1435364_at	Cyhr1	0.786196261802313	10.2698862064833	7.83085316851468	6.32879393783592e-08	3.71316000021822e-06	8.34617587400626
1437545_at	Rcor1	-1.18942612555086	8.09256864983708	-7.83067967526426	6.33116791239177e-08	3.71316000021822e-06	8.34580335997321
1416075_at	Sav1	0.806241806729249	9.2170385720231	7.8291068843397	6.35273084686367e-08	3.72096771330388e-06	8.34242616959873
1450061_at	Enc1	0.883885335345551	8.67738685396363	7.82647288001842	6.38901233800533e-08	3.73257224242925e-06	8.33676951020286
1421028_a_at	Mef2c	-1.49344476859423	6.82554512338485	-7.82630819640872	6.39128780189915e-08	3.73257224242925e-06	8.3364158117438
1436508_at	Mlec	-0.965991665909308	9.5841678060731	-7.82586822134776	6.39737110795284e-08	3.73257224242925e-06	8.33547083890026
1423212_at	Phc1	0.658158963481734	10.0189893905068	7.82117378945687	6.46265056405339e-08	3.75671056037807e-06	8.32538652655749
1435631_x_at	Sh3glb1	0.976469301138682	12.2961841944396	7.820135123314	6.47718629935271e-08	3.75671056037807e-06	8.32315491000939
1459793_s_at	Lyrm5	-1.07030499782982	11.0040829599255	-7.81993137414938	6.48004163391845e-08	3.75671056037807e-06	8.32271712907433
1452527_a_at	P2rx4	-1.45144096780611	5.44317401096992	-7.81990650267395	6.48039027066836e-08	3.75671056037807e-06	8.32266368915909
1419527_at	Comp	1.32848902150518	11.1198675965193	7.81443964359803	6.55749227405602e-08	3.79652707384083e-06	8.31091528088704
1440866_at	Eif2ak2	-2.00960339352708	6.25418782360455	-7.81115936427897	6.60420810219276e-08	3.81378219740071e-06	8.30386389492849
1416221_at	Fstl1	-1.57649993295229	8.84814111642368	-7.80892311060471	6.63625162625722e-08	3.82652609903141e-06	8.2990559225628
1447923_at	1810026B05Rik	0.55084961712471	11.0638896477332	7.80117584728764	6.74850499313965e-08	3.87725253115403e-06	8.2823938534058
1428884_at	Tmem57	0.850308483895901	10.1417034449775	7.80039077903162	6.75998862575796e-08	3.87890899504211e-06	8.28070493996216
1442886_at	Tra2a	-1.43836924371167	8.09718390183916	-7.79674483714061	6.8135838445604e-08	3.90223651919908e-06	8.272860324088
1436643_x_at	Hamp2	1.3719067260967	9.40233590300528	7.79644930746113	6.81794722318546e-08	3.90223651919908e-06	8.27222438114752
1452656_at	Zdhhc2	-1.36754777236331	7.11781762935741	-7.79510108190761	6.83788973006989e-08	3.90869030058152e-06	8.26932301472319
1423271_at	Gjb2	-1.03534878940809	13.0144190608135	-7.79278474644083	6.8722923891466e-08	3.9233830258595e-06	8.26433769856624
1425234_at	Col20a1	1.15167402443065	7.03326263109039	7.79062574105362	6.9045186400381e-08	3.93679766351907e-06	8.2596903257157
1448853_at	Synj2bp	-2.32776773170366	9.74859604028418	-7.78498055565184	6.9895176391281e-08	3.98023024043329e-06	8.247535715732
1437289_at	Impad1	-1.09289281439777	9.14000346001857	-7.78285297746821	7.02183093682135e-08	3.98855915719874e-06	8.24295369663832
1419979_s_at	Creb3	0.583150241696706	13.2200497391811	7.77967970319639	7.07031180871031e-08	4.01104569666219e-06	8.23611846906054
1436644_x_at	Tmem25	1.17835658843037	10.8265573203505	7.77351590352452	7.16546769362639e-08	4.0599215885709e-06	8.2228376706621
1451943_a_at	Ppm1a	-1.3598696821681	6.4848437521209	-7.76928489754285	7.23154682770369e-08	4.08537958031011e-06	8.21371831194945
1426684_at	Cnot6	-1.68001155153549	9.26483998601189	-7.76926312271359	7.23188851935236e-08	4.08537958031011e-06	8.21367137285401
1435866_s_at	Hist3h2a	-1.38595383994509	9.45852726879234	-7.76890095690762	7.23757407744346e-08	4.08537958031011e-06	8.21289065743946
1429094_at	Ddi2	0.878148845913885	9.47795183401452	7.75818778842906	7.4078533023259e-08	4.17497632231587e-06	8.18978823070653
1443894_at	Evi2b	-1.66561132681032	7.59353502810055	-7.7577551520115	7.41481571179134e-08	4.17497632231587e-06	8.18885493772279
1443894_at	Gm21975	-1.66561132681032	7.59353502810055	-7.7577551520115	7.41481571179134e-08	4.17497632231587e-06	8.18885493772279
1435559_at	Myo6	-1.56124212812535	9.75852094620823	-7.75711563946005	7.42511970200261e-08	4.17556513316733e-06	8.18747531947642
1418172_at	Hebp1	-0.927699985996352	9.52991741949898	-7.75639510689573	7.43674674991515e-08	4.17689558116966e-06	8.18592084925078
1454699_at	Sesn1	1.05813488615111	10.6008027562203	7.7546007827513	7.46578273063665e-08	4.18798839470701e-06	8.18204947899124
1421188_at	Ccr2	-2.38487746169289	7.05655152859012	-7.7534741202595	7.48407408252442e-08	4.19303385336564e-06	8.17961840426987
1436568_at	Jam2	-0.741859344626055	10.3389184221708	-7.75274265343768	7.49597410292962e-08	4.19449042203758e-06	8.17803997557727
1427048_at	Smo	-1.42107080541099	5.13285185317633	-7.7510224311538	7.52403664347804e-08	4.20244663505842e-06	8.17432762462824
1451430_at	Slit2	-1.08381124190872	5.92385157441377	-7.75053877144715	7.53194618063954e-08	4.20244663505842e-06	8.17328378198712
1417109_at	Tinagl1	0.937653006642598	9.89644278466209	7.75006622430133	7.53968224613284e-08	4.20244663505842e-06	8.17226389141877
1424120_at	Rnf8	0.710355624721604	9.88612047449029	7.74959138423707	7.54746407928277e-08	4.20244663505842e-06	8.17123902097583
1424704_at	Runx2	-0.924987791216564	11.271701937548	-7.74716924506974	7.58728758994303e-08	4.2194113143529e-06	8.16601071482404
1440323_at	Syt2	0.965967084502123	10.5930785760008	7.74298145367079	7.65665150357773e-08	4.25274186530615e-06	8.15696924790536
1452175_at	1810026J23Rik	-1.15187920506688	7.79959975012745	-7.74229479305482	7.66808698601003e-08	4.25385474976677e-06	8.15548651209475
1434469_at	Otud4	-0.658733322015281	4.93099447408882	-7.73619287327259	7.77048158507279e-08	4.30007963151372e-06	8.14230751088726
1431233_at	Cnnm4	-1.06746991184897	5.52068330478162	-7.73272979982776	7.82921879598797e-08	4.32388504468403e-06	8.13482563305195
1427289_at	Ddhd1	-1.3875918851116	5.60462511103174	-7.73213618240585	7.83933288838288e-08	4.32388504468403e-06	8.13354297203075
1455419_at	D630045J12Rik	0.89453490314166	8.20906685875484	7.73196449406077	7.84226062959033e-08	4.32388504468403e-06	8.13317198673026
1426062_a_at	Casp7	-2.24469710323187	8.362765902647	-7.72774127250648	7.91463281051623e-08	4.35314456569625e-06	8.12404513948938
1423343_at	Slco1c1	-1.02490079937184	11.2224215506969	-7.72556043307763	7.95227377265567e-08	4.36646811153374e-06	8.11933114021583
1429488_at	Zdhhc21	-1.42100237196263	8.77595847638811	-7.72125130929222	8.02719071296529e-08	4.39895903214395e-06	8.110014810378
1415973_at	Marcks	-1.230326536973	12.0834828041297	-7.71863739137239	8.07298862782854e-08	4.41868762261766e-06	8.1043622673797
1454636_at	Cbx5	-1.33311137234745	12.0671086014116	-7.71768874841456	8.08967597278647e-08	4.42245425513506e-06	8.10231061336246
1432431_s_at	Macrod2	-1.10910854810961	7.36742537037064	-7.71674554033754	8.10630287703348e-08	4.4261787658243e-06	8.10027059027212
1440332_at	Cdv3	-1.18499654607828	6.91808395268495	-7.7087615682268	8.24845978795156e-08	4.49835290080294e-06	8.08299748829644
1431726_a_at	Tmem80	-1.02717049225409	7.19981236811546	-7.7019947387815	8.37095098957433e-08	4.55414065839315e-06	8.06835075015779
1418090_at	Plvap	1.08120850206816	9.69714539975405	7.70034335839228	8.40112669108153e-08	4.56505078186106e-06	8.06477539353813
1452953_at	Tvp23b	-1.11332013897011	10.6970263726011	-7.69540238056014	8.49208290551482e-08	4.59785631598588e-06	8.05407557565442
1431059_x_at	Htatsf1	0.920627230220169	7.77617809747525	7.69469665175015	8.50515673178672e-08	4.5994133544402e-06	8.05254702634577
1417995_at	Ptpn22	1.13960682358897	10.5560536040858	7.69342812709362	8.52870856040677e-08	4.60662616506474e-06	8.04979933574644
1418909_at	Ermap	-0.762645827822074	12.0299839893809	-7.68555163652853	8.67645436726773e-08	4.68082258873376e-06	8.03273347768634
1449729_at	Fgf4	-1.42311273994918	6.16219851008456	-7.68311048469302	8.72277720578332e-08	4.70019085732417e-06	8.02744253852207
1416556_at	Tspan31	-1.09651429283897	11.5639112210469	-7.6813487309535	8.75636580850768e-08	4.71265935954063e-06	8.02362361252308
1437958_at	Xpr1	-0.993925451880992	5.55818391557179	-7.67169504731968	8.94279257853631e-08	4.79151853921444e-06	8.0026898766001
1429509_at	Lsm12	-1.65223295465454	7.52111066477825	-7.67134870769016	8.94955622450103e-08	4.79151853921444e-06	8.00193861033553
1455061_a_at	Acaa2	-1.87053416863711	7.17504908765608	-7.67099759125501	8.95641852450657e-08	4.79151853921444e-06	8.00117696553624
1451730_at	Zfp62	-1.16932007184738	6.78571132955364	-7.67047541288195	8.96663410367172e-08	4.79151853921444e-06	8.00004422028048
1419037_at	Csnk2a1	-1.38214332153233	10.1075447608173	-7.66839161519295	9.00751966848134e-08	4.79288222526286e-06	7.99552352875264
1428349_s_at	Ebf3	-1.61768546132416	7.17317584584447	-7.66785089301729	9.01816029845387e-08	4.79288222526286e-06	7.99435036211502
1424256_at	Rdh12	1.02011704796333	9.3245238780836	7.66671934911535	9.04046927816252e-08	4.79687299899303e-06	7.99189520101022
1430995_at	Tmx3	-1.93501386774907	5.41677323740939	-7.66533953511176	9.06774982009006e-08	4.80569429654385e-06	7.9889011184798
1426174_s_at	Igh-V7183	-0.98777603418827	5.22112443744576	-7.6645468476674	9.0834604391177e-08	4.80818126427984e-06	7.98718093348934
1426174_s_at	Ighg	-0.98777603418827	5.22112443744576	-7.6645468476674	9.0834604391177e-08	4.80818126427984e-06	7.98718093348934
1426174_s_at	Ighg2b	-0.98777603418827	5.22112443744576	-7.6645468476674	9.0834604391177e-08	4.80818126427984e-06	7.98718093348934
1456220_at	Fbxl7	-1.98933330441902	6.2231004718125	-7.66362732452094	9.10171993036079e-08	4.80818126427984e-06	7.98518539804214
1457596_at	Donson	1.06185944218306	7.0882400478096	7.66349125321456	9.1044251783663e-08	4.80818126427984e-06	7.98489008822309
1455991_at	Ccbl2	0.815088657877187	8.20274149113774	7.66067376456184	9.16062609369681e-08	4.82597747881406e-06	7.97877483815171
1428737_s_at	Gramd3	1.0811147109294	8.58911289539617	7.65866401531423	9.20093271506425e-08	4.83649494617847e-06	7.97441208695021
1419687_at	Macrod1	1.11010701409844	10.5627781058991	7.65610931844628	9.25243185406612e-08	4.85436276391387e-06	7.96886556373055
1459909_at	Nfix	-0.730726279825663	8.73194473803268	-7.65591055629991	9.2564510254006e-08	4.85436276391387e-06	7.96843399192266
1455596_a_at	BC029214	0.898726202686234	9.4303941280315	7.6542986937982	9.28911087419318e-08	4.8574920607518e-06	7.96493395747257
1428128_at	Atxn7l3b	-0.734492592649819	9.79044404909399	-7.65405456624587	9.29406774963877e-08	4.8574920607518e-06	7.96440382222033
1417617_at	St6galnac2	0.99519880959777	9.72551776151682	7.65279029807833	9.31978155311473e-08	4.8649475442943e-06	7.96165826902924
1436535_at	Trove2	-1.72710414617241	7.18979146091212	-7.64893460824725	9.39865450489278e-08	4.90044759335456e-06	7.95328368510039
1448640_at	Slc14a1	-0.990531752963813	10.8188078010836	-7.6469406077975	9.4397131212372e-08	4.91617207252793e-06	7.94895189987967
1431239_at	Nono	-1.14352375340332	6.64680162533195	-7.64307463144178	9.51984380526518e-08	4.95218541477814e-06	7.94055185735634
1420970_at	Adcy7	-1.78577218118902	7.7521813577462	-7.6416573771868	9.5493942996973e-08	4.96183447362498e-06	7.93747191398694
1449484_at	Stc2	2.12877775924667	7.37031782306974	7.63559116488925	9.67694736601614e-08	5.0138155522963e-06	7.92428584141994
1450923_at	Tgfb2	-1.33988045378794	11.0359103569992	-7.63556743091765	9.67744984007727e-08	5.0138155522963e-06	7.92423424114917
1439573_at	Rtn4rl2	1.21871980731224	7.58279642853774	7.63531545630554	9.68278607137331e-08	5.0138155522963e-06	7.9236864157848
1459259_at	Gm5084	1.06051089732144	6.90698869877601	7.63204647790844	9.7522901422948e-08	5.0382363998584e-06	7.91657844259737
1436954_at	Wipf1	-1.15424495919212	9.57917552700975	-7.63101820353443	9.7742588721582e-08	5.04380834546003e-06	7.91434228824759
1415982_at	Herpud2	-0.749139157427811	7.78954919044245	-7.62757458991226	9.84820161806352e-08	5.07424592223697e-06	7.90685251622953
1450379_at	Msn	-0.627375290704211	4.04712684548376	-7.62722479208847	9.85574472379679e-08	5.07424592223697e-06	7.90609162360932
1420546_at	Th	1.46348202597545	5.9802527157773	7.62380616525081	9.92977798920416e-08	5.10071659557058e-06	7.89865441954118
1453442_at	LOC102633000	1.11337543160162	5.76044762608865	7.62153953647754	9.97917865974703e-08	5.12026094122015e-06	7.8937224949946
1420868_s_at	Gm21540	-1.09741215463019	8.71949049175462	-7.61991216202798	1.00148026531022e-07	5.12356793098054e-06	7.89018107898207
1420868_s_at	Tmed2	-1.09741215463019	8.71949049175462	-7.61991216202798	1.00148026531022e-07	5.12356793098054e-06	7.89018107898207
1421821_at	Ldlr	-1.28802347973191	11.4244700266271	-7.61964316355935	1.00207037324838e-07	5.12356793098054e-06	7.88959566205473
1429284_at	Mob3b	-1.59490365606614	9.61453171009334	-7.61833118809614	1.00495360929383e-07	5.12356793098054e-06	7.88674028893493
1423445_at	Rock1	-1.0488082731289	10.8702479796191	-7.61816523399387	1.00531892190966e-07	5.12356793098054e-06	7.88637909086839
1440002_at	Rnmt	-1.31007050053858	5.54010893942869	-7.61813817011677	1.00537851021436e-07	5.12356793098054e-06	7.88632018614996
1438702_at	Flrt2	-1.31515689589838	10.3347297847366	-7.61654214718022	1.00889900514088e-07	5.13570587255742e-06	7.8828462529819
1438847_at	Mxd3	1.1873032636341	11.7209365270271	7.61483426014998	1.01268028463201e-07	5.14914244838651e-06	7.87912844654429
1439201_at	Usp14	-1.29212492726684	7.18458515928693	-7.61342914566821	1.01580214222918e-07	5.15919959647277e-06	7.87606942861407
1438411_at	Hcar1	-1.15275527665892	6.08600330410132	-7.61158663206448	1.01991080032118e-07	5.17424038304674e-06	7.87205775556114
1424095_at	Rtca	0.567012730011019	10.9967185658415	7.60711680698763	1.02994928015187e-07	5.21929690832914e-06	7.86232374406662
1451963_at	Ighv6-6	-0.64836656231502	4.83601873900924	-7.60626560303559	1.03187242286097e-07	5.22317375347392e-06	7.86046975208908
1458370_at	Bmp2k	-1.11502059181215	11.0921815538394	-7.6055458129844	1.0335015391185e-07	5.22555525961697e-06	7.85890191268568
1433932_x_at	R3hdm4	-1.97936192652752	9.57737121038866	-7.60479980389333	1.03519278720258e-07	5.22824522907316e-06	7.8572768881259
1427703_at	Pafah1b1	-1.59602813849953	6.82287629245553	-7.60173332923452	1.0421746019924e-07	5.25174488541445e-06	7.8505964123824
1444674_at	AU015680	-1.45447823652751	7.12022156139458	-7.59930034008196	1.04774850311537e-07	5.26928539316367e-06	7.84529509914945
1417901_a_at	Ica1	0.746788506425228	9.33306288139315	7.5991943310898	1.04799206174316e-07	5.26928539316367e-06	7.84506409448628
1455688_at	Ddr2	-1.63166491935897	10.4645604424689	-7.59391070367727	1.06020536010147e-07	5.32475745500407e-06	7.83354856351422
1445539_at	Pde7b	0.973474841402554	8.70403372054366	7.58849522375808	1.07287529880326e-07	5.37132267278107e-06	7.82174168611401
1434008_at	Scn4b	-1.16810455572131	11.0740974518312	-7.58842111327286	1.0730497612416e-07	5.37132267278107e-06	7.821580081855
1423121_at	Ide	-1.4073001441297	6.02644591007987	-7.58626010126317	1.07814980905051e-07	5.39020538749895e-06	7.81686747867897
1420836_at	Slc25a30	-1.06802175436409	4.61447125271778	-7.58581121421915	1.07921231567184e-07	5.39020538749895e-06	7.81588849280595
1424619_at	Sf3b4	0.850257879921827	8.7944632199453	7.58355090933438	1.08457878570429e-07	5.40304852320449e-06	7.8109585328579
1455566_s_at	Spats2l	-1.25405947553745	9.73624321844946	-7.58298777859105	1.08592004631228e-07	5.40304852320449e-06	7.80973017707857
1449940_a_at	Eif2b4	0.731237712196047	9.91374701121797	7.58271276624817	1.08657568802166e-07	5.40304852320449e-06	7.80913027748247
1424390_at	Nupl1	-1.06991498017687	7.52999637967661	-7.58202504203368	1.08821703443874e-07	5.40525071257947e-06	7.80763006129106
1436236_x_at	Cotl1	1.62818079826485	10.081536720292	7.57868938940464	1.09621424236247e-07	5.4389833382607e-06	7.80035267729482
1460509_at	B3galt1	-1.7063337908516	6.1593887992067	-7.57649372363275	1.10151127665893e-07	5.45925935039499e-06	7.79556156644636
1416985_at	Sirpa	-1.58128679008265	10.9128382952807	-7.57189696054735	1.11268629237829e-07	5.49768888444833e-06	7.78552893629664
1422771_at	Smad6	-1.02991332931136	6.91507530827643	-7.57106692414317	1.11471654712162e-07	5.49768888444833e-06	7.7837170378419
1428820_at	Mapre1	-1.8518159421617	6.5612170148733	-7.57104476507659	1.11477079995577e-07	5.49768888444833e-06	7.7836686652008
1417744_a_at	Ralb	-1.5056871929209	10.2573337021722	-7.57075062644753	1.11549120716859e-07	5.49768888444833e-06	7.78302656217641
1441842_s_at	Zfp707	1.13583300399366	8.77920952180209	7.57031532368066	1.11655823296257e-07	5.49768888444833e-06	7.78207627684048
1456415_at	Zfp451	-1.77041186542514	8.14368988039921	-7.56903204087265	1.11970995781109e-07	5.50380833233494e-06	7.77927466210472
1450436_s_at	Dnajb5	1.48281290826706	8.03843687175712	7.56858062342463	1.12082080508991e-07	5.50380833233494e-06	7.77828909084035
1415971_at	Marcks	-1.33710303085007	11.9929184732145	-7.56831180036742	1.12148286233472e-07	5.50380833233494e-06	7.77770216121977
1455795_at	Dse	-0.896902177693358	10.8529214649789	-7.56568137697046	1.12798231022729e-07	5.52968806234357e-06	7.77195855447336
1427952_at	Aipl1	1.17967555596955	5.17076040874626	7.56285722336979	1.13500354065305e-07	5.55806674125878e-06	7.76579087639398
1423398_at	Taf12	-1.10840474818079	9.42797316467769	-7.56221169570973	1.13661470638174e-07	5.55991972587017e-06	7.76438095298927
1447883_x_at	Map1lc3a	0.771075130221488	12.6752998044958	7.55741692666047	1.14865571494627e-07	5.60059690808559e-06	7.75390671428186
1438233_at	Fam178a	-0.889086464704838	8.52729341055982	-7.55672664803092	1.15039996002794e-07	5.60304412496979e-06	7.75239853177155
1421214_at	Cmah	-1.06390464776739	6.24656674682488	-7.55483696891436	1.15518887217978e-07	5.61582608425288e-06	7.74826945782011
1451160_s_at	Pvr	0.804802037528748	8.85570909724636	7.55428732754075	1.15658564074653e-07	5.61582608425288e-06	7.74706836320459
1419365_at	Pex11a	0.854119531303149	9.66480006121313	7.55421883700648	1.15675981292453e-07	5.61582608425288e-06	7.7469186925109
1435734_x_at	Dus1l	0.748538859996592	11.2137059988287	7.55225900457963	1.16175512410118e-07	5.63401267226744e-06	7.74263564627472
1455711_at	Dtx4	-0.811297837855282	10.3622868619113	-7.54682113402157	1.1757318168739e-07	5.69365002307599e-06	7.73074889037314
1448609_at	Tst	0.91905415481441	9.77373592455257	7.54324620190827	1.18501431150126e-07	5.72236931213063e-06	7.72293216506162
1424551_at	Zfyve27	-0.816329538733179	5.88908881366156	-7.54323260370835	1.18504976331567e-07	5.72236931213063e-06	7.72290242873911
1429293_at	Gpc2	-1.36027679363889	8.97025162351084	-7.54093166408189	1.19106425465553e-07	5.74526085018385e-06	7.71787040688175
1459694_at	AI428898	1.39960558784045	6.82141646597574	7.53846842191267	1.19753776257748e-07	5.76545062194828e-06	7.71248263565308
1416610_a_at	Clcn3	-1.02788141658463	9.32676957112396	-7.53836644876189	1.19780653040188e-07	5.76545062194828e-06	7.71225957512517
1437129_at	Mgea5	-1.13219080388765	5.2163519251842	-7.53525607464616	1.20603430283613e-07	5.79090716092836e-06	7.70545512318731
1439128_at	Zbtb20	-1.60737658576139	9.73951365358236	-7.53491229963535	1.20694723648537e-07	5.79090716092836e-06	7.70470297790332
1441511_at	Kcnt1	1.55844513697252	7.46024966189283	7.53347511745689	1.21077153274983e-07	5.8030825609511e-06	7.70155839218064
1451688_s_at	Cant1	1.08252905446391	6.77066524438265	7.53051729778891	1.21868142493462e-07	5.83479309405269e-06	7.69508572951601
1430630_at	Itgb1	1.01309779375365	6.93976286757937	7.52623426228605	1.2302294645271e-07	5.87138402959118e-06	7.68571094657802
1416118_at	Trim59	-0.788272584463014	11.4773622669933	-7.52514513827213	1.23318388049628e-07	5.87926281123284e-06	7.6833266528352
1419561_at	Ccl3	-1.45994672524857	6.24650239080066	-7.52127517403387	1.24374085150876e-07	5.92189159321255e-06	7.67485327391163
1418721_at	Cops7b	-0.932713491093342	9.84887203952891	-7.52090650422639	1.24475138696825e-07	5.92189159321255e-06	7.6740459557643
1455706_at	Stxbp4	-1.4818700044831	8.66531911181224	-7.51853247413868	1.25127891462552e-07	5.94667337497635e-06	7.6688468274352
1442082_at	C3ar1	-1.20704748491476	7.7444579972005	-7.51742330152179	1.25434068990275e-07	5.95467336499031e-06	7.66641747422866
1452901_at	Creb1	-0.92123801072839	9.79219602785019	-7.51690397700328	1.25577688492458e-07	5.95467336499031e-06	7.66527997158242
1438495_at	Top1	-1.04723743639057	6.68295817698949	-7.51614197119337	1.25788727522468e-07	5.95467336499031e-06	7.66361084516336
1445597_s_at	Pla2g16	-0.905444802618497	12.4920710139314	-7.51601350086317	1.25824343514241e-07	5.95467336499031e-06	7.66332943106387
1416286_at	Rgs4	-0.960164967241009	9.30910554366055	-7.5129843324914	1.26667132522901e-07	5.98827499362199e-06	7.65669338795965
1441206_at	Synpo2	-1.20199159244745	6.21531783662918	-7.50677896360549	1.28411775519292e-07	6.06439736931477e-06	7.64309528180199
1442319_at	Usp4	-1.76768693791714	6.45911657679093	-7.50554100158068	1.28762772679379e-07	6.07461277260741e-06	7.64038185017436
1437263_at	A730089K16Rik	-0.740143145074492	10.8771547638548	-7.50263659558472	1.29590127726286e-07	6.10725637469513e-06	7.63401499568688
1436048_at	Exoc8	-1.36789718794005	9.52094329767801	-7.50110703823771	1.30028033971877e-07	6.12149724443174e-06	7.63066153412237
1425374_at	Oas3	-1.74627798908827	7.80961299905289	-7.49990916412431	1.30372041864631e-07	6.1312924506118e-06	7.62803504486982
1427407_s_at	Trip11	0.541052680044098	11.7350695512492	7.49887205708815	1.306706354651e-07	6.13688840130099e-06	7.62576089938194
1439766_x_at	Vegfc	-1.0479907818921	10.1779643667887	-7.49586882957137	1.31539264068943e-07	6.16637223949518e-06	7.61917466000446
1428613_at	Ldhd	0.856277570008521	7.53099001021531	7.49543630560921	1.31664851480762e-07	6.16637223949518e-06	7.61822601029139
1437149_at	Slc6a6	-0.85393147328428	9.32957385300678	-7.49284781604056	1.32419022583454e-07	6.19126912272378e-06	7.61254817300794
1428285_at	Nol4l	-1.12085366100605	7.14010774826026	-7.49185634690047	1.32709066863534e-07	6.19427334128257e-06	7.61037314886034
1419147_at	Rec8	1.21992232976855	6.56396473673203	7.49151195806089	1.3280996698566e-07	6.19427334128257e-06	7.60961761837446
1452377_at	Kmt2a	-1.02643449372814	9.27067869980438	-7.49007047118924	1.33233154328833e-07	6.20759141878584e-06	7.60645506595555
1426416_a_at	Yipf4	-1.08398356466014	10.348589527136	-7.48887879596148	1.33584048527377e-07	6.21751720601987e-06	7.60384037414038
1452935_at	Ccpg1os	-0.633262654343892	9.32051869755405	-7.48811669228965	1.33808950983506e-07	6.22156443124446e-06	7.60216811712161
1442698_at	Gm32688	-0.967913749156214	6.33542830902603	-7.48351079982454	1.35176488102136e-07	6.27867640565851e-06	7.59205988466964
1449328_at	Ly75	-1.09492402656639	9.0292438166147	-7.482537632173	1.35467264148665e-07	6.28570893042071e-06	7.58992377095127
1435139_at	Naa15	-1.64072287003004	6.61380369432271	-7.48158777638244	1.35751694397039e-07	6.29243285611597e-06	7.58783870248632
1422781_at	Tlr3	-1.3101182301161	5.66800000091889	-7.47835755510281	1.36723569103047e-07	6.33097504118741e-06	7.58074698715306
1459975_at	Kat7	1.08921213124065	5.913333370113	7.47457704091675	1.37870092920618e-07	6.36713601643215e-06	7.57244533732054
1428201_at	2310036O22Rik	0.693883031638749	12.2619696791679	7.47444907324665	1.37909074274134e-07	6.36713601643215e-06	7.57216429839408
1429456_a_at	Polr3e	0.660306529266078	9.72191227449569	7.47438687301222	1.37928025721253e-07	6.36713601643215e-06	7.57202769521733
1426582_at	Atf2	-1.45602444062382	8.57575851982599	-7.47256317766943	1.38484868087511e-07	6.38630473989245e-06	7.56802228982816
1426582_at	LOC102641666	-1.45602444062382	8.57575851982599	-7.47256317766943	1.38484868087511e-07	6.38630473989245e-06	7.56802228982816
1438963_s_at	Tfpt	0.935902825037745	10.8488327409981	7.47132263531697	1.38864971236028e-07	6.39495549809979e-06	7.56529741179983
1437568_at	Mmp16	-1.16788184652726	7.00905641669087	-7.47027048092167	1.39188191985154e-07	6.39910973162328e-06	7.56298616763581
1424899_at	Nmnat3	-0.972065434686399	8.59809563949003	-7.46681159084916	1.4025621591333e-07	6.43560569752521e-06	7.55538703783236
1451083_s_at	Aars	0.877631023449648	10.2182727082542	7.4667754853722	1.40267408719702e-07	6.43560569752521e-06	7.5553077060439
1436510_a_at	Lrrfip2	0.713768250766134	11.5836145412004	7.46333179973973	1.41339189667927e-07	6.4709492777958e-06	7.54774034428932
1424781_at	Reep3	-1.5297813233104	10.1092086429496	-7.46307360685974	1.41419885450035e-07	6.4709492777958e-06	7.5471729106524
1431109_at	Prr16	-0.720769898737987	4.35249065785425	-7.46291918503164	1.41468171169301e-07	6.4709492777958e-06	7.54683353158155
1460324_at	Dnmt3a	-1.17342021310368	9.75447602992428	-7.46229173767298	1.41664540141049e-07	6.47336618531048e-06	7.54545453184828
1418647_at	Gnl1	0.946476039281349	7.85344901436411	7.46071655344685	1.42158752077922e-07	6.48937436990523e-06	7.54199236595294
1434380_at	Gbp7	-0.847829878625196	10.6551007178076	-7.45932144016009	1.42597945720499e-07	6.49530086052003e-06	7.53892570368979
1423957_at	Aen	-1.3441014896648	10.8769529191872	-7.45890512124501	1.42729276304634e-07	6.49530086052003e-06	7.53801052272255
1458709_a_at	Atxn7l1	0.934823795579722	8.06801142863552	7.45794870960654	1.43031453486606e-07	6.49530086052003e-06	7.5359079832932
1451556_a_at	Cacul1	-1.32586184718795	8.37287923150982	-7.45756560006296	1.43152680768872e-07	6.49530086052003e-06	7.5350657347289
1417086_at	Pafah1b1	-0.953875616186732	10.3048900022022	-7.45413489316411	1.44242973837723e-07	6.52173160636851e-06	7.52752259422099
1453988_a_at	Ide	-0.932327117839384	6.41497321846095	-7.45407678320142	1.44261514707525e-07	6.52173160636851e-06	7.52739481328279
1444139_at	Ddit4l	-1.13883858351465	8.39047403059119	-7.45397258639968	1.44294766416082e-07	6.52173160636851e-06	7.52716568851074
1439580_at	B930053N05Rik	-1.7519043557616	6.75916682928813	-7.45391354823057	1.44313610411205e-07	6.52173160636851e-06	7.52703586518466
1416281_at	Wdr45b	0.524915256636704	10.5304213401003	7.45112308084887	1.45207170097257e-07	6.55554412267906e-06	7.52089916236877
1436001_at	Minos1	0.769098212762258	9.66950094644146	7.44378599051219	1.47583857722006e-07	6.64953003708312e-06	7.5047586231561
1436071_at	Ankrd26	-1.42143817436192	6.58394441022276	-7.44138365961868	1.48370692394681e-07	6.67165164276421e-06	7.4994722509475
1451350_a_at	Leprot	-1.37551705984683	8.7201288615659	-7.44063744336986	1.4861597635698e-07	6.67415034879471e-06	7.49783002897125
1426296_at	Rad52	-1.43791494914681	7.6741044366556	-7.43984297181586	1.48877579781406e-07	6.67415034879471e-06	7.49608152678793
1425731_at	Ankrd24	1.15030652136068	9.37415328686877	7.43941529056624	1.49018602350263e-07	6.67415034879471e-06	7.49514023464938
1437718_x_at	Fmod	0.664913933167333	12.499790468434	7.43896819683314	1.49166172625553e-07	6.67415034879471e-06	7.49415619060507
1420478_at	Nap1l1	-1.48067032240097	10.9220754226935	-7.43724850583454	1.49735183823907e-07	6.69296979746483e-06	7.49037093306446
1455277_at	Hhip	-1.16432355532796	7.74695454761109	-7.43679621036893	1.49885209234756e-07	6.69304239771955e-06	7.48937530672937
1439464_s_at	Tex10	0.683612423186306	11.953143823218	7.43634360139988	1.50035493177209e-07	6.69312638752255e-06	7.48837896245143
1448797_at	Elk3	-0.979479829960266	10.264560589848	-7.43238295401241	1.5135720407449e-07	6.74541626577428e-06	7.47965906017099
1418797_at	Ms4a8a	2.11482623531257	7.4288421438339	7.43163672944386	1.51607562987587e-07	6.74990394699227e-06	7.47801590693933
1417292_at	Ifi47	-0.659085935866496	11.062130101641	-7.43117887972351	1.5176138240496e-07	6.75008886375354e-06	7.47700770481337
1420936_s_at	Cpsf2	-1.20621125770164	8.4934557236435	-7.42907840051732	1.52469117447365e-07	6.77488637043706e-06	7.47238200636388
1417285_a_at	Ndufa5	0.621139903060364	13.6748505299801	7.42539991840263	1.53716721332735e-07	6.82360024490915e-06	7.46427976862847
1436142_at	Akap5	-1.5867591326291	6.39640186880654	-7.42319466302438	1.54469683649408e-07	6.85028240144735e-06	7.45942158418164
1451047_at	Itm2a	-1.30068499388631	6.95613932630655	-7.42189965032678	1.54913616983134e-07	6.86322106046791e-06	7.4565683594136
1442026_at	Zbtb16	1.55589866757021	9.70801218180486	7.42078838479584	1.55295605852761e-07	6.87122312104875e-06	7.45411979235474
1429145_at	Nhlrc2	-1.00681492323682	10.3760203054643	-7.42048825253802	1.55398939790021e-07	6.87122312104875e-06	7.45345845094199
1433827_at	Atp8a1	-1.03408199590658	10.0286908867651	-7.42002157891487	1.55559753308682e-07	6.8715968990939e-06	7.45243011134877
1426719_at	Apbb2	-0.964141374808819	11.0964593288266	-7.41118589102916	1.58636950873837e-07	7.00067037315158e-06	7.43295463557002
1428365_a_at	Lonp1	0.804708806422902	9.54189751423837	7.4101466392237	1.59002976057995e-07	7.00996405004069e-06	7.43066323778371
1455899_x_at	Socs3	1.55788731426144	10.383896282471	7.40701265939972	1.60112025814833e-07	7.04508534270712e-06	7.42375238489396
1454605_a_at	Pi4k2a	0.763136868165999	10.0396203515458	7.40346856032243	1.61375784057637e-07	7.08710256666827e-06	7.41593555813164
1416564_at	Sox7	-1.27906056888416	6.27822583771977	-7.40345338150105	1.61381218508865e-07	7.08710256666827e-06	7.41590207622361
1456748_a_at	Nipsnap1	1.02313457403076	9.94787236537942	7.40084899428631	1.62316451486402e-07	7.11431902671354e-06	7.4101567768244
1439427_at	Cldn9	0.968756940367808	11.9605772805613	7.39376595903802	1.64888216277738e-07	7.21301982768405e-06	7.39452689296532
1420817_at	Ywhag	-1.6653700249845	8.85720666217731	-7.38945653966775	1.66473351361531e-07	7.26826197459479e-06	7.3850141231784
1433173_at	Gm30496	-1.39814404761035	5.81627837944771	-7.38214649317307	1.69198084204506e-07	7.36583281438942e-06	7.36887190760951
1418162_at	Tlr4	-0.866008707043457	10.0886282911958	-7.378539022298	1.70559559530061e-07	7.41794281038116e-06	7.36090314012922
1426516_a_at	Lpin1	0.719238574891089	8.8048425059793	7.37744500959045	1.70974663746373e-07	7.42883266823234e-06	7.3584861591521
1424067_at	Icam1	1.03627312642436	10.692077508067	7.37218722088054	1.72984161082764e-07	7.50169100864781e-06	7.34686796960872
1456121_at	Cep97	-1.77498956948976	8.23429130263835	-7.37130701784544	1.73322932017528e-07	7.50916191827334e-06	7.34492261052381
1428074_at	Tmem158	0.593850950749817	11.9309446342058	7.36989505711125	1.73867788333002e-07	7.52553850442105e-06	7.34180178137904
1427988_s_at	Safb2	0.946749239729734	10.6876366808713	7.36762082749966	1.74749082657162e-07	7.55366737947024e-06	7.33677452938776
1448659_at	Casp7	-1.83731915715202	10.6771672662016	-7.36699731315228	1.74991502961266e-07	7.55366737947024e-06	7.33539611028099
1447602_x_at	Sulf2	0.784893563209907	11.5024413724909	7.36692376873125	1.75020119543833e-07	7.55366737947024e-06	7.33523352028376
1435989_x_at	Krt8	1.47979060780929	11.220905540235	7.36536525827764	1.75627676536331e-07	7.56540958879184e-06	7.33178783599907
1436780_at	Ogt	-1.75173941074597	7.23754170234155	-7.36442676585631	1.75994574919282e-07	7.5739802704528e-06	7.32971278064743
1440037_at	Gm39695	-1.55404130363983	8.62786494395167	-7.36247019370222	1.76762018570062e-07	7.59975576694794e-06	7.3253863154426
1440037_at	Pbx1	-1.55404130363983	8.62786494395167	-7.36247019370222	1.76762018570062e-07	7.59975576694794e-06	7.3253863154426
1451361_a_at	Pnpla7	0.774187645586531	10.5570699676139	7.36007424174929	1.77706486097481e-07	7.62846324794948e-06	7.3200875680593
1430447_a_at	Lair1	-0.947362881034058	7.2693413643145	-7.35991862817481	1.7776800677579e-07	7.62846324794948e-06	7.31974339533949
1437685_x_at	Fmod	0.634653322508148	12.5035222998444	7.35814411169964	1.78471097131625e-07	7.65135451685688e-06	7.31581844102854
1416595_at	Mrps22	0.636577399911098	10.4837318169172	7.35613186990158	1.79271833194823e-07	7.67709087440367e-06	7.31136716055256
1427266_at	Pbrm1	-0.817738511211696	9.46225141857983	-7.35578096071449	1.79411848553723e-07	7.67709087440367e-06	7.31059085825913
1420475_at	Mtpn	-0.631790984233905	10.6135158560959	-7.35494944631522	1.79744077344926e-07	7.68401671311232e-06	7.30875126596312
1451791_at	Tfpi	-0.691819230131399	9.85872037991136	-7.3512112904422	1.81245465475168e-07	7.74086338863215e-06	7.30048004185546
1448909_a_at	Mrpl39	0.59546319517864	12.5510642815175	7.34826526167084	1.82437772935983e-07	7.78441437765919e-06	7.29396018689226
1433632_at	Irf2bp2	-2.08390989872213	8.74341196675163	-7.34430860504282	1.84051780544892e-07	7.83845075954219e-06	7.28520186844327
1424563_at	Slc25a4	0.968686100080094	8.27672817514124	7.34251283805859	1.84789142912498e-07	7.8624293721666e-06	7.28122612360489
1450038_s_at	Usp9x	-1.19935531303481	6.65059989169088	-7.34142797851426	1.85236067398968e-07	7.87401684803095e-06	7.27882408403628
1449157_at	Nr2c1	-0.96928232444471	5.47230867884615	-7.34057364210802	1.85588805296715e-07	7.88158258727601e-06	7.27693234504557
1418458_at	Anapc7	0.982443073927612	9.8765999169166	7.33946879865188	1.86045995159655e-07	7.89356578334486e-06	7.27448576759511
1416084_at	Zfand5	1.12199292760066	9.96748895685783	7.33487731861242	1.87958394439723e-07	7.95883146097443e-06	7.26431657999701
1419599_s_at	Ms4a6d	0.858139849760302	11.4638403179151	7.33450306796295	1.8811516053603e-07	7.95883146097443e-06	7.26348756616967
1424670_s_at	Zfyve21	0.811433447417649	11.3450981720973	7.33366523870677	1.88466597200077e-07	7.95883146097443e-06	7.26163159701517
1434307_at	Tmem64	-1.44644547514195	9.04240284248271	-7.3328467961841	1.88810552696829e-07	7.96589778969101e-06	7.25981848219353
1460221_at	LOC102641464	-0.977859930341248	12.4873790676977	-7.32879608511475	1.90522400547027e-07	8.03060821221633e-06	7.25084351797284
1460221_at	Ptges3	-0.977859930341248	12.4873790676977	-7.32879608511475	1.90522400547027e-07	8.03060821221633e-06	7.25084351797284
1436165_at	Luc7l2	-0.863415865281993	10.1753506752575	-7.32783659848052	1.90930212556352e-07	8.03483726174238e-06	7.2487173059602
1428721_at	Klhl28	-1.23803305154805	8.37435942404583	-7.32772186714373	1.90979036930175e-07	8.03483726174238e-06	7.24846305425299
1435902_at	Nudt18	0.757549537532067	10.7061046033839	7.3264939318	1.91502393025175e-07	8.04934709024083e-06	7.24574176282986
1419053_at	Pex14	1.09918638539549	7.90189166510613	7.32490192253838	1.9218311293747e-07	8.07043815325217e-06	7.24221332578547
1449091_at	Cldn8	-1.44820633234439	10.1980674996377	-7.32160352968025	1.93601373140882e-07	8.11488432158635e-06	7.23490187248106
1451752_at	Foxk1	0.978563137793642	5.54992413547485	7.31270694658764	1.97480589973945e-07	8.26212624157226e-06	7.21517376530683
1438090_x_at	Ankrd54	1.32039563458271	10.2809723076284	7.31173893472273	1.9790746218617e-07	8.27231181840451e-06	7.21302656342529
1434431_x_at	Adora2b	1.11368722948376	5.55560475461761	7.31108145643748	1.9819793585838e-07	8.27678250476739e-06	7.21156810173243
1432115_a_at	Pign	-0.716690084579221	5.23557931885895	-7.31001134691775	1.98671645983402e-07	8.28665980061637e-06	7.20919418983614
1427987_at	Safb2	0.874694062192691	9.82542469243054	7.30971749200578	1.98801931315645e-07	8.28665980061637e-06	7.20854228036815
1449851_at	Per1	1.22652362014455	9.17682393650099	7.30748581974626	1.99794245843256e-07	8.31033834178086e-06	7.20359099443709
1437403_at	Samd5	-1.02555617078425	7.55368610982086	-7.3073143853707	1.9987068421996e-07	8.31033834178086e-06	7.20321061490224
1429637_at	Fam198b	-1.11630975676157	8.94441086225698	-7.30719759455322	1.99922775566667e-07	8.31033834178086e-06	7.20295147653029
1423588_at	Arpc4	-1.40613231453868	8.89451077889342	-7.30502213435266	2.0089563150159e-07	8.34308828393483e-06	7.19812417591723
1455936_a_at	Rbpms	0.821654915409765	9.19960234405795	7.30457371663318	2.01096765173127e-07	8.34375823925776e-06	7.19712906726422
1433634_at	Irf2bp2	0.818253084254277	10.4053142519432	7.30303369262759	2.01789104165916e-07	8.36478895862774e-06	7.19371130859289
1426371_at	Far1	-1.30145447163443	10.5352740176631	-7.30106106216466	2.02679502937419e-07	8.39398371164418e-06	7.18933300519412
1416225_at	Adh1	0.890259454626465	10.0077628375859	7.30032425698433	2.03013112954872e-07	8.39793231162647e-06	7.18769751318291
1428699_at	Gm14680	-2.32312526423302	6.82003449163859	-7.30002835306917	2.03147250659287e-07	8.39793231162647e-06	7.18704067249121
1428699_at	Sms	-2.32312526423302	6.82003449163859	-7.30002835306917	2.03147250659287e-07	8.39793231162647e-06	7.18704067249121
1424156_at	Rbl1	-1.09678933606303	9.86792286982528	-7.29870369087225	2.03748856094664e-07	8.41508897319181e-06	7.18410007358196
1451097_at	Vasp	-0.891869149267404	11.2827271141719	-7.29771436210363	2.0419935996309e-07	8.42473607382448e-06	7.18190372275158
1434109_at	Sh3bgrl2	-1.43229684188035	8.32235585684167	-7.29737083404839	2.04356029018513e-07	8.42473607382448e-06	7.1811410454735
1428227_at	Rest	-1.60599293225919	11.217425696637	-7.29594481970156	2.05007695874294e-07	8.4402215906527e-06	7.17797493727316
1430875_a_at	Pak1ip1	-1.03131344682153	7.93579081396435	-7.29573024661262	2.05105936971583e-07	8.4402215906527e-06	7.17749850774099
1417505_s_at	Gm13305	0.843937987696222	10.524194802187	7.29477198451594	2.05545262062601e-07	8.45058966662294e-06	7.1753707452712
1417505_s_at	Gm2002	0.843937987696222	10.524194802187	7.29477198451594	2.05545262062601e-07	8.45058966662294e-06	7.1753707452712
1417505_s_at	Il11ra1	0.843937987696222	10.524194802187	7.29477198451594	2.05545262062601e-07	8.45058966662294e-06	7.1753707452712
1417505_s_at	Il11ra2	0.843937987696222	10.524194802187	7.29477198451594	2.05545262062601e-07	8.45058966662294e-06	7.1753707452712
1417505_s_at	LOC100861969	0.843937987696222	10.524194802187	7.29477198451594	2.05545262062601e-07	8.45058966662294e-06	7.1753707452712
1436415_at	Med29	0.935428526905564	6.4697731552879	7.29330254406605	2.06220819086358e-07	8.45835634774547e-06	7.17210770281041
1440038_at	Gm38654	-1.713806081477	5.9834175750946	-7.29313758280183	2.06296800126827e-07	8.45835634774547e-06	7.17174137137806
1424610_at	Trub2	1.13435129594555	10.3705880612591	7.28986885445371	2.0780831421156e-07	8.51259108015944e-06	7.16448171374047
1455933_at	Tra2a	-1.0042558213125	4.89369935937355	-7.28864698876979	2.08376239640045e-07	8.52577149374233e-06	7.16176765183927
1428794_at	Specc1	-1.10432250120768	11.1253456370964	-7.28836368429033	2.08508147437924e-07	8.52577149374233e-06	7.1611383348107
1427839_at	Igh-VJ558	-0.730856324303424	7.03470427906224	-7.28728339891768	2.09011919980797e-07	8.5386291694329e-06	7.15873854923909
1429987_at	Cemip	-0.983844088851387	8.53428190677866	-7.2855201676809	2.0983685774238e-07	8.56457205523899e-06	7.15482130604285
1452213_at	Tex2	-1.28136276598864	10.8972446353856	-7.28337896104729	2.10843128266482e-07	8.5978625026642e-06	7.15006378106045
1431058_at	Htatsf1	1.0275154561736	8.70061828992592	7.27680273198907	2.13964735370145e-07	8.7094075179864e-06	7.1354482782915
1433490_s_at	Epb41l2	-1.27474772577365	11.7910287121749	-7.27072288124933	2.16892918956619e-07	8.82063799626916e-06	7.12193080243861
1451314_a_at	Vcam1	1.18087688550794	8.47218226699805	7.26928798798629	2.17589972451038e-07	8.84101382658943e-06	7.11873984737066
1433609_s_at	Surf2	-1.00251505044791	9.66590566119533	-7.26667530033522	2.18865094223518e-07	8.87682968936592e-06	7.11292897197229
1460406_at	Pls1	-1.35289779768947	8.56844637970593	-7.26569700778774	2.19344520863185e-07	8.88828143346856e-06	7.11075291729032
1430029_a_at	Tspan31	-0.865955858713909	11.7614376026053	-7.26414357543139	2.20108018815476e-07	8.91121342602944e-06	7.10729729293625
1417155_at	Mycn	-1.96965701129791	7.72912573775167	-7.25977287335818	2.22270845219399e-07	8.99070617958755e-06	7.09757289201361
1460228_at	Usf2	0.782713926979207	8.83718764020061	7.25850935347876	2.22900148565962e-07	9.00808207927727e-06	7.09476120236025
1453861_at	Fam78b	-1.22760682767713	7.31592115577744	-7.25756706679504	2.23370649916785e-07	9.01901493455411e-06	7.09266420838538
1434016_at	Znrf2	-0.872217789694183	10.7270469770123	-7.25709203653627	2.23608227692559e-07	9.02053191159402e-06	7.09160701625371
1438130_at	Taf15	-0.951334685090719	6.93875818328702	-7.25446971851713	2.24924407469027e-07	9.05843670753938e-06	7.08577043589555
1442656_at	Elovl6	-1.38673811527585	5.87643631942613	-7.25177233499733	2.26286560383532e-07	9.10414822467233e-06	7.07976581929736
1448547_at	Rassf3	-0.851653005425843	8.56129207500438	-7.24585603568271	2.29303961252674e-07	9.21731886343143e-06	7.06659219885487
1428533_at	Cnot11	0.573697902749592	9.50137766932773	7.24536911234027	2.29554131128181e-07	9.21731886343143e-06	7.06550777481804
1427830_at	Zfp260	-1.71105088025693	6.01331963738003	-7.24480142012402	2.29846151822021e-07	9.21731886343143e-06	7.06424343087155
1426403_at	Actr1b	0.739618653875261	9.80981243757843	7.24432384643941	2.30092110800055e-07	9.21731886343143e-06	7.06317976233668
1424331_at	Rab40c	0.574854176487991	9.71864125842297	7.24426719269379	2.3012130640615e-07	9.21731886343143e-06	7.06305357914212
1438366_x_at	Clcn3	-0.816364085719078	9.99338184852085	-7.2402064648312	2.32223870328138e-07	9.29328196598876e-06	7.05400812345508
1437288_at	Impad1	-1.11165784840276	11.2621369902517	-7.23883444609692	2.32938721412917e-07	9.31362524330139e-06	7.05095139115444
1422442_at	Smu1	0.516645685300098	11.8227479695842	7.23576574549062	2.34545764743965e-07	9.36957354802264e-06	7.04411369606163
1434069_at	Prex1	-1.22804881405217	10.273223961359	-7.23464988361544	2.35132945575278e-07	9.38471767999168e-06	7.04162701466995
1417090_at	Rcn1	-0.749912206148487	12.5619384727858	-7.23106937045115	2.37027263228338e-07	9.44285455403688e-06	7.03364677170194
1434287_at	Agpat5	-1.19685480264989	9.47709217088423	-7.23071109836319	2.37217671664127e-07	9.44285455403688e-06	7.03284816109958
1417214_at	Rab27b	-1.14010664232992	11.0798283046855	-7.22961130261098	2.37803153635966e-07	9.45781307948476e-06	7.03039654138673
1453257_at	Agpat5	0.71801473777156	10.4858606636398	7.22851609908886	2.38387664484911e-07	9.47270665721055e-06	7.0279549979659
1437436_s_at	Grk6	0.978076528278755	12.2940172449514	7.22375783626335	2.40944318788094e-07	9.56587123385723e-06	7.01734551632814
1434606_at	Erbb3	-1.08736970577693	10.1728680160154	-7.22183987513264	2.41982795550191e-07	9.59865089015758e-06	7.01306819065267
1420331_at	Clec4e	1.42514038844675	7.23640834855942	7.22093342627226	2.42475187775095e-07	9.60973061849258e-06	7.0110465101532
1452933_at	Ankrd39	0.972422855027259	7.73856328785906	7.21921529122682	2.43411319187943e-07	9.63836163888975e-06	7.00721420040015
1455058_at	Mtmr9	-0.892651868763496	8.35506477059896	-7.21605894895667	2.45140738056683e-07	9.69832669043373e-06	7.00017293523665
1435865_at	Hist3h2a	-1.24105339510262	7.76890174966392	-7.21316897090634	2.46735267054761e-07	9.75285475848973e-06	6.99372471835161
1435865_at	Trim17	-1.24105339510262	7.76890174966392	-7.21316897090634	2.46735267054761e-07	9.75285475848973e-06	6.99372471835161
1424690_at	Cacfd1	0.698048328979163	6.59084818630782	7.21268908576981	2.47001069419816e-07	9.75481193686786e-06	6.99265387457345
1441083_at	Clptm1	0.919367067682768	7.79679851602701	7.2120459543403	2.47357752640602e-07	9.76035170764985e-06	6.99121870531921
1427176_s_at	Syne4	0.807790496455947	8.43105601498472	7.21153027133128	2.47644134201573e-07	9.76311022432267e-06	6.99006790163799
1440819_s_at	Szt2	0.888299128216193	11.1859002527769	7.20859642135166	2.49279916487453e-07	9.81044809205989e-06	6.98352001637187
1416467_at	Ddx3x	-0.90468107015395	10.0025290361878	-7.20442531575807	2.51624642931465e-07	9.89409156133567e-06	6.97420879931803
1423723_s_at	Tardbp	-1.4348140776348	11.0191053421066	-7.19209445386087	2.58689467846784e-07	1.016302586181e-05	6.94666889593932
1420089_at	Nfkbia	0.456216669645191	13.7570491776532	7.19124231661436	2.59185145081172e-07	1.01729087915963e-05	6.94476497426282
1449330_at	Pdzd3	0.710860082450971	6.87129642581592	7.19088695091373	2.59392144527522e-07	1.01729087915963e-05	6.94397095571215
1427468_at	Ppp3cb	-0.771534993768456	7.15569590405685	-7.1815664438334	2.64882302929022e-07	1.03791978665524e-05	6.9231394957408
1421284_at	Pign	-1.08656994553704	7.74828408956156	-7.18023925233428	2.65673712972371e-07	1.04011719867768e-05	6.92017226548544
1425042_s_at	Pelp1	1.17078717464655	9.10929805047659	7.17952955756483	2.66097902001764e-07	1.04087436931323e-05	6.91858548976088
1427711_a_at	Ceacam1	-1.70972119031736	6.31619217877363	-7.17638454547567	2.6798607375611e-07	1.04735181217282e-05	6.91155288850385
1454755_at	Itpkc	0.722084900056683	8.22530392786666	7.17190526047757	2.70699060589494e-07	1.0570388165928e-05	6.90153443494668
1442914_at	Tmf1	0.783523052291408	8.07924146105206	7.17096983285836	2.71269172151625e-07	1.05809903158472e-05	6.89944190359994
1449176_a_at	Dck	-1.16654804408749	8.47457912692777	-7.17035003307213	2.71647597496094e-07	1.05809903158472e-05	6.89805536091165
1423396_at	Agt	1.55328290991683	7.89609795622061	7.1699005048868	2.71922400491561e-07	1.05809903158472e-05	6.89704969778515
1434106_at	Epm2aip1	-1.24228191442873	8.42282693121227	-7.1697013798192	2.72044219610671e-07	1.05809903158472e-05	6.89660421606074
1438666_at	Ldlrad3	-0.858812147627185	9.41723341706263	-7.16953899123184	2.72143605826539e-07	1.05809903158472e-05	6.89624091713245
1456632_at	Bcl11a	-0.969249228438931	8.24166034702169	-7.1689352892645	2.72513414528506e-07	1.05862424708442e-05	6.89489027257701
1449008_at	Tulp3	-0.972421557280881	10.3054634831868	-7.16853064058195	2.72761578021535e-07	1.05867641397154e-05	6.89398493697355
1417334_at	Stk19	1.10455684755076	7.78474179415735	7.16780024950509	2.73210100280426e-07	1.05950548002988e-05	6.8923507507449
1438026_at	Zfp560	0.841632607387302	10.009669652692	7.16638799545052	2.74079491389115e-07	1.06196384374059e-05	6.88919075491469
1426327_s_at	Zfp91	0.994281406256503	10.0161440563135	7.16447863529548	2.75259417909352e-07	1.06470626133188e-05	6.88491803624121
1426327_s_at	Zfp91Cntf	0.994281406256503	10.0161440563135	7.16447863529548	2.75259417909352e-07	1.06470626133188e-05	6.88491803624121
1427972_at	Cdc73	-0.786100027818369	6.01184083165495	-7.16339887859575	2.75928979989883e-07	1.06617144008758e-05	6.88250156948734
1423432_at	Phip	-0.842367690116397	10.4676858561171	-7.16310580459462	2.76111004638986e-07	1.06617144008758e-05	6.88184565099188
1422676_at	Smarce1	-1.15361883893846	11.5072703730584	-7.16242111017376	2.76536740090579e-07	1.06668545973159e-05	6.88031321637388
1420085_at	Fgf4	-0.974057392211669	5.20020689003281	-7.16187508750202	2.7687673355416e-07	1.06668545973159e-05	6.87909110249655
1428544_at	Tmem248	0.934451773848891	10.4791173534787	7.15382492936044	2.81939407598978e-07	1.08390623312957e-05	6.86106856409199
1438475_at	AB124611	-0.66390853910272	10.5131140592944	-7.1515686948042	2.83375299818826e-07	1.08677800995994e-05	6.85601580903085
1448546_at	Rassf3	-0.943585995053469	12.5402375433099	-7.14884859974812	2.85116375678977e-07	1.09252622425638e-05	6.84992335882966
1425420_s_at	Lats2	1.22621398467381	7.17677265225085	7.14669535223012	2.86502402881719e-07	1.09690533721294e-05	6.84509983507454
1434699_at	G2e3	-0.689356022022681	9.50741749938104	-7.14517280440654	2.87486623579085e-07	1.09973996692454e-05	6.8416887812015
1440930_a_at	Scrt2	0.994587811960997	8.88585130867409	7.14438911584897	2.87994574691079e-07	1.10049133008919e-05	6.83993291779215
1419976_s_at	Nfatc3	-0.645017005373593	11.3423272047084	-7.14411717123866	2.88171051824868e-07	1.10049133008919e-05	6.83932360370408
1448984_at	Ercc4	0.624256978651509	9.03522968603371	7.14336065074841	2.88662575842025e-07	1.10050471961548e-05	6.83762850633363
1427831_s_at	Zfp260	-1.78758454277465	6.56786024464007	-7.14003740800876	2.90831948848624e-07	1.10783882812684e-05	6.8301813866386
1418015_at	Pum2	-1.40029262487897	9.05914948388336	-7.13712909808806	2.92744177420655e-07	1.11324242376467e-05	6.82366289927014
1456786_at	Ldb2	-1.88460179288364	5.39692587243256	-7.13592866498564	2.93537223784838e-07	1.11531780370008e-05	6.82097200429259
1437245_at	Tmem154	-1.15913157222656	8.79261656414499	-7.13049786969868	2.97152616954742e-07	1.12759557061695e-05	6.80879593435421
1434068_s_at	AI662270	-0.63126648773191	11.3387861929986	-7.13032476496126	2.97268604568313e-07	1.12759557061695e-05	6.80840776219402
1434019_at	Pdap1	0.626163585396431	11.0025844157051	7.12772011959095	2.99019445421158e-07	1.13328369814619e-05	6.80256659588458
1438260_at	Kcnq2	1.46718335552456	9.12972147823634	7.12387468462308	3.016236997514e-07	1.14219399517111e-05	6.79394120205125
1436174_at	Atad2	-1.1065923535356	11.1881104544683	-7.1229518028675	3.02252159524286e-07	1.14361364485779e-05	6.79187086773928
1437161_x_at	Rbpms	0.884249110087767	7.45851098046873	7.12017626485088	3.04150337878665e-07	1.14983104682864e-05	6.78564372444779
1417819_at	Tor1b	-1.52155041799149	8.34693578885754	-7.11908217768225	3.04901934887297e-07	1.15170704902445e-05	6.78318877226964
1433756_at	S100pbp	-1.51544540675319	9.6592445589592	-7.1146223766588	3.07985412690987e-07	1.16238076132018e-05	6.77318007598429
1449139_at	Ostc	-0.955019104735144	11.0385672756609	-7.11412596092558	3.08330603618609e-07	1.16271058142164e-05	6.77206585630357
1435319_at	Ip6k2	1.05756509827228	10.2221073465849	7.11361934107009	3.08683299262854e-07	1.16306812698864e-05	6.77092869965944
1425814_a_at	Calcrl	-0.848602478174194	11.023546190289	-7.11280859730138	3.09248579211178e-07	1.16422538990011e-05	6.769108837421
1439831_at	Gm4951	-1.3471714225937	7.91371686510778	-7.1120593087931	3.09771954286505e-07	1.16522309510222e-05	6.76742684564689
1434169_at	Kazn	-1.05711255443933	8.15566969441785	-7.11151345632242	3.1015380194514e-07	1.16568721846065e-05	6.76620147747378
1433660_at	Tubgcp4	-1.15157310157001	7.97632452482969	-7.10871237162397	3.12120891134655e-07	1.17210360625013e-05	6.75991278672111
1438247_at	Klhl15	1.31785735342092	7.21660284756237	7.1081312240671	3.12530607756942e-07	1.17266580203376e-05	6.75860792787176
1415978_at	Tubb3	1.04032318577526	10.3572661172386	7.10767477935718	3.12852793942895e-07	1.17289890769896e-05	6.75758303488175
1454005_at	Fmo2	1.14727055925746	4.74922425006826	7.10617240133427	3.1391567061328e-07	1.17590620102405e-05	6.75420942755381
1435380_at	Cox10	0.59589848721672	8.69993613361434	7.10446610655524	3.15127303097437e-07	1.17802884854999e-05	6.75037756206032
1449261_at	Pbx2	-1.46181061797574	9.28468014909489	-7.10435243075072	3.15208193990207e-07	1.17802884854999e-05	6.75012226405835
1434454_at	Adcy9	-0.933376471308901	7.99753369880888	-7.10367559072914	3.15690269568755e-07	1.17802884854999e-05	6.74860215243675
1425552_at	Hip1r	1.07676584575462	9.89931593721754	7.10353806394653	3.15788314648663e-07	1.17802884854999e-05	6.74829327434604
1420033_s_at	Ppp2r2d	0.714730079153987	11.2744143804311	7.10264408513028	3.16426408386468e-07	1.17824995528557e-05	6.74628538310188
1422734_a_at	Myb	-1.02892411466137	9.18531325918348	-7.10245692155615	3.1656016711672e-07	1.17824995528557e-05	6.74586499728424
1456477_at	Ccnt1	-0.929716311273508	9.93359767803065	-7.10235738389748	3.16631326535134e-07	1.17824995528557e-05	6.74564142508556
1429300_at	Ankrd9	0.900246586923665	6.52020971137095	7.10150769454593	3.17239437073229e-07	1.17953964150369e-05	6.74373287905435
1415983_at	Lcp1	-1.39689994282349	12.5139163471044	-7.10098331969756	3.17615322185478e-07	1.17996446835974e-05	6.74255499698618
1450422_a_at	Kdelc1	-0.826215095552243	8.81770703047278	-7.10028230678164	3.18118539451592e-07	1.18086125496348e-05	6.74098028339105
1451577_at	Zbtb20	-1.81474215637609	7.66017938026544	-7.09796039175592	3.19791156702121e-07	1.18609382881763e-05	6.73576400989309
1430019_a_at	Gm10052	-1.32426061304973	9.39585530496539	-7.09678236517702	3.20643207004487e-07	1.18827685120044e-05	6.7331172554188
1430019_a_at	Gm5643	-1.32426061304973	9.39585530496539	-7.09678236517702	3.20643207004487e-07	1.18827685120044e-05	6.7331172554188
1430019_a_at	Gm5803	-1.32426061304973	9.39585530496539	-7.09678236517702	3.20643207004487e-07	1.18827685120044e-05	6.7331172554188
1430019_a_at	Hnrnpa1	-1.32426061304973	9.39585530496539	-7.09678236517702	3.20643207004487e-07	1.18827685120044e-05	6.7331172554188
1457721_at	Ppara	0.849710050953599	6.98539597006996	7.09511318067544	3.21854493153897e-07	1.19174761178784e-05	6.72936666941592
1452534_a_at	Hmgb2	-0.939764008777064	12.3652358737552	-7.0947643374297	3.22108232360563e-07	1.19174761178784e-05	6.72858278727708
1450626_at	Manba	-0.801467782840196	9.54894845189223	-7.09380727517658	3.22805427669186e-07	1.1933481633859e-05	6.72643210010905
1421859_at	Adam17	-0.990893566921011	8.71027357947406	-7.09316993229433	3.23270573836966e-07	1.19408895582482e-05	6.72499981173075
1418577_at	Trim8	-0.831039080994703	12.1814267792232	-7.08938829533416	3.26044665022961e-07	1.2013840226471e-05	6.71650031268221
1448626_at	Cdk5rap1	0.630430287861938	10.0531319928608	7.08729829357772	3.27588287217193e-07	1.20323378112021e-05	6.71180207755246
1419403_at	Smco4	-0.707415896069304	7.46040160556561	-7.08727966005323	3.27602083117832e-07	1.20323378112021e-05	6.71176018759816
1419757_at	Pitpnm2	1.07155720674667	8.77441502455935	7.08710170312499	3.27733868999269e-07	1.20323378112021e-05	6.71136012101648
1438332_at	Slc22a6	-1.47767615246907	7.55130559206155	-7.08690364451899	3.27880605085639e-07	1.20323378112021e-05	6.71091485877551
1421063_s_at	Snrpn	-3.4634641695929	8.88797609114548	-7.08519958831819	3.29145879340435e-07	1.20689498407585e-05	6.70708369942838
1421063_s_at	Snurf	-3.4634641695929	8.88797609114548	-7.08519958831819	3.29145879340435e-07	1.20689498407585e-05	6.70708369942838
1448444_at	Rpe	-1.05875382503118	4.73014823853299	-7.08419474962405	3.29894325012712e-07	1.20849808633838e-05	6.70482438309558
1426331_a_at	Frmd4b	-0.659582549409572	5.48153555505668	-7.08389358217171	3.30118986800489e-07	1.20849808633838e-05	6.704147201255
1456047_at	Gm28042	1.19096350213869	8.57258164819997	7.08251088500872	3.31152452292872e-07	1.20983016453712e-05	6.70103802236896
1456047_at	Pla2g4b	1.19096350213869	8.57258164819997	7.08251088500872	3.31152452292872e-07	1.20983016453712e-05	6.70103802236896
1435029_at	Zak	-1.95505813834986	11.6162066689819	-7.08233038067874	3.31287610741078e-07	1.20983016453712e-05	6.70063211578264
1436506_a_at	Snhg6	0.763407256476347	11.9062434806757	7.08176704127912	3.31709793174794e-07	1.2103918593832e-05	6.69936528666086
1435553_at	Pdzd2	-1.02232046119678	11.4903819523379	-7.07829917993534	3.34320885637594e-07	1.21893340849969e-05	6.69156589425701
1419163_s_at	Dnajc3	-1.991281373183	10.0201827444163	-7.07361827949201	3.37878785370949e-07	1.2299462717297e-05	6.6810358120724
1455647_at	Ar	-1.20613146994535	6.61364121204268	-7.07360774182912	3.37886838578547e-07	1.2299462717297e-05	6.68101210346176
1439675_at	Ppara	0.580168867686693	5.23246382289315	7.07292261323376	3.3841085763029e-07	1.23086032983739e-05	6.67947060636888
1422884_at	Snrpd3	-1.1691251483975	11.9305598100053	-7.06961932706537	3.40949087427265e-07	1.23909305334867e-05	6.67203755170537
1455242_at	Foxp1	-1.04781349212609	11.3892863216707	-7.06883390669599	3.41555468058206e-07	1.24029735627159e-05	6.67026998808739
1436329_at	Egr3	-1.12485947601032	9.22857106098849	-7.06814498391177	3.42088258423096e-07	1.24123270660821e-05	6.66871952260291
1456151_at	Zfp358	0.919690109966896	10.4730169511606	7.06592971973789	3.43807254099742e-07	1.24646711954602e-05	6.66373350474779
1451569_at	Nr2c2	-0.778037812097021	9.1031142356878	-7.06368870210253	3.45555246927498e-07	1.25179816800619e-05	6.65868886737251
1448151_at	Elavl1	-1.5399475325703	10.6814156762658	-7.06082441671865	3.47802662467613e-07	1.25892840128024e-05	6.65224026614986
1420922_at	Usp9x	-0.889977512654876	8.84555932389588	-7.05849252019594	3.49643411750377e-07	1.26457638439084e-05	6.64698948178265
1453220_at	Nxpe2	-1.06951700430552	10.6134333589227	-7.05704293582244	3.50792714334844e-07	1.26735665524711e-05	6.64372506064051
1434111_at	Adgrl2	-1.00315122397554	9.14196230505341	-7.05491762130668	3.52484776221058e-07	1.27107063467038e-05	6.63893841761473
1421847_at	Wsb2	0.498537549016301	11.4190758736944	7.0545510780903	3.52777443312631e-07	1.27107063467038e-05	6.6381128275067
1440962_at	Slc8a3	-1.0684188273893	10.5413278044683	-7.05446257197671	3.52848148512742e-07	1.27107063467038e-05	6.63791347655665
1434173_s_at	Pum3	1.07646948830658	11.4665827854735	7.05365663679047	3.53492657778889e-07	1.27237608607228e-05	6.63609814295385
1459868_x_at	Gm13305	0.878415880831261	7.76926516989541	7.05251992999199	3.54403738628089e-07	1.27304542188868e-05	6.63353761626667
1459868_x_at	Gm2002	0.878415880831261	7.76926516989541	7.05251992999199	3.54403738628089e-07	1.27304542188868e-05	6.63353761626667
1459868_x_at	Il11ra1	0.878415880831261	7.76926516989541	7.05251992999199	3.54403738628089e-07	1.27304542188868e-05	6.63353761626667
1459868_x_at	Il11ra2	0.878415880831261	7.76926516989541	7.05251992999199	3.54403738628089e-07	1.27304542188868e-05	6.63353761626667
1459868_x_at	LOC100861969	0.878415880831261	7.76926516989541	7.05251992999199	3.54403738628089e-07	1.27304542188868e-05	6.63353761626667
1440342_at	G530011O06Rik	1.26964407082856	7.64381374043328	7.05239237995604	3.54506121261854e-07	1.27304542188868e-05	6.63325028863746
1437811_x_at	Cotl1	1.44439916517967	9.63810439480173	7.05236835442712	3.54525409612245e-07	1.27304542188868e-05	6.63319616690696
1422820_at	Lipe	0.835009135550753	6.23917463225983	7.05197986387502	3.548374498372e-07	1.27315225338962e-05	6.63232101310533
1418020_s_at	Cpd	-2.97059132601226	6.83855185998616	-7.04899033867806	3.57248112165189e-07	1.28078275888412e-05	6.62558584006608
1420776_a_at	Auh	0.579073240697835	10.6718647822871	7.04857662827816	3.57583035772437e-07	1.28096524991046e-05	6.62465368985363
1437127_at	Zfp945	-1.14542321632495	6.29372259118204	-7.04745335167048	3.58494020716183e-07	1.28320943081909e-05	6.6221226699522
1438664_at	Prkar2b	-1.62425002991724	10.7620307567152	-7.04297471072085	3.62149949615556e-07	1.29526763502071e-05	6.61202954373221
1451595_a_at	Kcnq2	1.77584303464276	8.8835227422971	7.04225514281736	3.62740889406506e-07	1.29624969095688e-05	6.61040767113266
1438315_x_at	Akr7a5	1.25638595729629	10.4272495521649	7.04194080391337	3.62999348058478e-07	1.29624969095688e-05	6.60969914461224
1423213_at	Plxnc1	-1.46189652345832	8.97867201863335	-7.0388755748576	3.65529587657206e-07	1.30375880525236e-05	6.60278937659175
1454011_a_at	Rpa2	-1.53581951319658	6.38057594564797	-7.03869363832039	3.65680337164194e-07	1.30375880525236e-05	6.60237920900452
1431911_at	4931423N10Rik	0.866011778773642	5.83890295300701	7.03757239232306	3.66610790289695e-07	1.30604370085747e-05	6.59985131580622
1441646_at	Vta1	0.745186959677601	7.29795616779447	7.03365941249452	3.69876990003814e-07	1.31218222053588e-05	6.59102806211028
1435323_a_at	Mboat1	-1.38611998064568	10.1640291144179	-7.03319927295153	3.70263027953387e-07	1.31218222053588e-05	6.58999037668338
1416147_at	Hspa4	-2.08149899704197	8.04401040156703	-7.03309521306472	3.70350387124572e-07	1.31218222053588e-05	6.58975570180344
1459211_at	Gli2	0.990871925942384	8.50512877777665	7.03292415433144	3.70494038323184e-07	1.31218222053588e-05	6.5893699286811
1434252_at	Tmcc3	1.13282585690578	8.55091051750551	7.0328759563751	3.70534524174614e-07	1.31218222053588e-05	6.58926123154662
1428114_at	Slc14a1	-0.970993307600011	11.612799278094	-7.03281876143971	3.70582573292204e-07	1.31218222053588e-05	6.58913224382546
1424759_at	Arrdc4	1.32405340527543	8.0192406008691	7.03272490253226	3.70661437432144e-07	1.31218222053588e-05	6.58892056949724
1418459_at	Ccdc91	-1.1454501627419	6.52460721856057	-7.03173370672235	3.71495332192242e-07	1.31410282174136e-05	6.58668511520404
1453156_s_at	Ptgr2	-2.07409126674407	7.02271094565527	-7.0313542061498	3.71815115605808e-07	1.31420325461893e-05	6.58582918962853
1434787_at	Arf3	-1.49383662310042	9.22168387033373	-7.03074582843926	3.72328349602388e-07	1.31498675766776e-05	6.58445701533373
1438159_x_at	Ndufv2	0.713529027655618	12.6584757672813	7.02801290725678	3.74642845686377e-07	1.32111419697048e-05	6.57829241279436
1430341_at	Nudt5	-0.98445343756683	6.07442067181979	-7.02800550605954	3.74649133705514e-07	1.32111419697048e-05	6.57827571671961
1417380_at	Iqgap1	-0.919306344339953	10.7436204196241	-7.02756185263467	3.75026257062539e-07	1.3213605718224e-05	6.57727488305068
1422896_at	Vamp4	-1.76304610431212	8.2780774476301	-7.02723427819182	3.75304958316776e-07	1.3213605718224e-05	6.57653589440319
1437345_a_at	Bscl2	0.633483149360312	12.5409091402687	7.02540941617514	3.7686144673197e-07	1.325619237845e-05	6.5724188569356
1426965_at	Rap2a	-1.04812365027423	10.5706165762635	-7.0249371370309	3.77265346927622e-07	1.325619237845e-05	6.57135328591859
1418277_at	Rp9	0.791590490590262	10.6827844624311	7.02478411267299	3.77396310811951e-07	1.325619237845e-05	6.57100802132199
1455518_at	Zdhhc18	1.18843274891333	10.1604793046154	7.02427695656952	3.77830686971906e-07	1.32611220335564e-05	6.56986371729455
1438448_at	Otop1	-1.45430951146905	9.02424859124041	-7.02287393955074	3.79035034705716e-07	1.32901372972996e-05	6.56669789388606
1417914_at	Rap2b	-1.04927658703903	11.6296682577682	-7.02262779704243	3.79246728489935e-07	1.32901372972996e-05	6.5661424616695
1435189_at	Frmpd1	0.662411798610858	8.13343964933321	7.02131262558558	3.80379891573927e-07	1.33112294121593e-05	6.56317458116589
1416293_at	Nfib	-0.800705239180808	6.32237403670851	-7.02124425229598	3.80438897414101e-07	1.33112294121593e-05	6.56302028047512
1451860_a_at	Trim30a	-1.5915301318754	10.7328986734033	-7.02017247368413	3.8136506481115e-07	1.33332913085641e-05	6.56060147588416
1444535_at	AA692955	-0.780648903222463	5.44459738012806	-7.01976956790227	3.81713829517559e-07	1.33351475019918e-05	6.55969215389
1422845_at	Canx	-0.870475140234127	8.19726100967777	-7.01910864450949	3.82286648550539e-07	1.33448220869023e-05	6.55820046360241
1456329_at	Prtg	-0.687102902979583	6.53796305499575	-7.01838319363111	3.82916407735034e-07	1.33564678308258e-05	6.55656307058068
1423661_s_at	Ctdsp2	1.33326194013841	7.9427927780467	7.01704117146891	3.84084213237867e-07	1.33868486099235e-05	6.55353385253807
1417606_a_at	Calr	-0.533633057787736	12.4781187872761	-7.01624802618013	3.84776110978957e-07	1.34006080164185e-05	6.55174345132885
1419485_at	Foxc1	-2.14042125435285	9.24493939706605	-7.01522747138058	3.85668268751135e-07	1.34120164963361e-05	6.54943958819527
1436795_at	Cnst	-0.833536083423806	11.5876578492473	-7.01502972881189	3.85841378214615e-07	1.34120164963361e-05	6.54899317627301
1434931_at	Neo1	-1.46684159526589	9.51452337786525	-7.01485338869665	3.85995818546025e-07	1.34120164963361e-05	6.54859507696637
1460216_at	Acads	0.996009904438374	8.95192403629486	7.01426042735669	3.8651560460979e-07	1.34197384784497e-05	6.54725639837087
1456738_s_at	Hgh1	0.96949242073727	10.4766397310293	7.01154843886586	3.88902076875463e-07	1.34922096685848e-05	6.54113318793548
1420941_at	Rgs5	-1.76526905667529	10.5506295995685	-7.01077520512067	3.89585263717311e-07	1.34991700963852e-05	6.53938718169869
1454789_x_at	Prpf6	0.600657644555183	12.5343234229772	7.01064398443455	3.89701325147859e-07	1.34991700963852e-05	6.53909087012115
1434828_at	Fam102b	-1.09916180979996	10.4542425685884	-7.01025024813597	3.90049787869655e-07	1.3500871437229e-05	6.53820175428989
1455095_at	Hist2h2be	-1.38153760231515	8.50051132823752	-7.00569071225686	3.94108389810822e-07	1.36100172196461e-05	6.52790416602422
1453740_a_at	Ccnl2	-1.4520902286401	6.20851637549172	-7.00309300234646	3.96440033496614e-07	1.36768427143907e-05	6.52203609889559
1417434_at	Gpd2	-1.06505789253889	10.2672615018927	-7.00285987938416	3.96649969411389e-07	1.36768427143907e-05	6.52150944552038
1420606_at	Npff	1.25772569370094	8.89500639134012	7.0011423607271	3.98200175518307e-07	1.37158922169195e-05	6.51762914228148
1417322_at	Dohh	1.03689786554731	9.09202044202787	7.00093174998525	3.98390696529225e-07	1.37158922169195e-05	6.51715329365538
1416189_a_at	Sec61a1	0.713255317249063	13.3517767865649	6.99953123824041	3.99659995031222e-07	1.37392816816313e-05	6.51398886586542
1451401_a_at	Mul1	1.39901669273356	10.2470284871531	6.99950993725729	3.99679332305276e-07	1.37392816816313e-05	6.51394073475871
1426368_at	Rin2	-1.32010218637571	10.5443916425365	-6.99652194285519	4.0240139232132e-07	1.38223192651057e-05	6.50718856162838
1452273_at	Fam83h	1.1028486098062	6.07149878900927	6.99458908322092	4.04172340353789e-07	1.38725850245786e-05	6.50282012989138
1436104_a_at	Ccdc74a	1.16099529099757	8.11117060480994	6.99166888853953	4.0686308150747e-07	1.39331297183511e-05	6.49621931409286
1421346_a_at	Slc6a6	-2.11776165298774	7.31252931866306	-6.98982668377672	4.08569973698347e-07	1.39809669072603e-05	6.49205461985932
1425528_at	Prrx1	-1.5838471373937	9.9448387925877	-6.9892376403665	4.09117298222635e-07	1.39890820827438e-05	6.49072286943807
1436861_at	Il7	-1.25220601244085	6.7685522543402	-6.98865055234021	4.0966355362165e-07	1.399714843325e-05	6.48939549506446
1427034_at	Ace	0.949679533078801	6.88363992632288	6.98817787318042	4.10103900610797e-07	1.40015866929959e-05	6.48832676045593
1416369_at	Hiatl1	-1.0192589668359	10.9240848994625	-6.98255311191293	4.15381305545891e-07	1.41710380192324e-05	6.47560686621093
1450504_a_at	Agpat3	0.804532501338572	10.2886211249539	6.98131890339742	4.16548578059392e-07	1.4181226355392e-05	6.47281526499916
1422793_at	Pafah1b2	-0.792001940962063	7.53433527951226	-6.98125839301649	4.16605893100761e-07	1.4181226355392e-05	6.47267839418638
1431029_at	Ttll9	0.942198771963904	7.51704152120004	6.98124007663711	4.16623243850344e-07	1.4181226355392e-05	6.47263696355318
1415802_at	Slc16a1	-0.727424280883153	12.204424665337	-6.97868849377236	4.19047561000885e-07	1.42529894786583e-05	6.46686499965729
1449074_at	Tex40	1.34007148633023	6.54853327042674	6.97764701479538	4.20041244606005e-07	1.42760212305768e-05	6.4645088159465
1422191_at	Cd200r1	-1.15143347119439	7.5052817469019	-6.9739728133777	4.23566159442704e-07	1.43741590346316e-05	6.45619538569471
1429372_at	Sox11	-0.879798139053034	7.05609097782548	-6.97344312593057	4.24076819665196e-07	1.43780438323285e-05	6.45499674436502
1426311_s_at	Zdhhc5	-0.889694468992619	9.99376006724718	-6.97319295160351	4.24318226665246e-07	1.43780438323285e-05	6.45443060676227
1438196_at	Gpd1l	-1.06525267864709	7.1305202612487	-6.97023361282602	4.2718456546203e-07	1.44534516780968e-05	6.44773308964346
1440142_s_at	Gfap	1.36400949536517	10.3164485492909	6.96984659762083	4.27560882831007e-07	1.44553398624897e-05	6.44685712061482
1427095_at	Cdcp1	0.954258953754581	7.36807108042549	6.96892336488298	4.28459968184112e-07	1.44748861611023e-05	6.44476740015999
1438231_at	Foxp2	-0.712690350440471	8.1490431161767	-6.9633942743637	4.33885143274814e-07	1.46364825137533e-05	6.43225009596993
1436297_a_at	Grina	0.758995392618556	13.4392664739447	6.96337167829572	4.33907458515073e-07	1.46364825137533e-05	6.43219893263168
1457321_at	D130037M23Rik	0.908922984275557	8.72193813771591	6.9630585282153	4.34216837839559e-07	1.46364825137533e-05	6.43148987311065
1435152_at	Leng8	-1.37462196662035	8.05588397476476	-6.96130011448756	4.35958281399297e-07	1.46732495890968e-05	6.42750809618555
1449461_at	Rbp7	1.05792852611751	9.65546712271867	6.95988890030369	4.373610522446e-07	1.47094860680714e-05	6.42431223359903
1419006_s_at	Peli2	1.00378546664566	8.02090455524196	6.95867858284037	4.38567812719514e-07	1.47348459235533e-05	6.42157112044898
1428720_s_at	Iglc2	-0.842690626490719	12.5626771392716	-6.9584776360018	4.38768499042861e-07	1.47348459235533e-05	6.42111600001667
1428720_s_at	Iglc3	-0.842690626490719	12.5626771392716	-6.9584776360018	4.38768499042861e-07	1.47348459235533e-05	6.42111600001667
1428720_s_at	Iglv1	-0.842690626490719	12.5626771392716	-6.9584776360018	4.38768499042861e-07	1.47348459235533e-05	6.42111600001667
1459326_at	D9Ertd256e	-1.41386805478393	6.0122224932992	-6.95732429778439	4.39922163556354e-07	1.47625963530916e-05	6.41850372665694
1418276_at	Elf2	-0.943098129164917	4.73089965262191	-6.95653268054127	4.40715803360623e-07	1.47782330463699e-05	6.4167106399829
1425958_at	Il1f9	-1.67307305332814	6.75126113235389	-6.95546100201737	4.41792558280958e-07	1.47961344568533e-05	6.41428305944017
1449682_s_at	Tubb2a-ps2	-0.823157122737676	4.64865628628698	-6.95534845797258	4.41905791742565e-07	1.47961344568533e-05	6.41402811455225
1449682_s_at	Tubb2b	-0.823157122737676	4.64865628628698	-6.95534845797258	4.41905791742565e-07	1.47961344568533e-05	6.41402811455225
1427302_at	Enpp3	-0.892163401598123	6.53952344027861	-6.95358263348348	4.43686332475947e-07	1.48447309206214e-05	6.41002779591035
1425305_at	Zbtb21	0.87735973862598	9.43449856349338	6.95136550764547	4.45932350728564e-07	1.49088176057887e-05	6.4050045237891
1423569_at	Gatm	-1.06566845286857	6.76964507779493	-6.95051395757716	4.46798091579995e-07	1.49266968358143e-05	6.40307502491238
1437064_at	Ar	-2.21457404721245	8.06403551143144	-6.94950853874473	4.47822483017416e-07	1.49498458967938e-05	6.40079675940808
1416527_at	Rab32	-1.25128961969795	10.7680260259338	-6.94866464884991	4.48684155084926e-07	1.49539146633847e-05	6.39888441556016
1419421_at	Ank1	1.10683644979686	10.6202619077024	6.94847860668398	4.48874345923949e-07	1.49539146633847e-05	6.39846281194799
1433667_at	Lgi3	1.43526290205583	7.4439260866261	6.94841532461705	4.48939057985918e-07	1.49539146633847e-05	6.39831940285947
1429292_a_at	Slc52a3	0.874034560430963	8.41726713358348	6.94601688959314	4.51398751336319e-07	1.50247491394977e-05	6.39288371612517
1445260_at	Dcun1d1	-1.06677549575445	8.12556311553727	-6.94561244266833	4.5181488693008e-07	1.50275097458949e-05	6.39196702578684
1440354_at	Elovl7	-1.02371930059031	6.55348627059652	-6.94339226081765	4.54106245019294e-07	1.50703795118581e-05	6.386934545246
1439442_x_at	Yars2	0.587451187399033	11.2338700791222	6.94249711164005	4.55033456746413e-07	1.50900470093529e-05	6.38490533302977
1456056_a_at	Fam21	0.744086771450309	11.7261300550903	6.93955361641207	4.58096083165248e-07	1.5171594045157e-05	6.3782319999593
1443619_at	Tmem30a	-2.50597552937357	7.54381283234805	-6.93770298050843	4.60032426172738e-07	1.52222468472609e-05	6.37403576651196
1431411_a_at	Elp5	0.845364418779295	11.2999545111488	6.9370904622421	4.60675157175497e-07	1.52323389030587e-05	6.37264681174314
1435197_at	Pou3f3	-0.857013242130284	11.6479195226422	-6.93660771362736	4.61182365909055e-07	1.52379383771899e-05	6.37155209033716
1420934_a_at	Srrm1	1.61308931364629	8.70672131030205	6.93518098953268	4.62684727066249e-07	1.52675686141614e-05	6.36831655514015
1450264_a_at	Chka	0.858562017485117	9.56243269465514	6.93508961261866	4.62781118989612e-07	1.52675686141614e-05	6.36810932097914
1434195_at	Prss35	-1.49475535181457	10.4870108089022	-6.93464708911767	4.63248220563066e-07	1.52675686141614e-05	6.3671057044966
1438648_x_at	Gkn3	-1.72897486976712	7.55334949165132	-6.93447195508299	4.63433215068113e-07	1.52675686141614e-05	6.36670850415201
1435055_a_at	Tom1	0.970332529753565	11.9594800683856	6.93001081807014	4.68171134934756e-07	1.54123988005054e-05	6.35658940643108
1418997_at	Lyrm5	-1.26365880733167	9.74675698010832	-6.92830688113379	4.69993862559465e-07	1.54611183043723e-05	6.35272372799658
1417061_at	Slc40a1	-0.674188235449406	12.1806686343553	-6.92170852689948	4.77121094628274e-07	1.56727155781717e-05	6.33775068516034
1428136_at	Sfrp1	-0.842020799276585	9.12726951362827	-6.92063911528214	4.78286608934977e-07	1.56995664844079e-05	6.3353234397327
1456857_at	1500011B03Rik	0.721943490281831	9.9902381593598	6.9190525779723	4.800210970364e-07	1.57189676994286e-05	6.33172220238098
1446718_at	Nfkbib	1.35275305970742	6.20526636513033	6.91870465124336	4.80402330133456e-07	1.57189676994286e-05	6.33093240982719
1424947_at	Dync1li1	-0.884550335931185	6.26914788065027	-6.91850584515373	4.80620306811647e-07	1.57189676994286e-05	6.33048111365993
1457182_at	Map2k7	0.858454571653688	7.08661475825108	6.91275660435536	4.86967971693324e-07	1.59035065107463e-05	6.31742795692712
1424270_at	Dclk1	-0.753870256609118	7.82287224947791	-6.91109612702032	4.88817222918597e-07	1.5950947671243e-05	6.31365719592101
1442083_at	Rsrc2	-1.96122342871703	7.5746594115093	-6.91064611840194	4.89319629518769e-07	1.5950947671243e-05	6.3126352149899
1448126_at	Fam60a	-0.94278080989827	9.52372184442485	-6.91050110296263	4.8948164291258e-07	1.5950947671243e-05	6.31230587572901
1448126_at	Gm41465	-0.94278080989827	9.52372184442485	-6.91050110296263	4.8948164291258e-07	1.5950947671243e-05	6.31230587572901
1448126_at	LOC102636734	-0.94278080989827	9.52372184442485	-6.91050110296263	4.8948164291258e-07	1.5950947671243e-05	6.31230587572901
1459867_x_at	Unc45a	1.22759805034513	7.40847517385139	6.909826387004	4.90236168586126e-07	1.59604530305158e-05	6.31077351749631
1455561_at	Cndp1	-0.782799094746858	7.08008398485607	-6.90930934006654	4.90815181524806e-07	1.59604530305158e-05	6.30959920436426
1445521_at	Elavl1	-0.901426754748995	4.34169426395684	-6.90929167305267	4.90834978233862e-07	1.59604530305158e-05	6.30955907856851
1455643_s_at	Tsr1	0.685733543460846	11.0865771885201	6.90896712512209	4.91198794838919e-07	1.59607758256701e-05	6.30882194947747
1453817_at	Abca6	0.946843779558673	4.42512174298828	6.90572252995616	4.94851192931197e-07	1.60678787994168e-05	6.3014519237638
1435226_at	Rnf19b	0.636439416293596	9.31995923225053	6.9051877399668	4.95455864646051e-07	1.60759388139579e-05	6.30023703056922
1438132_at	Gm5089	-0.951359695006592	8.40471125830435	-6.90259018452356	4.98403631661778e-07	1.61511386199989e-05	6.29433558984075
1430837_a_at	Mbd1	1.05703394885311	5.28403317161103	6.90251455881844	4.98489722157789e-07	1.61511386199989e-05	6.29416376125411
1423241_a_at	Tfdp1	-1.09197325418562	11.687690580994	-6.90210150287148	4.98960204097308e-07	1.61547768592912e-05	6.29322524705566
1452737_at	LOC102642197	-0.803563109780104	11.4593880041171	-6.90116692477805	5.00026393748625e-07	1.61776832026232e-05	6.29110168931607
1452737_at	LOC102642895	-0.803563109780104	11.4593880041171	-6.90116692477805	5.00026393748625e-07	1.61776832026232e-05	6.29110168931607
1452737_at	Smim15	-0.803563109780104	11.4593880041171	-6.90116692477805	5.00026393748625e-07	1.61776832026232e-05	6.29110168931607
1451466_at	D16Ertd472e	-0.940283031464028	8.3984806049596	-6.90082718841059	5.00414551545446e-07	1.61786356195349e-05	6.29032970918129
1445660_at	Tmem209	-0.747071873005389	6.24048455358863	-6.89975002740985	5.01647278691977e-07	1.61918318290115e-05	6.28788198735912
1431011_at	Dlst	0.799736983550872	7.22156326688455	6.89965086147568	5.01760922680557e-07	1.61918318290115e-05	6.28765663695006
1427689_a_at	Tnip1	0.628684902422497	10.5417801579019	6.89952974647879	5.01899756035522e-07	1.61918318290115e-05	6.28738140651102
1416821_at	Dgcr14	0.747691649868921	8.55269639949037	6.8978765697554	5.0379872155798e-07	1.62272348560807e-05	6.28362442078585
1452390_at	Brat1	0.682045898624056	8.0329637306247	6.89786807112511	5.03808502729937e-07	1.62272348560807e-05	6.28360510601585
1428311_at	Ccdc6	-1.01646765983056	11.4136503025485	-6.89763524554961	5.04076540062728e-07	1.62272348560807e-05	6.28307596156876
1436275_at	Kcnip2	0.778746921992438	7.58385263531041	6.89714396125192	5.04642604014714e-07	1.62338702451267e-05	6.28195939324312
1437542_at	Ikzf2	-1.89295279781938	8.64075657950532	-6.89489546392469	5.07241673570849e-07	1.63058494082102e-05	6.27684871756582
1420890_at	Hccs	-1.16755995118368	9.98125401700184	-6.89406332630952	5.08207026252617e-07	1.63252457913243e-05	6.27495716338169
1420874_at	Gm4887	-1.56457869124151	6.81416161459708	-6.89309015236885	5.09338381454088e-07	1.63499433038867e-05	6.27274490330331
1420874_at	Twf1	-1.56457869124151	6.81416161459708	-6.89309015236885	5.09338381454088e-07	1.63499433038867e-05	6.27274490330331
1423162_s_at	Spred1	-1.13342138766747	9.39465443093725	-6.89204988153847	5.10550592986015e-07	1.63771993558053e-05	6.27037998168379
1426316_at	6330416G13Rik	0.692001255996187	8.77500953852141	6.89066314112466	5.12171137669026e-07	1.64175056716494e-05	6.26722719075566
1426511_at	Susd2	1.22988843753792	8.04786215857223	6.8893821381165	5.13672799645102e-07	1.64539466880637e-05	6.26431457796193
1451793_at	Klhl24	0.841034499754755	7.99568323509636	6.88894173370577	5.14190107084349e-07	1.6458827551179e-05	6.26331318324396
1423063_at	Dnmt3a	-0.89530758411107	9.5491051774114	-6.88854954326326	5.14651230713302e-07	1.64619043662416e-05	6.26242139690743
1425491_at	Bmpr1a	-1.03902573719072	9.65958589645288	-6.88816947600309	5.15098504526914e-07	1.64645341266253e-05	6.26155715822298
1426361_at	Zbed6	-0.99588368653988	8.19672994795195	-6.88730500676545	5.16117319684887e-07	1.64854158888867e-05	6.2595913643074
1426361_at	Zc3h11a	-0.99588368653988	8.19672994795195	-6.88730500676545	5.16117319684887e-07	1.64854158888867e-05	6.2595913643074
1417030_at	Tmem206	-1.14119952134944	8.06622465387054	-6.88643838478018	5.17140744065234e-07	1.65064152144983e-05	6.25762057913293
1422792_at	Pafah1b2	-0.960338091926347	11.1361018609939	-6.88494499945741	5.18909215833142e-07	1.65511488990739e-05	6.25422424603021
1424657_at	Taok1	-0.715131605077429	6.71240426887563	-6.8807029985613	5.23966476122796e-07	1.66715911348253e-05	6.2445753161368
1437244_at	Gas2l3	-0.722022248447204	6.33079709842246	-6.88057532829052	5.24119463276125e-07	1.66715911348253e-05	6.24428487944668
1437722_x_at	Pcbp3	0.851943419940081	11.194148214897	6.88057081029036	5.24124878029245e-07	1.66715911348253e-05	6.24427460142445
1434102_at	Nfib	-0.682806173301158	12.4413837496988	-6.8805382490326	5.24163903886438e-07	1.66715911348253e-05	6.24420052757135
1426354_at	Bap1	0.666354944249988	10.2200456739355	6.8799553732274	5.24863005620962e-07	1.66820623090282e-05	6.24287451605201
1438370_x_at	Cbarp	0.962392581018744	10.6428487135409	6.87957103418571	5.2532450467199e-07	1.66849721726841e-05	6.24200014138745
1448940_at	Trim21	-1.18207396847717	10.7122684016746	-6.87890462153547	5.26125691968463e-07	1.66983538884403e-05	6.24048400208584
1435361_at	Sema3g	0.754668260299786	7.43830983968741	6.8786050023779	5.26486313593093e-07	1.66983538884403e-05	6.23980232730269
1435505_at	Dmwd	0.746304400274544	9.05328487398368	6.87820007720214	5.26974083911144e-07	1.6702078818325e-05	6.23888104862956
1417327_at	Cav2	-1.11108853817795	9.84820586958707	-6.87731172311503	5.28045812098919e-07	1.67242936597425e-05	6.23685980759689
1417853_at	Clca1	1.3064058342043	10.0111190221658	6.87674101583131	5.28735502484882e-07	1.6734385893032e-05	6.2355612440779
1417853_at	Clca3a1	1.3064058342043	10.0111190221658	6.87674101583131	5.28735502484882e-07	1.6734385893032e-05	6.2355612440779
1446708_at	Hif3a	1.46607285113919	6.40570340712678	6.87498099872599	5.30868270760328e-07	1.67849023297176e-05	6.23155631279409
1432543_a_at	Klf13	1.23253747336868	8.28592336085891	6.87481001796562	5.31075932340902e-07	1.67849023297176e-05	6.23116722379929
1420915_at	Stat1	-1.43579023642676	10.4684506490343	-6.8725869766184	5.33783473265878e-07	1.6825837121138e-05	6.22610806398598
1420265_x_at	Cog8	1.43764563383445	6.99498475235011	6.87219037810519	5.342679925244e-07	1.6825837121138e-05	6.22520542552298
1449519_at	Gadd45a	-1.03477838900725	10.911802375835	-6.87201557399124	5.34481691459841e-07	1.6825837121138e-05	6.22480757369386
1421233_at	Pknox1	-0.818048728106651	5.82681652283393	-6.87196196382027	5.34547247713848e-07	1.6825837121138e-05	6.22468555687943
1437508_at	Sp4	-0.944332813776819	8.77139729716975	-6.87171256007388	5.34852334998845e-07	1.6825837121138e-05	6.224117908828
1420474_at	Mtpn	-0.922624056779167	10.9950533708436	-6.87156280218989	5.35035614521926e-07	1.6825837121138e-05	6.22377705299365
1427785_x_at	Capn15	0.627117163838892	11.8614935506781	6.87152466093853	5.35082303546711e-07	1.6825837121138e-05	6.2236902412935
1419031_at	Fads2	-1.10277451602818	9.55277054611752	-6.87130140694252	5.35355674349415e-07	1.6825837121138e-05	6.2231820985283
1437324_x_at	Fmod	0.584332074994219	12.3436768385607	6.87046476957576	5.36381396110842e-07	1.68463351991609e-05	6.22127779285042
1423488_at	Mmd	-1.16039192553202	9.60811064663352	-6.86817693162599	5.39196588650019e-07	1.69229682287436e-05	6.21606989231702
1437734_at	Ppp1r12a	-1.21295781377121	11.5527192749927	-6.86732458249978	5.40249272835941e-07	1.69324408993563e-05	6.214129483953
1457556_at	Gm17501	0.892619943026711	6.37875324158523	6.86525640220025	5.42812315574338e-07	1.6997017720097e-05	6.2094208001663
1416956_at	Kcnab2	0.835495396137271	8.91737672140482	6.86505433204076	5.4306340291035e-07	1.6997017720097e-05	6.20896071216056
1419638_at	Efnb2	-2.14570145455861	8.90289701463158	-6.86382877167476	5.44588804545836e-07	1.70329401344118e-05	6.20617015588152
1449616_s_at	Golga3	-1.43718622167792	8.2161052506084	-6.86206970203681	5.46785915994796e-07	1.7089807066723e-05	6.20216448396345
1437500_at	Noc3l	-1.48851396911172	7.17836296012356	-6.86159499280665	5.47380391095322e-07	1.70965394866967e-05	6.20108343054563
1451638_s_at	Armc1	-0.985092135421677	10.730252261389	-6.8580120591141	5.51888682485269e-07	1.72254197015696e-05	6.19292310434746
1458395_at	Gm4129	0.964918463875192	5.9563727479992	6.85699434546821	5.53176161806972e-07	1.72536639513529e-05	6.19060490815556
1460636_at	Map2k2	0.917156416058717	9.00315356406743	6.85264773610811	5.58709649580635e-07	1.74021850177736e-05	6.18070251256699
1419467_at	Clec14a	-1.43629372918675	7.60578380996594	-6.8513450337652	5.60379083317765e-07	1.74421373614317e-05	6.17773424294451
1417113_at	Gmcl1	-1.08463743489295	10.5207656204322	-6.84810946574999	5.64547654444911e-07	1.75436979643022e-05	6.17036091289596
1417274_at	Snrpa	0.704494655309364	10.9102345370616	6.84793572026104	5.64772397374888e-07	1.75436979643022e-05	6.16996493770962
1451216_at	Zfp330	0.555090357676653	9.94903373598607	6.84760691878256	5.65197958850826e-07	1.75436979643022e-05	6.16921557119765
1425456_a_at	Map2k3	-0.91666431144828	7.05251707117117	-6.84568320782955	5.67694371474347e-07	1.76090672956427e-05	6.16483099514199
1460555_at	Fam65b	-1.09924690033472	11.1528348830174	-6.84303616901857	5.71147924809006e-07	1.76918561516559e-05	6.15879702140155
1438913_x_at	Hdgfrp2	0.822926502510075	8.44105026543216	6.84082950991123	5.74043363158521e-07	1.77571534443158e-05	6.15376622125116
1417301_at	Fzd6	-0.741807528895567	8.74553924991458	-6.84036465677832	5.74655228550001e-07	1.77638968216817e-05	6.15270635788079
1430020_x_at	Gm10052	-0.853704001572947	10.4334932724735	-6.8380015201298	5.77776064080244e-07	1.78481357986871e-05	6.14731799124523
1430020_x_at	Gm5803	-0.853704001572947	10.4334932724735	-6.8380015201298	5.77776064080244e-07	1.78481357986871e-05	6.14731799124523
1430020_x_at	Hnrnpa1	-0.853704001572947	10.4334932724735	-6.8380015201298	5.77776064080244e-07	1.78481357986871e-05	6.14731799124523
1440928_at	Tbc1d32	-1.06057320967881	7.90306321034884	-6.83623930424812	5.80114598150627e-07	1.78958608010885e-05	6.14329936829688
1439387_x_at	Ctu2	1.01437947246889	12.1415228760372	6.835157612019	5.81554848010747e-07	1.79280281614031e-05	6.140832441809
1443586_at	Fip1l1	-1.2530353677023	6.67776356828259	-6.83456281450525	5.82348367989166e-07	1.79325114489426e-05	6.13947587281436
1436838_x_at	Cotl1	1.97668952332701	10.110297519264	6.83440431968127	5.8256000314407e-07	1.79325114489426e-05	6.13911438228729
1440489_at	Zbtb46	-0.840897337435508	5.73087062760858	-6.83415497952738	5.82893101797075e-07	1.79325114489426e-05	6.13854568784512
1437101_at	Lats2	-1.35456641386001	8.02098182261182	-6.83375561890979	5.83427022332027e-07	1.79367022046331e-05	6.13763481065429
1457445_at	Trps1	-1.78136650985184	7.1211003966301	-6.83189679409618	5.85918755393666e-07	1.80010366396524e-05	6.1333948648167
1424898_at	Slc10a1	-0.878758885015119	5.17427213280215	-6.83150243202617	5.86448793018872e-07	1.80050558297782e-05	6.1324952757371
1457172_at	Arhgef15	-1.47040091181276	6.03122699845171	-6.82870425799216	5.90223775780275e-07	1.81086275588205e-05	6.12611172564672
1423239_at	Impdh1	0.809735502692631	8.854013208376	6.82395514286952	5.96687806394678e-07	1.82820766006837e-05	6.11527517079355
1421352_at	Tlr6	0.84200731307725	9.29392058239246	6.82346432024322	5.9735998655419e-07	1.82902462685543e-05	6.11415504643236
1454613_at	Dpysl3	-1.12297756912738	12.1719646255485	-6.8231243070041	5.97826088308284e-07	1.82920993275386e-05	6.11337907184035
1455287_at	Cdk6	-1.3654321153164	7.88204612567942	-6.82273988025148	5.98353522231417e-07	1.82958252245147e-05	6.11250171957736
1417876_at	Fcgr1	-1.19812377127505	8.26770850359486	-6.82171058692862	5.99768061063051e-07	1.83241454951913e-05	6.11015253806034
1419043_a_at	Iigp1	-1.49265114471716	6.32131580786826	-6.82147500255092	6.00092301642926e-07	1.83241454951913e-05	6.10961483917585
1430125_s_at	Pqlc1	0.750800263975129	11.2387683626095	6.8194348267413	6.02907765118449e-07	1.83976611059588e-05	6.1049580386722
1417882_at	Slc39a3	0.856558654893207	7.61558237283466	6.81861828017842	6.0403839480748e-07	1.84196995566005e-05	6.10309408389978
1438454_at	Pten	-1.1021555587925	6.91620201918911	-6.81609399465655	6.07547392586019e-07	1.85051397409111e-05	6.09733129014131
1425560_a_at	S100a16	0.864861636471505	10.0755294299066	6.81601262622116	6.07660849122842e-07	1.85051397409111e-05	6.09714551743856
1448912_at	C1qtnf1	0.672240896769569	7.79249727728287	6.81509236971329	6.08945525280978e-07	1.8531749079418e-05	6.09504441670895
1436714_at	Lpp	-1.58181111353972	6.01463273942931	-6.81472024186416	6.09465804383494e-07	1.85350756867835e-05	6.09419475570837
1429690_at	Zfp946	0.769119817681424	8.74687390660635	6.812895006543	6.12024300619295e-07	1.85946269413555e-05	6.09002703330345
1430138_at	Cd3eap	1.24816425484667	8.63996255338985	6.8126160604439	6.12416276879005e-07	1.85946269413555e-05	6.08939005374414
1423081_a_at	Tomm20	0.655378499955953	9.46873043307952	6.81214904227676	6.13073108396613e-07	1.85946269413555e-05	6.08832358547003
1430386_at	E030024N20Rik	-0.982782970295344	6.10506882156767	-6.81175322841199	6.13630360329113e-07	1.85990207534968e-05	6.08741969557164
1444062_at	Pvt1	0.692917049978237	7.04584596774353	6.80546607828555	6.22551691191909e-07	1.88250036561641e-05	6.0730595580669
1441465_at	Cnot3	-0.988079933132072	5.81096302135942	-6.80544591248528	6.22580518708517e-07	1.88250036561641e-05	6.07301349043223
1417749_a_at	Tjp1	-0.74520896868842	12.0199299480875	-6.80532337818195	6.22755713953058e-07	1.88250036561641e-05	6.0727335666161
1439797_at	Ppard	0.710067231027115	7.58498836189389	6.80370532561774	6.25073888912405e-07	1.88824229496573e-05	6.06903702445279
1424645_at	Tnrc6c	-0.587297814423103	10.6888716914772	-6.8021352669291	6.27331750460371e-07	1.89273825914523e-05	6.06544981158979
1434629_at	Zbtb26	-1.26471858878315	8.22691098851696	-6.80191139739371	6.2765437114606e-07	1.89273825914523e-05	6.06493829731046
1450875_at	Gpr37	-1.12541059395965	7.74616031233781	-6.80179567310117	6.27821209215155e-07	1.89273825914523e-05	6.06467387909596
1448165_at	Casp2	-0.977967378624714	8.81006254151003	-6.79835003452078	6.32809597345497e-07	1.90471588836161e-05	6.05680017254488
1423463_a_at	Knstrn	-0.524531571603034	7.62035699384754	-6.79774500318603	6.3368970532874e-07	1.9053359600021e-05	6.05541744731931
1420647_a_at	Krt8	1.60751894487568	10.7990242556505	6.79668847350293	6.35229591160462e-07	1.90869352371272e-05	6.0530027671548
1430055_at	1700080G18Rik	1.20763302841184	6.46052581011048	6.79470332896225	6.38133298773779e-07	1.91588529337394e-05	6.0484653735789
1456170_x_at	Calr	-0.4857383878264	12.9961669528716	-6.7934147267692	6.40025431917177e-07	1.91862878753013e-05	6.04551978318296
1423941_at	Camk2g	0.613234361271725	10.9265569739262	6.79327036756024	6.40237760855156e-07	1.91862878753013e-05	6.04518978228343
1436712_at	Pla2g4c	0.738013321881285	8.68828862726767	6.79238053156671	6.41548158430702e-07	1.9212791164265e-05	6.04315558547844
1416682_at	Ube3a	-1.15519900373914	8.90428528996151	-6.78661923572151	6.50099116771998e-07	1.94206088028837e-05	6.02998264640401
1434003_a_at	Dhps	0.78789723467522	12.0164130422841	6.78661730390717	6.50102003471627e-07	1.94206088028837e-05	6.02997822869866
1424122_s_at	Commd1	-1.05497521015925	10.7093040906862	-6.78654506608193	6.50209957481086e-07	1.94206088028837e-05	6.0298130336945
1432411_a_at	Fbxw2	-1.63823258931962	6.77977933829422	-6.7831928772817	6.55239793285736e-07	1.95578887604103e-05	6.02214645493075
1450887_at	Rqcd1	-1.16476546556488	9.00333913642075	-6.78148614582233	6.57815968168312e-07	1.96217976060576e-05	6.01824255480476
1423660_at	Ctdsp2	1.16303020571207	5.74440932368278	6.77871123154183	6.62026637059864e-07	1.97343445856159e-05	6.01189456048681
1434412_x_at	Stub1	0.848864119233927	11.5353458330927	6.77836460176637	6.62554550110173e-07	1.97370361720733e-05	6.01110152971528
1421624_a_at	Enah	0.856564560462834	9.61598004543925	6.77793380731705	6.63211245685354e-07	1.97435580142938e-05	6.01011592326146
1424228_at	Polr3h	0.860223180494081	6.98655892807475	6.77657584025307	6.65285671542694e-07	1.97922487283951e-05	6.00700890365699
1434089_at	Synpo	-1.5536411612714	9.92711904389613	-6.77226453637552	6.71915736138445e-07	1.99746156305988e-05	5.99714313512522
1455243_at	Brpf3	-1.24315220710515	10.5447198556757	-6.77032250657299	6.74924314523924e-07	2.00393426657956e-05	5.9926983310835
1427321_s_at	Cxadr	-0.864762018079995	5.29311790758715	-6.76892391085378	6.77099548520559e-07	2.00564280505844e-05	5.98949701418247
1456782_at	Pogk	0.759780039989116	8.02290563654552	6.76869678314971	6.77453476759898e-07	2.00564280505844e-05	5.98897710687721
1427470_s_at	Napb	-2.27443650102813	6.4567909316121	-6.76852374139933	6.77723251127263e-07	2.00564280505844e-05	5.98858100083484
1426681_at	Unk	0.568973278520253	8.84438791102844	6.7675236956412	6.79284491534826e-07	2.00894490837457e-05	5.98629174468753
1455244_at	Daam1	-0.751756213914269	10.885788993638	-6.76220775040861	6.87645604646435e-07	2.03233973887018e-05	5.97412063766902
1439786_at	Gab2	0.700333744991806	6.49739936410005	6.7617185318287	6.88420340577054e-07	2.03247896564501e-05	5.97300037082971
1419730_at	Ahcyl2	-0.911296139400215	5.97236133185483	-6.76160894091127	6.88594013326883e-07	2.03247896564501e-05	5.97274941331181
1443969_at	Irs2	1.31692180696803	6.71920514117596	6.76096718961091	6.8961192091871e-07	2.03415220702124e-05	5.97127980592976
1437614_x_at	Zdhhc14	0.736711393518348	12.0108160524383	6.75955768773834	6.91852999110649e-07	2.03942889626728e-05	5.96805187247807
1434752_at	Zfp207	-0.937930026498293	9.7522492985155	-6.7567952837977	6.96266812616737e-07	2.04976041226028e-05	5.96172490501555
1416801_at	Trpm7	-1.0185088746979	8.17446889187599	-6.75645088266394	6.96819119637469e-07	2.05004821361836e-05	5.96093602702806
1423599_a_at	Pdcl	-0.754866946474576	7.47029298716806	-6.75105062211997	7.05538265582629e-07	2.07358402784977e-05	5.94856436431163
1435260_at	Akt3	-1.6866209973082	9.70713681456444	-6.75092737217752	7.05738560730228e-07	2.07358402784977e-05	5.94828196377305
1427296_at	Fam120a	-1.41324136855327	11.2489621385222	-6.74997109062214	7.07294605996434e-07	2.0759779409014e-05	5.94609078729193
1423805_at	Dab2	-0.917349296630612	8.48240896459647	-6.74986103428278	7.07473913031963e-07	2.0759779409014e-05	5.94583860228242
1435452_at	Slc35g1	-1.37753910771368	8.24542737730791	-6.74668515017561	7.12668251868812e-07	2.08866439008968e-05	5.93856067447526
1443870_at	Abcc4	0.653105564203923	10.0720724682178	6.74665146599424	7.12723552991735e-07	2.08866439008968e-05	5.93848347629331
1433581_at	1190002N15Rik	-1.68762146894684	9.95238210095494	-6.74298037407071	7.18776985028268e-07	2.10446633345409e-05	5.93006913448925
1426349_s_at	Tmpo	-1.86389145658197	8.23550730472497	-6.74207535224421	7.20277387099684e-07	2.1066945807771e-05	5.92799451696482
1435300_at	Letm1	0.781148690523392	8.11535755845584	6.74062307299742	7.22691770153167e-07	2.11238635940881e-05	5.92466518596313
1448700_at	G0s2	-1.05609659076382	10.825358280048	-6.73750750136461	7.27899329402866e-07	2.12485356992872e-05	5.91752189177798
1418835_at	Phlda1	0.689608324683892	10.8672531745385	6.73670513398506	7.29246665016701e-07	2.1274096920387e-05	5.91568205068801
1428426_s_at	Tgfbrap1	0.598262592298025	10.6471478992889	6.73585357614436	7.30679393756162e-07	2.129282257298e-05	5.91372932733259
1435292_at	Tbc1d4	-1.26214809572592	6.06303013195333	-6.73576250892977	7.30832782931045e-07	2.129282257298e-05	5.91352049403582
1435186_s_at	Lrrcc1	-0.811760594406261	7.90173263366327	-6.73436306921986	7.33194080216321e-07	2.13478284130641e-05	5.91031120029719
1438629_x_at	Grn	0.900050629860451	13.3610921130337	6.73303533042732	7.35441614671581e-07	2.13994530730987e-05	5.90726611062365
1430077_at	Srsf11	-0.928443744505479	5.4629087732411	-6.73223568282936	7.36798622204125e-07	2.14251158349634e-05	5.90543206065339
1438651_a_at	Aplnr	-1.97532092849465	10.4267704366752	-6.73103035272894	7.38848920555401e-07	2.14708925038461e-05	5.90266739788023
1416588_at	Ptprn	1.35769566396065	7.21028160800965	6.72783424496361	7.44313904104671e-07	2.16157768119928e-05	5.8953356176154
1447856_x_at	Slc25a25	0.494280476588924	10.4656873022184	6.72686646700115	7.45976842622008e-07	2.16496760586205e-05	5.89311531179702
1452434_s_at	Dgcr6	1.1034223987799	9.90280230147047	6.72659659793751	7.46441237913903e-07	2.16496760586205e-05	5.89249614915806
1455598_at	Usp30	0.827157365773904	8.78650800462746	6.72504807457806	7.49111689573182e-07	2.17131660099229e-05	5.88894318516483
1423998_at	Gtf3c5	0.652827258158643	8.25540699911062	6.7185111704506	7.60492885531235e-07	2.2014755860298e-05	5.87394149219186
1428967_at	Igf1r	-1.20399691944625	9.98597969767213	-6.7172304213499	7.62743410316448e-07	2.20657412114703e-05	5.8710016494185
1435626_a_at	Herpud1	0.70498252834706	9.88848031581131	6.71626740252269	7.64440110030643e-07	2.21006496169821e-05	5.86879099336926
1437822_at	Yme1l1	-0.885410789830728	7.05149194963039	-6.71284117409943	7.7050801123677e-07	2.22475555792507e-05	5.86092498790462
1441454_at	Zhx3	0.778655123684559	7.84160470160687	6.71088242829611	7.73999103025685e-07	2.23340585704168e-05	5.85642740480807
1437852_x_at	Cpsf3	0.742606237317037	12.6335501929256	6.70961665171565	7.76263715846813e-07	2.23850830232782e-05	5.85352073306488
1428113_at	Tmtc4	-0.940215603904501	10.3077604449114	-6.70912184142747	7.77150828135651e-07	2.23931790019434e-05	5.85238441922943
1447820_x_at	Cpt2	0.705981675049864	5.59035674005155	6.70890635166782	7.77537489568821e-07	2.23931790019434e-05	5.85188954534418
1451756_at	Flt1	-1.13577593935938	8.94998667208648	-6.70768297817625	7.79736369693857e-07	2.24421761388402e-05	5.8490799496458
1419159_at	Golga3	0.873655633978009	9.64005475486651	6.70674626170239	7.81424316398124e-07	2.24764146006836e-05	5.84692856416607
1451453_at	Dapk2	-0.603753148979777	9.52528905524237	-6.70511678992541	7.84369512067666e-07	2.25455435815861e-05	5.84318584726394
1430990_s_at	Mrpl44	-1.30743072487754	6.18937728955264	-6.70486398445276	7.8482746331767e-07	2.25455435815861e-05	5.8426051515095
1436386_x_at	LOC105242453	-1.0524459512106	7.97837858768175	-6.70427447365517	7.85896411738073e-07	2.25618803728828e-05	5.84125101076261
1435094_at	Kcnj16	-0.814215028026571	11.568887386749	-6.70281494270719	7.8854936650213e-07	2.26236418439011e-05	5.8378981977124
1425644_at	Lepr	-2.30412896484545	8.17364655825991	-6.70143026637568	7.91074731971332e-07	2.26816665522181e-05	5.83471709577878
1438397_a_at	Rbm39	-2.6206807306505	8.18500966406924	-6.70013689564689	7.93441050779769e-07	2.27350602485504e-05	5.83174554144148
1416878_at	Mrpl51	-1.36818232979222	7.84858679580595	-6.69899892249098	7.95529048247124e-07	2.27804162571388e-05	5.82913084604849
1450103_a_at	Cyth2	0.542684155274277	9.69606277093147	6.69838471241692	7.96658360534595e-07	2.27982796436997e-05	5.82771952276269
1428944_at	Uba6	-1.69045664371566	7.20469088784336	-6.69708718360785	7.99049447963855e-07	2.28522061842852e-05	5.82473792585919
1455506_at	Slc25a34	1.4116300006029	7.26211893474504	6.69582047335826	8.01390827845307e-07	2.29046436797536e-05	5.82182694619743
1451451_at	Gca	-1.63896108948459	9.92152145561482	-6.69498218325093	8.0294417794595e-07	2.29345062505005e-05	5.81990039382033
1456086_x_at	Pqbp1	1.01034232663099	10.4867862138238	6.6943269752956	8.04160422177973e-07	2.29506057139169e-05	5.81839453905996
1454792_s_at	Sephs1	-0.576716468814082	11.4687166513521	-6.6939094997435	8.04936353541266e-07	2.29506057139169e-05	5.81743503349143
1417676_a_at	Ptpro	-1.63570705207933	8.5169324253628	-6.69373440014397	8.05262026422556e-07	2.29506057139169e-05	5.81703258664896
1437670_x_at	Cd151	0.53509091559321	12.5228087901909	6.6935832247354	8.05543310461642e-07	2.29506057139169e-05	5.81668512383513
1419329_at	Sorbs3	1.03547125843318	9.14229123179418	6.69283923471567	8.0692907884979e-07	2.29755734755078e-05	5.81497508984583
1431067_at	Tceanc2	-1.41506685397226	8.79528333547348	-6.69157514056344	8.09289198318357e-07	2.30282347844519e-05	5.81206945860307
1427058_at	Eif4a-ps4	-2.04642694018556	9.24776920503235	-6.68941765136604	8.13333655198608e-07	2.31287271015841e-05	5.80710982456193
1427058_at	Eif4a1	-2.04642694018556	9.24776920503235	-6.68941765136604	8.13333655198608e-07	2.31287271015841e-05	5.80710982456193
1447372_at	Aldh16a1	1.16477795572845	10.1860186435499	6.68721175304431	8.17490248557985e-07	2.32322795842556e-05	5.80203831339009
1436849_x_at	Gaa	1.09950967623028	10.3216101906494	6.68442461282209	8.22773182841445e-07	2.33529850971253e-05	5.79562962850165
1436917_s_at	Gpsm1	1.19148636220903	10.617157668275	6.68308597331821	8.25322937097257e-07	2.3410622506933e-05	5.79255125151473
1435603_at	Sned1	-1.56140149276681	9.22978229835303	-6.68275720004879	8.25950399088615e-07	2.34136951284071e-05	5.7917951604845
1452069_a_at	Thap7	0.892641614502148	11.9548724535963	6.68118487768566	8.28957923994348e-07	2.34570846871694e-05	5.78817905316214
1439530_a_at	Ppp1r13l	0.897612634295948	7.69354383918549	6.68116474883635	8.28996498850135e-07	2.34570846871694e-05	5.78813275782978
1459978_x_at	Ccnjl	1.12490291939037	7.14216186541422	6.68114135695911	8.29041329268709e-07	2.34570846871694e-05	5.78807895763596
1451006_at	Xdh	1.04020652417892	6.86289325584251	6.68028129216646	8.30691362813735e-07	2.3489035206434e-05	5.78610080309963
1441880_x_at	Igflr1	1.04115366731577	8.23635651188869	6.67819171226818	8.3471423456993e-07	2.35879991812897e-05	5.7812943761149
1441880_x_at	U2af1l4	1.04115366731577	8.23635651188869	6.67819171226818	8.3471423456993e-07	2.35879991812897e-05	5.7812943761149
1434986_a_at	Sec61a1	0.654494735826886	12.0581954732867	6.67681464424733	8.3737626670146e-07	2.36444692241109e-05	5.7781265664311
1418523_at	Arih2	-0.76181692630571	6.91668339354529	-6.67661595857482	8.37761065611166e-07	2.36444692241109e-05	5.77766949027955
1444028_s_at	Dock9	0.768528190834606	10.6466115974241	6.67385427579493	8.43128452334986e-07	2.37662102054751e-05	5.77131573895449
1429251_at	Prdm2	0.951997906569472	9.28352417934176	6.67335744186743	8.4409778739205e-07	2.37769110075528e-05	5.77017258287649
1437448_s_at	Ctnnd1	-1.09332637283824	10.5010604517528	-6.67311948113656	8.44562458351248e-07	2.37769110075528e-05	5.76962505263093
1417431_a_at	Sphk2	0.778238755203941	8.93952041531871	6.67192224301873	8.46904304853458e-07	2.38131116291745e-05	5.76687018950994
1437052_s_at	Slc2a3	-0.816062898612019	12.1388842179699	-6.66882131706641	8.53000782661279e-07	2.3969587725113e-05	5.75973409180336
1428151_x_at	Ccbl1	1.14713782889422	8.24741418273543	6.66654638261499	8.57501886724253e-07	2.40810663718248e-05	5.75449807950316
1433895_at	Tmem127	-0.93517075753646	10.7517922982852	-6.6648767315317	8.60820856231806e-07	2.41592292700129e-05	5.75065478878494
1417475_at	Atp13a1	1.13750644785967	9.10013490417965	6.66358404527577	8.63399512168635e-07	2.42002942872105e-05	5.74767898027192
1417195_at	Wwc2	-0.995330664135662	8.79731443340487	-6.6633367140688	8.638937895481e-07	2.42002942872105e-05	5.74710959187471
1423392_at	Clic4	-0.904004511389657	9.40360892429355	-6.66282586109397	8.64915616977439e-07	2.42114452326652e-05	5.74593351852942
1421168_at	Abcg3	-1.46599034654023	7.30705689278195	-6.66255229612765	8.65463320299007e-07	2.42114452326652e-05	5.74530371071166
1444302_at	Gxylt2	-1.20384422960024	7.47580232541087	-6.66233314700106	8.6590233387927e-07	2.42114452326652e-05	5.74479917371284
1447676_x_at	S100a16	0.956527276957938	10.4588617888051	6.65745632720672	8.75731066714098e-07	2.44710946963275e-05	5.73356996927859
1440370_at	Abca13	-1.20725877554838	7.64913591600113	-6.65688758959352	8.76884707488864e-07	2.44746032561728e-05	5.73226022276567
1455682_at	Abl2	-0.929838570877531	7.24347003178807	-6.65524349847679	8.80228372619364e-07	2.45240540983544e-05	5.72847382028801
1426326_at	Zfp91	0.9291946443487	11.5274074850964	6.65513600350284	8.80447443982957e-07	2.45240540983544e-05	5.72822624385256
1439047_s_at	Recql	0.82340130905841	10.587124340343	6.65501287618432	8.80698442113031e-07	2.45240540983544e-05	5.72794266213095
1448160_at	Lcp1	-0.802689311261518	9.80938384942029	-6.65462339161071	8.81492898359338e-07	2.45257317760052e-05	5.72704560521097
1420266_at	Cog8	1.63418535058244	6.72690909592954	6.65294888506416	8.84916856305658e-07	2.4605816976721e-05	5.72318868684851
1451563_at	Adgre4	-1.36834511120938	8.76913341633111	-6.65267887774275	8.85470228077496e-07	2.46060337378455e-05	5.72256674238168
1421251_at	Zfp40	-0.773440544079988	6.38772797950869	-6.6517128233494	8.87453028165478e-07	2.46459476744404e-05	5.72034142516166
1457881_at	Osbpl6	-1.06271794249582	10.5654197588042	-6.64996361346552	8.9105480021035e-07	2.47307461810997e-05	5.71631180942588
1438021_at	Rbm47	-1.04926615070439	8.87466344294396	-6.64944421959767	8.92127153447287e-07	2.47452809025991e-05	5.71511522120136
1454872_at	Pds5a	-0.926483276188295	10.2094499192102	-6.64885861595963	8.93337788626283e-07	2.47636309802299e-05	5.71376605818014
1424396_a_at	Asrgl1	1.09384740993905	11.4235848338263	6.64759756528068	8.95950504832704e-07	2.48208008098647e-05	5.7108606007459
1423122_at	Avpi1	1.20444310719155	9.28782498431439	6.64673263673744	8.97747031395146e-07	2.48553031693999e-05	5.70886769509697
1426004_a_at	Tgm2	-1.0270195175562	7.13333553682787	-6.64423739511984	9.02950530501628e-07	2.49687135966609e-05	5.70311782713238
1438379_x_at	Aagab	0.753407693363803	11.4316863077494	6.64339156112549	9.04721400391777e-07	2.50023528670769e-05	5.70116857092844
1436976_a_at	Yod1	-0.542487643317292	11.2971488125484	-6.64092390645015	9.0990810613198e-07	2.51302911786028e-05	5.69548126802011
1433761_at	Pde4dip	-1.37743331816592	11.1917689809491	-6.6391018415138	9.13757377380347e-07	2.52211575748048e-05	5.69128140390333
1429325_at	Poc1b	-0.82616643714289	6.47122215100562	-6.63659778247713	9.19074616920768e-07	2.53369097174472e-05	5.68550887979237
1426988_at	Klhl42	-1.67866958066631	8.25338348525816	-6.63541229667204	9.21602964251254e-07	2.53910905868637e-05	5.6827757515897
1428946_at	Uba6	-1.8812773878074	7.06799650101825	-6.63462164013849	9.23293192911051e-07	2.54221283842987e-05	5.68095280376378
1448692_at	Ubqln4	-2.59878317099377	7.7042294557442	-6.63380095743253	9.25050964430823e-07	2.54252356600053e-05	5.67906054647974
1453734_at	Atrx	-0.883028648383501	8.10031102576992	-6.6336826255226	9.25304694758214e-07	2.54252356600053e-05	5.67878770049037
1418206_at	Sdf2l1	-0.81778733918894	8.89183923256186	-6.63358982596997	9.25503727756651e-07	2.54252356600053e-05	5.67857372501008
1438975_x_at	Zdhhc14	0.719587720362396	12.0907587953996	6.63351650990351	9.25661004273267e-07	2.54252356600053e-05	5.67840467344601
1441200_at	Klf3	-0.766248048499934	5.72834493367873	-6.6323164889738	9.28239160730819e-07	2.548053218997e-05	5.67563758211167
1437710_x_at	Fam71e1	1.68796385930572	8.83086219749951	6.63062485033198	9.31886003422934e-07	2.55620353970033e-05	5.67173658615179
1426975_at	Os9	-0.871094021786238	6.09677371431096	-6.63041389175466	9.3234181565975e-07	2.55620353970033e-05	5.67125008155389
1448553_at	Myh7	1.52749138834437	9.23058940369027	6.62981773408681	9.33631150024066e-07	2.55818338379316e-05	5.66987521620697
1451777_at	Ddx60	-1.09184989704199	4.96590550406812	-6.62841964415214	9.36662015133595e-07	2.56492978412509e-05	5.66665075584995
1421315_s_at	Cttn	-2.94345132925282	8.84423767670379	-6.6276390869141	9.38358531422097e-07	2.56594938418106e-05	5.66485042758242
1427568_a_at	Ift80	-0.768396305695787	10.7534688871448	-6.62745052750523	9.38768830464252e-07	2.56594938418106e-05	5.66441551068911
1449855_s_at	Uchl3	-0.536493211595846	9.96755768194713	-6.62728368184649	9.39132034139779e-07	2.56594938418106e-05	5.6640306734776
1449855_s_at	Uchl4	-0.536493211595846	9.96755768194713	-6.62728368184649	9.39132034139779e-07	2.56594938418106e-05	5.6640306734776
1436192_at	Arfgef2	0.887370273876229	9.09008113032121	6.6272019124195	9.39310089196012e-07	2.56594938418106e-05	5.66384206728164
1424833_at	Itpr2	-1.18003480466155	5.77949969649704	-6.62645916573639	9.40929021760684e-07	2.56726193650506e-05	5.66212883919962
1431688_at	LOC73899	-1.50294822331467	7.18766703104339	-6.62568761470192	9.4261376058231e-07	2.56971193733422e-05	5.66034909946583
1420612_s_at	Ptp4a2	-1.95389498849485	11.1318769617878	-6.62552624654707	9.4296650989737e-07	2.56971193733422e-05	5.65997686175009
1428647_at	Pbx1	-1.20526460691824	8.50256411763557	-6.62391751580933	9.46490572799566e-07	2.57644517212352e-05	5.65626573144177
1438294_at	Atxn1	-0.970300855436429	7.53500538477804	-6.62387685374923	9.46579820892813e-07	2.57644517212352e-05	5.65617192532957
1439962_at	2310010J17Rik	1.50390079660374	9.43418479927592	6.62282635091817	9.48888528582388e-07	2.58107935602959e-05	5.65374837805012
1441964_at	Qk	0.876963374129895	9.78491153981652	6.6219797933674	9.5075321301987e-07	2.58107935602959e-05	5.65179524196759
1423531_a_at	Gm10052	-0.619387695473541	10.5112299933309	-6.62196222481039	9.50791950378349e-07	2.58107935602959e-05	5.65175470772973
1423531_a_at	Gm5803	-0.619387695473541	10.5112299933309	-6.62196222481039	9.50791950378349e-07	2.58107935602959e-05	5.65175470772973
1423531_a_at	Hnrnpa1	-0.619387695473541	10.5112299933309	-6.62196222481039	9.50791950378349e-07	2.58107935602959e-05	5.65175470772973
1434945_at	Lpcat2	-0.874459046898372	8.24790732161842	-6.62180266008825	9.51143852624371e-07	2.58107935602959e-05	5.65138655770862
1448721_at	D1Ertd622e	-0.980159566373013	11.01442196145	-6.61972414625142	9.55739973526368e-07	2.59043440781326e-05	5.6465906975285
1419196_at	Hamp	1.54663400169533	10.4676638384224	6.61935298648958	9.56563089382518e-07	2.59110822187633e-05	5.64573424648762
1418674_at	Osmr	1.0394367230453	9.77529977582461	6.61750615906111	9.60669566743222e-07	2.60066975568344e-05	5.64147244351777
1421295_at	Chrdl1	-1.6728621241403	9.30810824679742	-6.6170264267797	9.61739213618231e-07	2.60200361568061e-05	5.64036532878745
1426587_a_at	Stat3	0.802248498502618	8.20679634593707	6.61360148332655	9.69411203310941e-07	2.62118793048722e-05	5.63246051271826
1450117_at	Tcf7l1	1.01440829870201	7.27788745739877	6.61316735411828	9.70388127860589e-07	2.62125469461338e-05	5.63145843476501
1436207_at	Tcf7l1	0.871800772018632	9.04143784873757	6.61307402071047	9.70598288287255e-07	2.62125469461338e-05	5.63124299510504
1435950_at	Hr	1.29590066786131	7.73233763985349	6.6110681548456	9.75126199971184e-07	2.63190704637345e-05	5.62661263875688
1428253_at	Chmp2b	0.749076166923915	9.49511808459978	6.60935314356114	9.79014686671359e-07	2.64082185308403e-05	5.6226533057791
1424691_at	Cacfd1	0.925399081414591	7.35554733306719	6.60823125087613	9.81566958880089e-07	2.64593799530636e-05	5.6200630731844
1426953_at	Hmgxb4	-0.860028766588667	9.6869553933038	-6.60800403354127	9.82084699705738e-07	2.64593799530636e-05	5.61953845382332
1450026_a_at	B3gnt2	-1.53969283909306	11.1375350714821	-6.60726354793335	9.83773920588434e-07	2.64608857749961e-05	5.61782871205101
1449263_at	Ufm1	0.664041914152229	10.7277546547857	6.60722226976103	9.83868173158898e-07	2.64608857749961e-05	5.61773340099436
1449442_at	Pex11a	0.811446924711623	8.61655134009241	6.60720802573307	9.83900699422817e-07	2.64608857749961e-05	5.61770051156973
1439215_at	Atp2c1	-0.939924601763657	7.63800514566506	-6.60384130338933	9.91619551880547e-07	2.66525824847226e-05	5.60992606755322
1439352_at	Trim7	1.39941948501261	8.65565786605082	6.60344243752784	9.92538122341371e-07	2.6661382880118e-05	5.60900491436339
1426509_s_at	Gfap	0.884522422202635	10.6610276918213	6.60145837569599	9.97120277600929e-07	2.67685247857616e-05	5.60442257379106
1434370_s_at	Faf1	-1.09559689958495	5.61674852209432	-6.60048466803732	9.99376947023037e-07	2.68131467505568e-05	5.60217354788032
1433806_x_at	Calr	-0.474701050263839	12.9822551504796	-6.5998493146288	1.0008522606942e-06	2.68367644527759e-05	5.60070597536206
1427314_at	Tmed7	-0.954284765703221	9.61013175746076	-6.59929474923826	1.00214180227018e-06	2.68404730225192e-05	5.59942497124935
1420352_at	Prss22	1.08236414358674	6.88704993982564	6.59927798675037	1.002180806854e-06	2.68404730225192e-05	5.5993862505898
1437819_s_at	Wdr91	0.912624949207922	7.98548254732528	6.59866536010054	1.00360739186781e-06	2.68477892344877e-05	5.59797108479647
1420158_s_at	Abcf1	1.20225109022647	12.3586061276035	6.59839405470552	1.00423982702336e-06	2.68477892344877e-05	5.59734435559023
1453184_at	Fam83g	1.01676659066447	6.2457146771734	6.59755974509796	1.00618722649406e-06	2.68809826026378e-05	5.59541700226454
1425601_a_at	Rtkn	0.948712864372016	9.45317956616001	6.59735169039573	1.00667345770283e-06	2.68809826026378e-05	5.59493635829713
1438490_at	Slc39a14	0.908699433826868	7.62393450640293	6.59529178081911	1.01150052719472e-06	2.69854972765796e-05	5.59017731199162
1446154_at	Gm15743	1.23786657757595	7.81191337309101	6.59517107013327	1.01178412662017e-06	2.69854972765796e-05	5.5898984159791
1421087_at	Per3	-1.40959978518311	10.5739983593774	-6.59412104009923	1.01425451541015e-06	2.70353976947478e-05	5.58747229961433
1456036_x_at	Gsto1	0.810800783472511	11.2507746545618	6.59147876470355	1.02049828407309e-06	2.7185760844643e-05	5.58136667674291
1440021_at	Gpr20	1.32330217051196	7.00763539108209	6.58862567745342	1.02728436070668e-06	2.73299234906572e-05	5.57477297341293
1438164_x_at	Flot2	0.625670674253577	12.0097848625065	6.58858650646847	1.02737784949076e-06	2.73299234906572e-05	5.57468243941571
1417793_at	Irgm2	-1.41978869334647	9.2276839695552	-6.58843992438524	1.02772777189319e-06	2.73299234906572e-05	5.57434364971232
1449884_at	Efcab2	-0.88524128410547	5.3837861448085	-6.5877678448497	1.02933372904744e-06	2.73565000081136e-05	5.57279026409173
1442123_at	Tnfsf13os	-0.959580782357553	8.98591650599388	-6.58427053236151	1.03773220012241e-06	2.75634628726271e-05	5.56470600221055
1438031_at	Rasgrp3	-0.691611760148765	6.8497329753803	-6.58340336924855	1.03982543304226e-06	2.75907244917838e-05	5.56270127056232
1444811_at	Sec62	-1.09545368241435	6.45096599080677	-6.58333854837808	1.03998207658439e-06	2.75907244917838e-05	5.56255141223567
1445669_at	Spry4	1.16150723534399	8.7851388441819	6.58303843266992	1.04070763887327e-06	2.75937420463393e-05	5.56185757295142
1428832_at	1600002H07Rik	0.739087011827052	8.53110234455482	6.58174494361148	1.04384071766254e-06	2.76443101628292e-05	5.5588670235197
1426217_at	Tmem216	-0.931508481299518	9.77380722108384	-6.57822987626855	1.05240370051805e-06	2.7837338852743e-05	5.55073916064493
1440225_at	Adgrf5	0.70012556753657	10.0912820641869	6.5780253836874	1.05290406629602e-06	2.7837338852743e-05	5.55026626816746
1449149_at	Traf3	-1.1504080881991	7.5113107273544	-6.5778284995307	1.05338604516438e-06	2.7837338852743e-05	5.54981096553288
1451946_a_at	Cabyr	1.27296258595373	7.21803534092621	6.57773750080884	1.05360888925405e-06	2.7837338852743e-05	5.54960052570135
1418305_s_at	Gar1	-0.78132701913687	10.3073996596688	-6.57728957615579	1.05470650165385e-06	2.7837338852743e-05	5.54856465936294
1453055_at	Sema6d	-0.955822295779762	9.89969151471987	-6.57693165149196	1.05558441497883e-06	2.7837338852743e-05	5.54773690876558
1418944_at	Cysltr1	-0.616476762882098	4.79279011545563	-6.57688667645182	1.05569478205655e-06	2.7837338852743e-05	5.54763289663384
1425235_s_at	Col20a1	1.07574156283058	7.47696296723386	6.57673495017242	1.0560671997748e-06	2.7837338852743e-05	5.5472820030133
1429573_at	Dmrtc1a	0.857427118375107	6.31519451558067	6.57564361630771	1.05874988044033e-06	2.78663928602581e-05	5.54475802036622
1455116_at	Relt	0.778061948506391	7.84883690767685	6.57553265857967	1.05902302304788e-06	2.78663928602581e-05	5.5445013948158
1456775_at	Ints8	-1.01130975971356	7.13244929207301	-6.5752164648396	1.05980178672868e-06	2.78706241301751e-05	5.5437700866227
1459751_s_at	Ppp1r16a	1.40878600870457	10.2028136365382	6.57427530364019	1.06212327043565e-06	2.79153972144046e-05	5.54159325212864
1453724_a_at	Serpinf1	-2.31541132581585	7.85038621018807	-6.57359283771535	1.06380990422153e-06	2.79434423356407e-05	5.54001469343867
1449004_at	Mrpl46	0.962397350652456	10.002180658194	6.57242750449841	1.06669622142462e-06	2.80029489420675e-05	5.53731912239547
1420107_at	Bbs4	0.848623363204595	9.63078839149683	6.56988430052294	1.07302311448971e-06	2.81526558968007e-05	5.53143578479326
1422912_at	Bmp4	-0.963077719421819	9.92391412271365	-6.56855435975171	1.07634696217882e-06	2.82113668473146e-05	5.52835884756984
1437120_at	Snx30	-0.943575910347483	7.64536297559405	-6.56848848170193	1.07651188098331e-06	2.82113668473146e-05	5.52820642726216
1420752_at	Dtx3	0.746791859272461	9.77832893707916	6.56762093330707	1.07868610994031e-06	2.82519292940872e-05	5.52619915468985
1424431_at	Csgalnact2	-0.695991946203147	10.7536093274416	-6.5653704601319	1.08434714898091e-06	2.83675264024557e-05	5.52099174583199
1453622_s_at	Mllt3	-1.06718857703618	9.06563968546507	-6.56487573006658	1.08559570479121e-06	2.83675264024557e-05	5.51984689970791
1428352_at	Arrdc2	1.59005758946926	10.1343053719579	6.56486838774466	1.08561424575792e-06	2.83675264024557e-05	5.51982990874858
1457537_at	Rab1a	-0.868415997779911	5.77941463660306	-6.56486783921369	1.08561563093143e-06	2.83675264024557e-05	5.51982863938592
1455427_at	Angpt4	0.949539152377973	9.4026859526465	6.5633120994755	1.08955153107356e-06	2.84538874365655e-05	5.51622833627002
1447860_x_at	Cog8	1.80390094215623	9.39104666525093	6.56115225107835	1.09503998348497e-06	2.85466633409141e-05	5.51122951874137
1418642_at	Lcp2	-1.08486415947984	8.07756137652899	-6.56106091928062	1.09527269135666e-06	2.85466633409141e-05	5.51101812535546
1423467_at	Ms4a4b	-1.01622862797315	9.61024281329366	-6.56077031382593	1.0960134728872e-06	2.85466633409141e-05	5.51034549346436
1434413_at	Igf1	-1.25930554816948	10.2115414955208	-6.56060812611869	1.09642712783823e-06	2.85466633409141e-05	5.50997009133723
1418345_at	Tnfsf13	-1.02646346315473	9.83570933061158	-6.56018473840841	1.09750771815013e-06	2.85466633409141e-05	5.50899009683381
1418345_at	Tnfsfm13	-1.02646346315473	9.83570933061158	-6.56018473840841	1.09750771815013e-06	2.85466633409141e-05	5.50899009683381
1448365_at	Exosc7	-0.849290374065604	7.67348096930769	-6.56017415705697	1.09753473832388e-06	2.85466633409141e-05	5.50896560442947
1451446_at	Antxr1	-0.775505123440844	12.2176155565346	-6.5598629715667	1.09832967508043e-06	2.85508741647276e-05	5.50824530471071
1436826_at	Tmtc3	-0.904027064102209	6.87953538633421	-6.5576164919814	1.10408589818117e-06	2.86839735563762e-05	5.50304504313632
1422009_at	Atp1b2	-0.851534414189332	7.27352129828516	-6.55528446721254	1.11009395406594e-06	2.88234585045066e-05	5.49764611664499
1433819_s_at	Agpat3	0.681981314201001	9.85867655675409	6.55413402023955	1.11307018394959e-06	2.8875778428936e-05	5.49498244894942
1452823_at	Gstk1	-0.730867824968262	10.5648733796026	-6.55401078693161	1.11338947446664e-06	2.8875778428936e-05	5.49469711340851
1456769_at	Dusp3	0.98169517597806	7.75732052488943	6.5520812437212	1.11840104258104e-06	2.89794694361974e-05	5.49022919376111
1441113_at	Rptoros	0.754576758166947	4.51204242296128	6.55197691333788	1.11867267440677e-06	2.89794694361974e-05	5.48998760066888
1423748_at	Pdk1	-0.894034500759514	9.30381531949815	-6.55078676284947	1.12177609681102e-06	2.90431824008461e-05	5.48723153135017
1418776_at	Gbp8	-1.44622623486318	6.86365858816112	-6.54901725634583	1.12640652383135e-06	2.91318922001165e-05	5.48313351513753
1452224_at	Morc3	-0.976065000777148	8.91760949822291	-6.54898377992854	1.12649431269824e-06	2.91318922001165e-05	5.48305598318303
1455801_x_at	Tbcd	0.587169101115026	11.6881151261673	6.54861120880565	1.12747181898078e-06	2.91404621821503e-05	5.48219309303604
1418975_at	Nckipsd	1.19110806826199	7.98848630457166	6.5482123645655	1.12851921865532e-06	2.91427231271449e-05	5.48126933483773
1439493_at	Zfp827	-0.945848624952448	9.26445188291367	-6.54808586372599	1.12885162863622e-06	2.91427231271449e-05	5.48097634383293
1416951_a_at	Atp6v1d	0.685956964751658	12.2147416691927	6.54704556740595	1.13158904560234e-06	2.91966805181414e-05	5.47856682103335
1417624_at	Nab1	-0.914007213448445	8.04202023450765	-6.54535199482162	1.13606000917582e-06	2.92868762229507e-05	5.47464390986164
1430521_s_at	Cpne8	-0.720713675158074	5.83354764336972	-6.54522971335312	1.13638352564608e-06	2.92868762229507e-05	5.4743606495827
1450201_at	Proz	0.969892307918947	6.07681863161148	6.54481830602412	1.13747266561432e-06	2.92982037075223e-05	5.47340762732512
1421811_at	Thbs1	-0.782605533092899	11.6196521147982	-6.54324656240227	1.14164346109632e-06	2.93888480244893e-05	5.46976650753332
1435836_at	Pdk1	-1.10331222151796	9.82531979065599	-6.54022678401719	1.14970071262834e-06	2.95523808396239e-05	5.46277002422296
1451201_s_at	Rnh1	0.76548786850617	11.7846096852842	6.54012928314121	1.1499618273107e-06	2.95523808396239e-05	5.46254410760645
1422687_at	Nras	-1.42324781463208	8.63339075180873	-6.53836350306505	1.15470122585413e-06	2.96534278740772e-05	5.45845247022822
1435493_at	Dsp	0.930978381866426	10.7788120001126	6.53780169502093	1.15621331693658e-06	2.96623303794974e-05	5.45715057948396
1419117_at	Slc22a2	-1.08133490924113	8.04658979825063	-6.53512751092939	1.16343861158159e-06	2.98307247418655e-05	5.45095311420889
1419429_at	Cntfr	0.761522687588005	9.26068130941821	6.53345267131229	1.1679873021944e-06	2.99164260647977e-05	5.44707121125622
1439938_at	Stk38	-0.7967823279132	6.6020528011409	-6.53340842365675	1.16810772045207e-06	2.99164260647977e-05	5.44696865056613
1449937_at	Endou	0.949902276935243	8.59200856875841	6.53186248221141	1.17232291785981e-06	3.00061877426159e-05	5.44338519944768
1450725_s_at	Car14	1.22942229591754	11.3357181175353	6.53154542702416	1.17318932736453e-06	3.00061877426159e-05	5.44265023873077
1434895_s_at	Ppp1r13b	0.965059927073027	9.39768774335015	6.53139213471385	1.17360846052137e-06	3.00061877426159e-05	5.44229488990148
1448502_at	Slc16a7	-1.10150612386857	8.03093540536203	-6.53048689215735	1.17608670579589e-06	3.00354963296153e-05	5.44019637862357
1417696_at	Soat1	-0.74025573122643	9.48551175600877	-6.52961332481099	1.17848330791536e-06	3.00659240505211e-05	5.43817120339897
1444524_at	Gm14005	-0.870836788097689	11.1657008472266	-6.52939099674451	1.17909405404016e-06	3.00659240505211e-05	5.4376557697783
1442051_at	Hist2h3c1	-2.3326869335132	8.59095220619346	-6.52913107479096	1.17980848273197e-06	3.00659240505211e-05	5.43705317300831
1456064_at	AI504432	-0.763781282156892	8.14340778285969	-6.52875568095899	1.18084108185865e-06	3.00659240505211e-05	5.43618285481363
1417307_at	Dmd	-2.13696630748467	7.40218763637232	-6.52845481638738	1.18166933967155e-06	3.00659240505211e-05	5.43548531414963
1452759_s_at	Ppfibp1	-1.19507534328211	10.6891188808483	-6.52839482513567	1.18183456213888e-06	3.00659240505211e-05	5.43534622590312
1449734_s_at	Bbs4	0.78087701756202	9.69450115111833	6.52420188012749	1.1934410993769e-06	3.03412553680934e-05	5.42562392336627
1455576_at	Rinl	-0.733778342316448	9.50170801247552	-6.52375757358019	1.19467779825909e-06	3.03555850024131e-05	5.42459357426446
1452751_at	Ebf3	-1.06283781798545	9.91893260806336	-6.52280769597134	1.19732611824617e-06	3.04057462044035e-05	5.42239072451976
1416092_a_at	Map4	-1.49508695064744	10.1543692751692	-6.52068101550905	1.20327722312077e-06	3.05396770061731e-05	5.41745837608409
1439113_at	Gm30625	0.651941047490143	6.67789149339253	6.51979747142768	1.2057585338183e-06	3.05854418637453e-05	5.41540903965675
1439113_at	Gm4120	0.651941047490143	6.67789149339253	6.51979747142768	1.2057585338183e-06	3.05854418637453e-05	5.41540903965675
1439113_at	Gm4983	0.651941047490143	6.67789149339253	6.51979747142768	1.2057585338183e-06	3.05854418637453e-05	5.41540903965675
1439113_at	Gm9222	0.651941047490143	6.67789149339253	6.51979747142768	1.2057585338183e-06	3.05854418637453e-05	5.41540903965675
1439113_at	Gm9292	0.651941047490143	6.67789149339253	6.51979747142768	1.2057585338183e-06	3.05854418637453e-05	5.41540903965675
1429733_at	Ccdc94	0.770615196123163	7.6961083703973	6.51942518067644	1.20680562644334e-06	3.05896229445956e-05	5.41454550202378
1452342_at	Apbb2	-0.554378777145589	11.8740705002686	-6.51925667792291	1.20727985723998e-06	3.05896229445956e-05	5.41415465028826
1423389_at	Smad7	-0.615371149188432	8.42539091642964	-6.51723386359378	1.21298771891062e-06	3.06985954837384e-05	5.40946235369816
1428706_at	Cenpv	0.829824595964162	9.21189858617642	6.51700944666955	1.213622663522e-06	3.06985954837384e-05	5.40894174664608
1423590_at	Napsa	1.25118252098225	9.50430847360168	6.51612587616769	1.21612586077832e-06	3.07351684402135e-05	5.40689196322887
1424044_at	Kdm4b	0.70848432638431	7.76103721573696	6.51601813106868	1.21643146861003e-06	3.07351684402135e-05	5.40664200046497
1436766_at	Luc7l2	-1.16752327634954	8.97370384093765	-6.51242201178659	1.22667665501466e-06	3.0976676269774e-05	5.39829840838127
1441878_s_at	Oxld1	0.87285012845831	10.2161479404144	6.51168129542736	1.22879785576581e-06	3.10128775002204e-05	5.39657963306788
1444058_at	Dzip3	-1.54403184313408	8.44994307463702	-6.50929446745304	1.23565859466752e-06	3.11685896409954e-05	5.39104073944115
1437728_at	Alkbh5	-1.21668004792873	8.43248097020603	-6.50802396463529	1.23932650606696e-06	3.12323130953769e-05	5.38809212398204
1450040_at	Timp2	-1.33538925547251	8.42621747391084	-6.50793980552602	1.2395698640989e-06	3.12323130953769e-05	5.38789679860629
1455755_at	Lrrc73	1.06755992787745	7.59974805397944	6.50738914064575	1.24116339584232e-06	3.12550029681096e-05	5.38661873649331
1424935_at	Gdap1l1	1.26770077705566	8.2924378629812	6.50694565446742	1.24244829269535e-06	3.12698998040473e-05	5.38558940396019
1437878_s_at	Ttc14	-1.34656011148154	7.02611151891629	-6.50565127791278	1.24620622537721e-06	3.13469865982919e-05	5.3825850193899
1455551_at	Uevld	-0.823927864780514	7.12102891861024	-6.50434790049328	1.25000203111959e-06	3.14249395794452e-05	5.37955954221372
1455388_at	Pcmtd1	-0.628243536287925	9.78766836021939	-6.50336834168169	1.25286256216069e-06	3.14793060813421e-05	5.37728559956318
1437615_s_at	Vps37c	0.65260180745689	12.0353098129573	6.50194238049512	1.25703865328102e-06	3.15456579357894e-05	5.37397517764504
1434716_at	Havcr1	-0.847293334558709	5.18502146620264	-6.50184603718642	1.2573213183597e-06	3.15456579357894e-05	5.37375150438706
1454781_x_at	Commd9	1.30717282144748	10.952260745339	6.5017505038775	1.25760167110595e-06	3.15456579357894e-05	5.37352971056144
1436966_at	Peli2	-1.34743582052437	6.80873723150613	-6.50068405093976	1.26073563317476e-06	3.16066913795524e-05	5.37105371880715
1424104_at	Syf2	0.675354795545177	11.3361820100331	6.49673844646448	1.27240006569468e-06	3.18813974238311e-05	5.36189200922623
1455013_at	Arih2	0.591184182735595	8.83236524141212	6.49587905906997	1.27495527811321e-06	3.19099655927768e-05	5.35989626398596
1451393_at	Pex26	-0.819146022245754	8.09840850366423	-6.49368397633076	1.28150574190045e-06	3.20555963634736e-05	5.35479825283452
1419427_at	Csf3	1.94983767176531	5.25208077513902	6.49314507665493	1.28311915407256e-06	3.20555963634736e-05	5.35354658809442
1447636_x_at	Tmco4	0.992055403579824	6.73109759801958	6.49285882156566	1.28397701760626e-06	3.20555963634736e-05	5.35288170938341
1436486_x_at	Whrn	1.22487404527447	7.04654728603878	6.49270261284348	1.28444539891728e-06	3.20555963634736e-05	5.35251888256742
1425022_at	Usp3	0.677955488719312	9.85682905462552	6.49249532635091	1.28506720312322e-06	3.20555963634736e-05	5.35203741269637
1428369_s_at	Arhgap21	0.563636902142151	11.4917134510616	6.49226809796408	1.28574918120494e-06	3.20555963634736e-05	5.3515096174232
1430681_at	Cryl1	-0.990335499762573	6.72022678079099	-6.49201645718637	1.28650485962176e-06	3.20567158418789e-05	5.35092511109419
1429836_at	Uggt2	-0.895549332913966	6.59178936416741	-6.49032272906457	1.2916029576117e-06	3.21659773557401e-05	5.3469907576173
1429214_at	Adamtsl2	1.22307344730913	7.37686827640874	6.48999389061289	1.29259514802391e-06	3.21729215071889e-05	5.34622686098149
1444523_s_at	Ube2v1	0.882368962244162	11.7480216736418	6.48624516042752	1.30396124922803e-06	3.24379240493288e-05	5.33751760272643
1441952_x_at	Lynx1	1.11189074314939	9.05144372203381	6.4858076572048	1.30529439334384e-06	3.24531876704524e-05	5.33650106289304
1421116_a_at	Rtn4	-1.33627889461206	8.62612856863768	-6.48472509282582	1.3085991361722e-06	3.2500839167619e-05	5.33398562482087
1445827_at	Zmynd8	-0.735266923288148	4.78586349853397	-6.48439417769985	1.30961102593593e-06	3.2500839167619e-05	5.33321668546326
1450232_at	Xiap	0.48666098529768	5.97501568130503	6.48380728042977	1.31140763882806e-06	3.2500839167619e-05	5.33185289492866
1448214_at	Pdhb	0.646921131878408	8.44871727211257	6.48379603928914	1.31144207484085e-06	3.2500839167619e-05	5.33182677316161
1452439_s_at	Srsf2	-1.14029071089343	12.722943208044	-6.48378856898418	1.31146495981948e-06	3.2500839167619e-05	5.33180941392158
1433916_at	Vamp3	-1.0533390551442	11.1958868229755	-6.48376579898867	1.31153471730264e-06	3.2500839167619e-05	5.33175650174153
1426792_s_at	Rusc2	0.59887997235399	8.38193860357452	6.48300886147858	1.31385580834986e-06	3.25404782055943e-05	5.32999752002583
1449151_at	Cdk18	0.949348633468265	7.11647134859414	6.48240589651207	1.31570775832317e-06	3.25684608167581e-05	5.32859629349161
1453609_s_at	Ccdc9	0.959021012973624	9.03891552809809	6.48165507728055	1.31801755884141e-06	3.26077399458621e-05	5.32685140946794
1420650_at	Zfhx3	-1.01841100040077	9.37656056634139	-6.4809540776788	1.32017783660618e-06	3.26432788425303e-05	5.32522224499776
1421433_at	Zfhx4	-1.84300980373271	7.058674113646	-6.47989280826823	1.32345525042236e-06	3.27063864379721e-05	5.32275568207672
1436982_at	Tnrc6b	-0.98615194556075	8.82841426423067	-6.47852973769514	1.32767688988548e-06	3.27747977070197e-05	5.3195874895545
1438535_at	Phip	-1.31351606673876	7.04763286546422	-6.47550657052575	1.33708928804205e-06	3.29890940809543e-05	5.31255994492928
1429715_at	Ppp2r2a	-1.05541336744547	10.0855911580324	-6.47498834506876	1.33870957731104e-06	3.30110118350492e-05	5.31135518889526
1457972_at	C87436	0.878114167518357	7.34712750147798	6.47475400130593	1.33944293778918e-06	3.30110469602349e-05	5.31081038270551
1439966_x_at	Sfxn2	-0.652291857723747	6.96601869612193	-6.47433889318719	1.34074299414606e-06	3.30250408405142e-05	5.30984531675079
1437009_a_at	Rnf115	0.43626315437519	11.9916349228287	6.4740460191589	1.34166100750798e-06	3.30296141373457e-05	5.30916441507374
1417143_at	Lpar1	-1.77109439003705	12.002026124633	-6.47307952019481	1.34469505811139e-06	3.30862475809503e-05	5.3069173338796
1418865_at	Zfp385a	0.905568401311779	9.00796067338481	6.47145330450905	1.34981593775064e-06	3.31760482880063e-05	5.3031361832387
1427699_a_at	Ptpn11	1.35092568905821	7.79861641219976	6.47118400647305	1.35066586660279e-06	3.31788568897889e-05	5.30251000233025
1442182_at	Dnajc19	-0.859534016486478	7.68709800723046	-6.47032531593022	1.35337962551201e-06	3.32274221503631e-05	5.30051328911845
1442182_at	Dnajc19-ps	-0.859534016486478	7.68709800723046	-6.47032531593022	1.35337962551201e-06	3.32274221503631e-05	5.30051328911845
1420197_at	Gadd45b	1.17291226992573	9.82777631896331	6.46984135703465	1.35491155756847e-06	3.3228855985805e-05	5.29938790128207
1450627_at	Ank	-1.44878384089167	11.1129564099649	-6.46959279551203	1.3556990473236e-06	3.32300993115988e-05	5.29880989085297
1438983_x_at	Vipas39	0.66125200363521	11.7024487022504	6.46823205220206	1.36001843589171e-06	3.33178660929668e-05	5.29564545986849
1427163_at	Ubr2	0.525095279217171	9.77970121954625	6.46792902300466	1.36098225051637e-06	3.33233770252653e-05	5.29494073088031
1440836_at	Setd1b	-0.842756541242156	9.42650596259768	-6.46636481110564	1.36596849560005e-06	3.34091893275801e-05	5.29130280614453
1437409_s_at	Adgrg6	-0.80942976254661	10.4737904687317	-6.46584284513704	1.36763651993805e-06	3.34318561982255e-05	5.29008879361021
1418460_at	Sh3d19	-1.10896001623771	7.48610567751772	-6.46367722895783	1.37457935168596e-06	3.35833712569818e-05	5.28505156218744
1419468_at	Clec14a	-1.07878276149625	8.56707784680219	-6.46312079761793	1.37636904550367e-06	3.36088902659778e-05	5.28375721197099
1451743_at	Wbp1l	0.682919949475718	6.2840970701931	6.45872765422804	1.39058293962763e-06	3.39113480797791e-05	5.27353676836242
1441737_s_at	Rassf1	1.07674487950429	10.972881191838	6.45863514206933	1.39088386757574e-06	3.39113480797791e-05	5.27332151882358
1434408_at	Atxn3	-0.919686388768406	11.2034424019038	-6.45859601819883	1.39101115158403e-06	3.39113480797791e-05	5.27323048837851
1434006_at	Mpv17l2	1.15163023484004	10.010546246079	6.45790182861163	1.39327158015066e-06	3.39481045577391e-05	5.27161527106111
1425826_a_at	Sorbs1	-0.941523451931265	8.11624383825817	-6.45513059383267	1.40233277590581e-06	3.41504376490971e-05	5.26516669175094
1418476_at	Crlf1	0.823775018941346	6.29871702587473	6.45414707697977	1.40556307226159e-06	3.42106314744036e-05	5.262877861792
1448705_at	Zbtb22	0.784895989807306	9.80775489339194	6.45161322737004	1.4139204103367e-06	3.43769403916956e-05	5.25698059277055
1441040_at	Klf12	-1.0489060676295	5.33106672498367	-6.45057597208244	1.41735619767963e-06	3.44419083359638e-05	5.2545662734413
1423534_at	Pdcd2	0.497800725735751	10.7093707941483	6.44873847215078	1.42346366026043e-06	3.45530864054929e-05	5.25028899303624
1421816_at	Gsr	-0.665051044927151	5.24757257786261	-6.44520779828109	1.43527446668206e-06	3.47884349688278e-05	5.24206928349808
1433751_at	Slc39a10	-0.914000733618913	9.82753361405383	-6.44514863954088	1.43547321516127e-06	3.47884349688278e-05	5.2419315445168
1448597_at	Cstf1	0.822759119459564	9.93461943063041	6.44480266668509	1.43663610168351e-06	3.47890885385518e-05	5.2411260095729
1421851_at	Map1b	-1.38269541492132	7.41566213594283	-6.44468170605069	1.43704290253702e-06	3.47890885385518e-05	5.24084437141486
1438680_at	Auts2	-1.14398089688918	9.18237115285253	-6.44388983097289	1.43970895458571e-06	3.4834932167795e-05	5.2390005704141
1439844_at	8430426J06Rik	0.879096687714634	6.90264434716924	6.44293007541397	1.4429469957044e-06	3.48945589561739e-05	5.23676577864909
1438028_at	Rprd2	-0.805755278214691	8.40127656178694	-6.44239193074434	1.44476585327157e-06	3.4909503329048e-05	5.23551266125139
1416324_s_at	Kctd20	-1.75456728151957	10.9072908335997	-6.44228929071742	1.44511302887591e-06	3.4909503329048e-05	5.23527365104791
1451663_a_at	Trim3	0.917539491144889	9.34386361405719	6.44185779571943	1.44657347540469e-06	3.49260761853463e-05	5.23426884727435
1428373_at	Ip6k2	0.737655322847367	10.5501135809677	6.43772840656693	1.46062639558713e-06	3.52465013736624e-05	5.22465181953194
1436936_s_at	Xist	-0.859890517384365	11.7144971307286	-6.43372339583731	1.47438930508213e-06	3.55595893307536e-05	5.21532256252911
1429903_at	Dpf2	-1.6331214676126	7.23373426693669	-6.43298416294123	1.47694407186447e-06	3.56021670684979e-05	5.21360039213856
1427931_s_at	Pdxk	1.05103558764901	7.21223756468387	6.4321227365527	1.47992684282711e-06	3.5643994810322e-05	5.2115934707718
1437369_at	Fgd1	0.772641388464179	9.13492861327402	6.43187117746094	1.48079905075752e-06	3.5643994810322e-05	5.21100738083305
1430287_s_at	Hemk1	1.30683064872607	8.85395963808647	6.43179876226883	1.48105022670325e-06	3.5643994810322e-05	5.21083866437635
1424692_at	L3hypdh	-1.06715459064808	7.54378229465751	-6.43126451457913	1.4829046389847e-06	3.56695904655194e-05	5.20959392913558
1429526_at	Brd8	-1.44653841511014	6.92581342850091	-6.42945524434546	1.4892023865595e-06	3.57857423771278e-05	5.20537829261117
1434911_s_at	Arhgap19	-1.84024190382958	9.6385651263958	-6.42878900898597	1.49152831154264e-06	3.5808630969827e-05	5.20382585481514
1423683_at	Cdca4	-0.728042460939671	10.2150847346239	-6.42869383492123	1.49186088096284e-06	3.5808630969827e-05	5.20360407940535
1423440_at	Ska2	-1.01466476868957	9.80482417731014	-6.42756121649104	1.49582444219046e-06	3.58655917954449e-05	5.20096476160302
1434242_at	Usp37	-0.524688363638008	7.51341369869028	-6.42500058580335	1.50482499194981e-06	3.60622273974115e-05	5.1949972266681
1446127_at	Zeb1	-0.961406524843749	6.54983728208627	-6.42430662449741	1.50727376438979e-06	3.6101728118823e-05	5.19337982279896
1450057_at	Sys1	0.968632797335854	9.46566201934354	6.42262293533727	1.51323191267905e-06	3.62251977142982e-05	5.18945544474449
1425986_a_at	Dcun1d1	-1.30500965778714	5.87617455793837	-6.42138694247172	1.51762108913722e-06	3.63109966796699e-05	5.18657435734248
1423290_at	Hyou1	-1.48599421732625	7.47850794632564	-6.41818886503227	1.5290383586342e-06	3.65647714807852e-05	5.17911884791287
1418901_at	Cebpb	1.71110683804939	8.66139565101339	6.41736752736366	1.53198470571032e-06	3.66158146328781e-05	5.17720391543515
1437950_at	Fam149a	-0.643224513464253	6.043400318498	-6.41688971721415	1.53370140022554e-06	3.66324197923046e-05	5.17608987460665
1433903_at	Prps1l3	-0.907065879106493	11.1907463833497	-6.41662077662134	1.53466852452516e-06	3.66324197923046e-05	5.1754628130906
1420920_a_at	Arf1	-0.779102396799373	8.37453313579184	-6.41649635876004	1.53511614836602e-06	3.66324197923046e-05	5.17517271774308
1441767_at	Zfp142	-0.909911020513565	6.52954795463135	-6.41523488311504	1.53966215633335e-06	3.6702062850312e-05	5.17223133293915
1415827_a_at	Serp1	-0.810467000727358	11.6708932514829	-6.41307032669763	1.54749468917477e-06	3.68692857773224e-05	5.16718380411084
1416010_a_at	Ehd1	0.685176975779586	12.7015768666739	6.41231045786652	1.55025394792832e-06	3.69045527318409e-05	5.16541173754343
1424184_at	Acadvl	0.560504079079565	10.9993474836587	6.41221210437324	1.55061145932105e-06	3.69045527318409e-05	5.16518236552664
1457592_x_at	Zfp787	0.80991016357855	6.00727403371764	6.41118594418993	1.5543465421206e-06	3.69730394699776e-05	5.16278917149953
1446353_at	Tubb6	-1.19661417531197	6.79320279424347	-6.41011301313712	1.55826169469624e-06	3.70280087947815e-05	5.16028676902553
1430776_s_at	Ankrd24	1.27650127259049	11.3207947652659	6.40977485277602	1.55949773729734e-06	3.70378659556857e-05	5.15949804834267
1428244_at	Larp1	-0.679964686740261	12.1558470700719	-6.40840975948101	1.56449761326127e-06	3.71175207026284e-05	5.15631398874346
1456403_at	Pag1	0.69066826333985	5.30663737716064	6.40806052778359	1.56577935973615e-06	3.71283990028708e-05	5.15549937647199
1452535_at	Ighm	-1.00103499690571	5.25297614921065	-6.406265631325	1.57238391523063e-06	3.72654161643808e-05	5.15131240746044
1418831_at	Pkp3	1.11594554207827	6.71301976530912	6.40501688350381	1.57699562718266e-06	3.73550839188892e-05	5.14839922423327
1452560_a_at	Nfya	-1.34169857376637	10.3323106016819	-6.40432817975995	1.57954496709996e-06	3.73880129894619e-05	5.14679248160773
1437926_at	Xpnpep3	-1.20317309612122	5.90882427520215	-6.40415980796525	1.58016886067894e-06	3.73880129894619e-05	5.14639966266895
1415902_at	Aldh7a1	-0.597004629133691	4.72523646726546	-6.40396993575973	1.58087272501505e-06	3.73880129894619e-05	5.14595667838441
1452962_at	Tmem25	0.839352620647556	8.5496356371105	6.39960399863899	1.59714609560836e-06	3.77530849360759e-05	5.1357695142715
1425682_a_at	Tprkb	-0.841528389823808	10.4072576121277	-6.39913444397839	1.59890645135861e-06	3.77748977803692e-05	5.13467375827775
1434113_a_at	Rexo4	0.673203608974131	11.7843546956731	6.39832530870687	1.60194454323359e-06	3.78268590808264e-05	5.13278549502452
1451111_at	Nup133	-0.937575822716156	4.79783070645029	-6.39533627310425	1.61321881324032e-06	3.80731458377559e-05	5.12580938698118
1432745_at	LOC102633149	-0.745644451103006	6.15082840612775	-6.39450850553066	1.61635535764568e-06	3.81272191345072e-05	5.12387727897737
1436299_at	Gls	-0.748274135221798	8.39424966497616	-6.39242160720627	1.62429063006031e-06	3.82943709912964e-05	5.11900586006626
1450004_at	Tslp	-0.907619410092736	6.96167511429781	-6.39196631051461	1.62602714265933e-06	3.83152822158195e-05	5.11794300050888
1436660_at	Rrbp1	-1.07184393002529	5.99657777618716	-6.39071347885777	1.63081526799846e-06	3.84080414631845e-05	5.11501822609529
1433647_s_at	Rhobtb3	-1.43624108791711	8.95273569647275	-6.39014958730098	1.63297507041412e-06	3.84388354127074e-05	5.11370174486084
1448691_at	Ubqln4	-1.24017587831799	10.4541351291006	-6.38797567492692	1.64132891290084e-06	3.86153235788945e-05	5.10862610994537
1416342_at	Tnc	-1.08794336475419	11.273014110984	-6.38769782460261	1.64239976913165e-06	3.86203712135592e-05	5.10797734788551
1450656_at	Gna13	-1.71676200875881	9.53037460155684	-6.38659002495543	1.64667641283963e-06	3.86936787554746e-05	5.10539062111971
1417384_at	Entpd5	-0.969168521070027	9.77185459901572	-6.38644602164521	1.64723317022929e-06	3.86936787554746e-05	5.10505436114469
1436528_at	Kazald1	-1.03758485353962	11.5543294752299	-6.38530816299851	1.65163922030035e-06	3.87769809863436e-05	5.10239728072492
1438082_at	Tmem206	-1.57991150731927	11.6410592508126	-6.38473661969487	1.65385690737803e-06	3.87972932684398e-05	5.10106258038873
1453364_x_at	9130019O22Rik	0.791845555398922	10.0996431557242	6.38450815218377	1.65474425162255e-06	3.87972932684398e-05	5.1005290396127
1427324_at	Tmem120b	0.955853152867729	8.86482843426646	6.38266760047977	1.66191052707546e-06	3.89370528216262e-05	5.09623057596126
1439568_at	Greb1	1.2261581433739	7.83000299089822	6.38234436192426	1.6631723404444e-06	3.89463840739267e-05	5.09547563764266
1418467_at	Smarcd3	1.15781977031495	8.77896117500436	6.38046700533373	1.67052027302264e-06	3.9096469897239e-05	5.09109074927376
1449172_a_at	Lin7b	1.21957526607155	8.88027079109033	6.37998715507701	1.67240371158901e-06	3.9096469897239e-05	5.08996991185664
1415932_x_at	Atp9a	0.999035069485249	10.4504772487677	6.37982517787673	1.6730399705075e-06	3.9096469897239e-05	5.08959155847943
1447878_s_at	Fgfrl1	0.546616130027834	10.6258783858875	6.37982285731717	1.67304908764044e-06	3.9096469897239e-05	5.0895861379938
1428921_at	Gm7102	-1.15950537404764	6.95167227054351	-6.3784139681283	1.67859378243068e-06	3.91848741373095e-05	5.08629506629321
1428921_at	Mplkip	-1.15950537404764	6.95167227054351	-6.3784139681283	1.67859378243068e-06	3.91848741373095e-05	5.08629506629321
1417750_a_at	Slc25a37	-0.749430189380369	12.2813086528253	-6.37823117859187	1.67931452635635e-06	3.91848741373095e-05	5.08586806539518
1438728_at	Nif3l1	-0.992230871132612	9.45542352180475	-6.37799303720998	1.68025399823857e-06	3.91848741373095e-05	5.08531175547052
1450498_at	Mthfr	0.898906271805977	6.75856785908612	6.3779794905482	1.68030745618848e-06	3.91848741373095e-05	5.08528010961026
1416103_at	Ywhaz	-1.14151618270048	10.7165575456535	-6.37756258095946	1.68195351797907e-06	3.92029899815886e-05	5.08430617211895
1454937_at	B630005N14Rik	-0.924089081476776	8.99232985891402	-6.37731208021068	1.68294334867496e-06	3.92057995705523e-05	5.08372097075064
1425974_a_at	Trim25	-2.04902616342912	8.6305669965509	-6.37704000850212	1.68401908908615e-06	3.92106065755675e-05	5.08308536875752
1418192_at	Mnt	0.445581316938105	10.4771866901364	6.37552517200588	1.69002143365803e-06	3.93300602060944e-05	5.07954631922767
1421288_at	F2rl3	-0.799679386288337	6.14095367613819	-6.37515114579546	1.69150682520807e-06	3.9344326623883e-05	5.07867245691014
1425985_s_at	Masp1	1.01608372688051	8.51549962075981	6.37462206301517	1.69361027926402e-06	3.93729470129313e-05	5.07743629827449
1440254_at	Snord104	1.10134418812767	9.25975639524987	6.37336273758325	1.69862768496151e-06	3.94692463778717e-05	5.07449385858557
1436988_at	Ism1	0.974992562044689	7.55762208099584	6.37188696276317	1.70452679330556e-06	3.95859232259907e-05	5.07104544963995
1420699_at	Clec7a	-1.70955613997972	9.05614251272107	-6.3706282877391	1.70957462124857e-06	3.96827200169489e-05	5.06810413603026
1423304_a_at	Rnf111	-1.38713081947335	11.1788105493049	-6.37020137740455	1.71129018049916e-06	3.9702108246241e-05	5.06710647665658
1417169_at	Usp2	0.784110072583277	11.773998811428	6.36956626219536	1.71384567514143e-06	3.97409531077397e-05	5.0656222186233
1419118_at	Vstm2b	0.836519191755342	7.24300940384375	6.3686378831914	1.71758818132226e-06	3.9807268533307e-05	5.06345252305602
1434325_x_at	Prkar1b	1.19638576477656	10.7327008181246	6.36814878754741	1.71956319263282e-06	3.98325729588766e-05	5.06230942804406
1434378_a_at	Mxd4	0.563097577361231	13.1494363135025	6.36465585566888	1.73373555743428e-06	4.01196548875545e-05	5.05414509171832
1417118_a_at	Naa10	-1.88475759176377	9.17793212316306	-6.36270504271462	1.74170272818907e-06	4.02008877912258e-05	5.04958467948217
1419714_at	Cd274	-0.8652422272698	7.87261900472503	-6.36197733734505	1.74468426271906e-06	4.02491073825537e-05	5.04788341270308
1453726_s_at	Selt	-2.97321823358223	8.22786616332224	-6.36140636784399	1.7470272724223e-06	4.02825547103875e-05	5.04654852877867
1456587_x_at	Urgcp	0.858331140744853	9.19719049119122	6.36000089736099	1.75280841043009e-06	4.03745720729353e-05	5.04326248578118
1419081_at	Atg10	0.81487984100669	9.85864197111759	6.35746358826361	1.76329467565142e-06	4.05953819124831e-05	5.03732959161701
1422078_at	Akt3	-1.3212306081206	7.9089150190613	-6.35717503967423	1.76449124803703e-06	4.06022039682236e-05	5.0366548429105
1420345_at	Cldn14	1.02134740396928	7.88866129210194	6.35558934581639	1.77108172416199e-06	4.07330733510606e-05	5.03294665052634
1415997_at	Txnip	-0.7785992299323	6.97754652328231	-6.35506063415474	1.7732847446123e-06	4.07629537547193e-05	5.03171017893223
1455018_at	Lmtk2	-1.41968675603391	9.8737923881326	-6.35454488041537	1.77543646886628e-06	4.07916251565655e-05	5.03050398074431
1426081_a_at	Dio2	1.82771165240284	6.95666642107979	6.35262421164002	1.78347297881437e-06	4.09554046932317e-05	5.02601182827197
1449623_at	Txnrd3	0.750755772852765	9.02736652537918	6.35200329423397	1.78607897525471e-06	4.099437550278e-05	5.02455950708152
1451634_at	Airn	-1.27237777722846	7.07679282089097	-6.34789767375325	1.80340845034661e-06	4.13500378846378e-05	5.0149553889573
1439317_at	Krit1	-0.8980991647805	7.05574502698611	-6.34685865442387	1.80782122506565e-06	4.14126133894201e-05	5.01252454801131
1456532_at	Pdgfd	-0.65319130300744	11.5030680269001	-6.34647269367333	1.80946322988427e-06	4.14256858533047e-05	5.01162154111275
1423732_at	Tram1	-0.794752082170457	12.236825961986	-6.34423781114003	1.81900114746661e-06	4.16018107261114e-05	5.00639240168505
1428961_a_at	Clasrp	0.626463021909844	9.32815595977604	6.34398596351405	1.8200791837591e-06	4.16053681027468e-05	5.00580309745927
1422165_at	Pou3f4	-1.49858615819804	6.74710742969261	-6.34277539601489	1.82527014238961e-06	4.16933466334831e-05	5.00297036153822
1435467_at	Fgd6	-1.73012947664856	8.20019171397116	-6.34265742757373	1.82577680320013e-06	4.16933466334831e-05	5.00269430572625
1442793_s_at	LOC105242484	0.854250229367344	11.6864906688933	6.34014054494816	1.83662080830217e-06	4.19160763025042e-05	4.9968042185779
1442793_s_at	Tbrg4	0.854250229367344	11.6864906688933	6.34014054494816	1.83662080830217e-06	4.19160763025042e-05	4.9968042185779
1435360_at	Zfp651	0.915093772543762	9.12604837607397	6.33996281638365	1.83738903461233e-06	4.19160763025042e-05	4.99638826552817
1439501_at	Micu1	-0.920853129874937	6.82017419586242	-6.33901750377566	1.84148063711492e-06	4.19881790771081e-05	4.99417581112579
1449756_at	Dnajc17	0.873908230653072	8.72515488482074	6.3382046747789	1.84500624892875e-06	4.20473101732872e-05	4.99227334674691
1448552_s_at	Tmem206	-0.918745120540722	9.88591818558631	-6.33789112385908	1.84636810450211e-06	4.20570948894695e-05	4.99153944612915
1429400_at	Clcn5	-1.08909132432824	9.83528324837876	-6.33680930820512	1.85107467372448e-06	4.21430181017908e-05	4.98900725149074
1434141_at	Gucy1a3	-1.16128172784894	11.259424799693	-6.33617333231476	1.85384727955772e-06	4.2184846697948e-05	4.98751856754317
1460256_at	Car3	-1.05429411834513	9.73375564726483	-6.33484894864045	1.85963469198416e-06	4.22952013329186e-05	4.98441832093758
1426189_at	Dusp15	0.900057226439447	8.22546317861645	6.33352850117112	1.86542327122359e-06	4.24054712477093e-05	4.98132709114587
1430303_at	Cep83	0.803960512155187	7.31015212938028	6.33270898979968	1.86902509572961e-06	4.24641609076303e-05	4.97940847727015
1434314_s_at	Rab11fip5	0.521319029341797	11.8401840451939	6.33251287089983	1.86988810808084e-06	4.24641609076303e-05	4.97894931870501
1444939_at	Prpf19	1.59879465825211	5.99209064299532	6.33217900650278	1.87135819931103e-06	4.24761581012212e-05	4.97816765687612
1448551_a_at	Trim2	0.724215764893361	7.1920932365062	6.33192083749351	1.87249579327067e-06	4.24805999860665e-05	4.97756320865007
1453100_at	Csnk2a2	-1.63085151992835	6.83458599521764	-6.33135269627079	1.87500173388706e-06	4.24999346749306e-05	4.97623299941678
1436695_x_at	Elmod3	0.740218271760158	11.5421348053034	6.33009600694853	1.88055687372336e-06	4.25991941545943e-05	4.97329053855085
1420502_at	Sat1	-0.986439699697474	10.7037699495468	-6.32943837242476	1.88347061352852e-06	4.26336254694048e-05	4.97175065662962
1418216_at	Ggt5	1.10695464830039	7.9198256320053	6.32932634152883	1.88396744108831e-06	4.26336254694048e-05	4.9714883261927
1431802_a_at	Ept1	-1.01046745449976	9.53120783575444	-6.32904461806782	1.88521740198602e-06	4.26405165732054e-05	4.97082863906449
1425326_at	Acly	-0.728314592839761	7.03303857493587	-6.32854713777537	1.88742670890017e-06	4.26477114218971e-05	4.96966371120525
1417057_a_at	Lamp3	-1.17736141182998	9.95126194520038	-6.32753043486359	1.89195010623506e-06	4.2715114033402e-05	4.96728285556887
1417057_a_at	Ppid	-1.17736141182998	9.95126194520038	-6.32753043486359	1.89195010623506e-06	4.2715114033402e-05	4.96728285556887
1454709_at	Tmem64	-0.93419964006794	9.77344623495022	-6.32733809903437	1.89280706890711e-06	4.2715114033402e-05	4.96683244161293
1458656_at	Gm32031	1.01181231049391	10.5001646096238	6.32723850052955	1.89325099117028e-06	4.2715114033402e-05	4.96659919920468
1423426_at	Plbd2	0.603247313888995	8.55271654147025	6.32583854991484	1.89950199633557e-06	4.28347197683654e-05	4.96332063950207
1428779_at	Zbtb41	-1.14604576748713	10.0717192668811	-6.32469632382274	1.90461782898737e-06	4.29286200425584e-05	4.960645483973
1433856_at	Ppip5k2	-1.0492084369029	10.6448712142011	-6.32172425855856	1.91799522167374e-06	4.31762354341244e-05	4.95368405672281
1451668_at	Fam20b	-0.89045140477135	8.56570651157697	-6.32122985935398	1.92022982261487e-06	4.31762354341244e-05	4.95252593579785
1455607_at	Rspo3	-0.672626078734407	9.73186899264408	-6.32103672662542	1.92110347179764e-06	4.31762354341244e-05	4.95207351850388
1424941_at	BC016579	-1.22892591700113	6.92846483782113	-6.32098274320093	1.92134774209635e-06	4.31762354341244e-05	4.95194706049724
1456888_at	Pfkfb4	0.733233238328627	8.54744293782244	6.31974289628276	1.92696667798572e-06	4.32767405892019e-05	4.94904258665885
1433565_at	Prpf38a	-0.753538002601086	10.5166052283224	-6.31957269384581	1.92773933712571e-06	4.32767405892019e-05	4.94864385576381
1434217_at	Prr14l	-0.946724933601835	10.5291713856337	-6.31850404067305	1.93259787972453e-06	4.33557626514674e-05	4.94614026226745
1418767_at	Cyp4f13	0.912914243771744	7.36156216836367	6.3183757592554	1.93318194035833e-06	4.33557626514674e-05	4.94583972158504
1426505_at	Evi2b	-0.705543574730004	9.7304216134852	-6.31667799903875	1.94092877842706e-06	4.35078672146315e-05	4.94186199519577
1426505_at	Gm21975	-0.705543574730004	9.7304216134852	-6.31667799903875	1.94092877842706e-06	4.35078672146315e-05	4.94186199519577
1418421_at	Bcl6b	-1.8836621306105	7.89340783633206	-6.31612428711567	1.94346220073679e-06	4.35430147617636e-05	4.94056461909367
1418802_at	R74862	0.807625502183772	6.76628976458758	6.31564891235727	1.94563989696556e-06	4.35701613669532e-05	4.93945076358276
1418893_at	Pbx2	-0.495650914772087	10.5798957906892	-6.31279095974306	1.95878482076601e-06	4.38255180047697e-05	4.93275373000223
1438979_s_at	1700029I15Rik	1.35433345460979	8.74601185531905	6.31274729162333	1.95898637053759e-06	4.38255180047697e-05	4.93265139548402
1452114_s_at	Igfbp5	-0.913305476254851	12.1476407781284	-6.31213041649223	1.96183581478076e-06	4.38650828746659e-05	4.93120575003891
1418785_at	Mapk8ip2	0.9790045461872	8.80465983670457	6.31173323518055	1.96367269736703e-06	4.38650828746659e-05	4.93027493394094
1452994_at	Pikfyve	-0.990076061605853	10.3885141815327	-6.31135626191804	1.96541774602786e-06	4.38658073776697e-05	4.92939146012857
1419282_at	Ccl12	-1.56106445904159	8.62816213019179	-6.31130603825708	1.96565035609566e-06	4.38658073776697e-05	4.92927375484919
1419282_at	LOC105242482	-1.56106445904159	8.62816213019179	-6.31130603825708	1.96565035609566e-06	4.38658073776697e-05	4.92927375484919
1433439_at	Cpne1	-1.40104548313269	9.92129829807706	-6.3108847117866	1.96760283000737e-06	4.38876633215443e-05	4.92828631369147
1430290_at	Rps15a-ps6	-0.685289372115032	5.27289025067732	-6.31011461144788	1.97117667948773e-06	4.39456447956381e-05	4.92648141768805
1417005_at	Klc1	0.833713556964947	10.9445728541903	6.3080629431475	1.98073035834651e-06	4.41150221687831e-05	4.9216725663912
1460716_a_at	Cbfb	-1.01009502020069	11.216316400836	-6.30713948625844	1.98504588827798e-06	4.41893161931023e-05	4.9195079460511
1427165_at	Il13ra1	-1.97620542937237	7.60831946291805	-6.30541529545111	1.99312914596796e-06	4.4347369320326e-05	4.91546611712906
1420876_a_at	Sept6	-0.824217067169172	7.07977266478526	-6.30497433838842	1.99520180769587e-06	4.43715960201635e-05	4.91443237699276
1438348_x_at	Ccbl1	0.821445583297586	6.01519401393945	6.3043817070738	1.9979908610463e-06	4.44117229295462e-05	4.91304303105246
1447874_x_at	Smpd1	0.794051765012998	5.56964779031165	6.30381591376577	2.00065732279691e-06	4.44490866578637e-05	4.9117165665726
1453196_a_at	Oasl2	-1.27892775744911	7.54543114975789	-6.30198192741381	2.00932550470225e-06	4.46196896049119e-05	4.90741666212256
1454874_at	Btbd7	-0.870174269484261	10.2497393171506	-6.30144660154563	2.0118628992444e-06	4.46540495171367e-05	4.90616148360457
1456409_at	Klhdc7a	-0.632016654105572	5.46162145410931	-6.29873045434174	2.02478767821171e-06	4.49188141047841e-05	4.89979243947453
1440868_at	Gabpb2	-0.783102502981943	7.67362879936772	-6.29802801328986	2.02814401652373e-06	4.4949053213384e-05	4.89814516397072
1417266_at	Ccl6	-0.481083270464374	11.5165848188214	-6.29761492492767	2.03012044836381e-06	4.49640254818106e-05	4.8971764158747
1455479_a_at	Ube2d3	0.677969385119263	12.3504714511492	6.29528421276565	2.04130870160049e-06	4.51742216638292e-05	4.89171022323865
1456360_at	Tes3-ps	-1.32647308756011	10.6926250685575	-6.29456581676048	2.04476993523797e-06	4.52286262134221e-05	4.89002525494783
1448508_at	Traf3ip2	0.631928163227729	8.0744169722265	6.29382387564535	2.0483508984559e-06	4.52805106771179e-05	4.88828500208132
1454631_at	Gtf2a1	-1.95393853303261	8.09380509798306	-6.29333138717317	2.05073141821906e-06	4.5293848037756e-05	4.887129816536
1434565_at	Cgrrf1	0.667589755305093	10.4397178907858	6.29265237400327	2.05401816612293e-06	4.53442355899708e-05	4.88553707253257
1438177_x_at	Entpd4	0.613285404857247	12.2623304263264	6.29184745654234	2.05792131731132e-06	4.54030530229188e-05	4.88364893137961
1438177_x_at	Gm21685	0.613285404857247	12.2623304263264	6.29184745654234	2.05792131731132e-06	4.54030530229188e-05	4.88364893137961
1434351_at	Nup214	0.57744318259195	10.263207196336	6.29168790713924	2.05869589215026e-06	4.54030530229188e-05	4.88327465859032
1451716_at	Mafb	-0.88804676988233	7.77654899323014	-6.2892172840572	2.07072824348556e-06	4.56460970231878e-05	4.87747868074489
1428895_at	Rftn2	-0.847702384833299	9.11805628892794	-6.28862224624891	2.07363688972761e-06	4.56878834213997e-05	4.87608264538568
1425071_s_at	Ntrk3	-1.8406944732562	7.47831283710995	-6.28770322160782	2.07813743619209e-06	4.57646857957516e-05	4.87392641764483
1456296_at	Cep295	-1.13712712743859	5.79167438322958	-6.28696907156764	2.08173979822703e-06	4.58216430648302e-05	4.87220387752319
1420795_at	Fgf9	-0.652498733522527	7.53169133726989	-6.28580780301135	2.08745098630314e-06	4.59044679148063e-05	4.8694790643917
1422943_a_at	Hspb1	0.980890756382666	11.2474032841433	6.28579007979403	2.08753827394665e-06	4.59044679148063e-05	4.86943747727902
1444722_at	Psme4	-1.07808036013095	4.65586644224047	-6.28538869488791	2.08951611067448e-06	4.59255682785233e-05	4.86849562767028
1455627_at	Col8a1	-0.796190364472251	10.6815934440389	-6.28470238032508	2.09290237986981e-06	4.59775890085281e-05	4.86688514912267
1438343_at	0610037L13Rik	-0.549522828554097	4.22257546794655	-6.2842221210309	2.0952753054267e-06	4.59885694670769e-05	4.86575816052088
1448293_at	Ebf1	-0.834922697318846	9.58850368963357	-6.28346604441332	2.09901659027753e-06	4.60446241430482e-05	4.86398388000387
1426750_at	Flnb	-1.41427248726529	8.71680667975279	-6.28280194932103	2.10230834893901e-06	4.60944136341752e-05	4.86242539952157
1448599_s_at	Miip	1.02212622122148	10.1208977751963	6.28141704434411	2.10918995066104e-06	4.62228260275819e-05	4.85917518399993
1418900_at	Ufm1	0.652666474976461	6.61974104203387	6.28023488993903	2.11508227190186e-06	4.63088320035335e-05	4.85640063245932
1456140_at	Zic5	-1.10925352767197	9.40984842864667	-6.2801271752781	2.11561999857472e-06	4.63088320035335e-05	4.85614781522546
1424750_at	Zbtb1	-0.98972469474294	11.3422654312557	-6.28001206007489	2.11619482404564e-06	4.63088320035335e-05	4.8558776267429
1432538_a_at	Rfc3	-1.40312160364972	6.1791553662229	-6.27844267871181	2.12404741944015e-06	4.64325499934415e-05	4.85219396320852
1438644_x_at	Commd9	0.820910632400954	12.5066794754473	6.27826526704854	2.12493699001049e-06	4.64325499934415e-05	4.85177752402742
1423130_a_at	Srsf5	-1.25374290534446	11.1633519346799	-6.2770448921151	2.13106645963587e-06	4.6484407384397e-05	4.84891283783238
1429093_at	Ddi2	-0.783051195602894	8.97858673080528	-6.27697205083888	2.13143288332704e-06	4.6484407384397e-05	4.84874184629923
1439486_at	Kcnt1	0.992196481269811	7.03103472534022	6.27670415389786	2.13278107617552e-06	4.64898225565157e-05	4.84811296553085
1448634_at	Ralbp1	-0.679165286012794	9.65912599002647	-6.27593717975361	2.13664569306407e-06	4.65305926619423e-05	4.84631247057456
1426993_at	Xpr1	-1.36253474739259	8.09313462052102	-6.27542388215417	2.13923608051227e-06	4.65645204957452e-05	4.84510745249655
1438151_x_at	Zdhhc14	0.929865073261554	9.8997043585056	6.2741217170284	2.14582192604647e-06	4.66853423476227e-05	4.84205035688755
1439630_x_at	Sbsn	1.04193736369823	9.29831360259336	6.27353711616467	2.14878533757188e-06	4.67252704154837e-05	4.8406778271212
1440791_x_at	Tcea2	1.01322472002158	8.03408262856719	6.2733510927857	2.14972918809181e-06	4.67252704154837e-05	4.84024107225511
1419156_at	Sox4	1.60315203663932	8.3881665754434	6.27197698253	2.15671430681632e-06	4.68319556821005e-05	4.83701474956069
1434821_at	Brd1	-1.08554634847628	11.190599875504	-6.27160198844818	2.15862456324085e-06	4.68508789349016e-05	4.83613425116808
1423852_at	Shisa2	-1.74063087572632	10.4618593671581	-6.27054130169581	2.16403716108551e-06	4.6945762386781e-05	4.83364363953716
1428142_at	Etv5	-1.99946490392147	7.69654468637716	-6.26898198565427	2.17201938563633e-06	4.70962722651846e-05	4.82998196403346
1450399_at	Psen1	-1.4424101612408	9.19205304759171	-6.26872243003363	2.17335097964751e-06	4.71025000158973e-05	4.82937243447308
1448147_at	Tnfrsf19	-1.43369588067743	10.2488940870697	-6.26646096123274	2.18498827083053e-06	4.73319673404071e-05	4.82406138019942
1419450_at	Ormdl3	-0.601618863876235	8.65864736041967	-6.26590415224929	2.18786329853757e-06	4.73714943002126e-05	4.82275362875714
1435597_at	Atad5	-1.30650494275959	10.3254787534448	-6.26562734182131	2.18929401816284e-06	4.73797262539165e-05	4.8221034841763
1418543_s_at	Ccdc43	-0.629381914225047	10.9971702818277	-6.26491055928594	2.19300321260488e-06	4.74372363988935e-05	4.82041993783496
1460707_at	Ptp4a2	-0.611530370468055	12.5127811888148	-6.26417699901419	2.19680586936019e-06	4.74740935677253e-05	4.81869692588159
1430139_at	Hells	-1.06258644998928	8.55813905193157	-6.26398063689806	2.19782491990013e-06	4.74740935677253e-05	4.81823569359956
1438961_s_at	Blmh	0.910708618450664	11.9522227595803	6.26397292423698	2.19786495575288e-06	4.74740935677253e-05	4.81821757734871
1429918_at	Arhgap20	-2.15674512880348	7.06415218318097	-6.26127249748435	2.21192852648056e-06	4.77321475946409e-05	4.81187414741062
1427102_at	Slfn4	-1.06370393662714	12.6207490759016	-6.26034792766881	2.21676467760138e-06	4.78136316233859e-05	4.80970210413721
1423321_at	Myadm	-1.04028055767882	9.23872844951467	-6.26002123792841	2.21847607402701e-06	4.78276718043462e-05	4.80893460653166
1460009_at	Ier5	-0.849147204449837	7.09123160137768	-6.25875476156535	2.2251233918534e-06	4.79366842011425e-05	4.80595914131508
1455656_at	Btla	0.791549877190074	9.84847825498832	6.25865300912856	2.22565833833379e-06	4.79366842011425e-05	4.80572007600328
1420897_at	Snap23	-2.56339543781905	9.0245481929014	-6.25794990264416	2.22935839232503e-06	4.79716197617928e-05	4.80406811018156
1435254_at	Plxnb1	0.647034197167203	9.2073573331322	6.25794054792222	2.22940766326063e-06	4.79716197617928e-05	4.80404613066666
1434880_at	Etv6	-0.969513002908958	9.49994818081588	-6.25746652319903	2.23190578746763e-06	4.80024715882582e-05	4.80293236675577
1431148_at	1700018L02Rik	0.875394623437669	7.4403171117207	6.2552309436775	2.24372592122345e-06	4.82336905496181e-05	4.79767933667202
1451248_at	Prmt7	0.622982497194174	10.2349847439219	6.2543268102771	2.2485244528137e-06	4.8290810164929e-05	4.79555470200079
1436210_at	Gk5	-1.01333170383472	7.8395558046487	-6.25398061927266	2.25036457337079e-06	4.83073263320304e-05	4.79474115947027
1436740_at	2610005L07Rik	-1.13747915779542	9.4083130652004	-6.25228305039905	2.2594099872244e-06	4.84784252301653e-05	4.79075171255501
1417625_s_at	Ackr3	-1.04622758802025	11.3013566091909	-6.2520524295481	2.26064169893945e-06	4.84817885229996e-05	4.79020970732275
1436937_at	Rbms3	-1.32508292357876	9.53492246337945	-6.25085942478724	2.26702431005746e-06	4.85933879715268e-05	4.78740581347967
1451322_at	Cmbl	-0.87059361775849	10.0653503150757	-6.2505737398348	2.26855546044864e-06	4.85933879715268e-05	4.7867343509315
1456088_at	Xiap	-0.771470386154226	6.0927983020357	-6.25047633727547	2.26907773814406e-06	4.85933879715268e-05	4.78650541777726
1429301_at	Csnk2a2	-0.687273577004316	6.39296107049281	-6.24943550862707	2.27466638411635e-06	4.86528531480033e-05	4.78405900840179
1452203_at	Nabp1	-0.991621645637334	10.7601063469905	-6.24939249013292	2.27489767052652e-06	4.86528531480033e-05	4.78395789327853
1426836_s_at	Metap1	-0.53247491570275	11.3946065362936	-6.24852376999196	2.27957343273615e-06	4.87224635478327e-05	4.78191591993983
1429097_at	Rnf150	-0.731119393569063	7.58334637561505	-6.24750245600068	2.28508305461884e-06	4.87971263477104e-05	4.77951516041827
1416545_at	Zdhhc7	0.759206319047606	8.49658856406241	6.2468448437893	2.28863782647273e-06	4.88306017017395e-05	4.7779692785654
1416866_at	Bet1	-0.578381773607668	10.2863752820322	-6.24681190367477	2.28881603506524e-06	4.88306017017395e-05	4.77789184334362
1457389_at	9830166K06Rik	-1.18388670411368	6.69686370846288	-6.24581603160732	2.29421047179731e-06	4.89225468030877e-05	4.77555070306357
1428267_at	Dhx40	0.494682163618649	11.2651108675917	6.24279790066438	2.31063845388619e-06	4.92263131359097e-05	4.76845488140231
1422678_at	Dgat2	1.06801303712574	9.276097869051	6.24216945544845	2.31407421556262e-06	4.92762328593435e-05	4.76697724012081
1451431_a_at	Dbndd2	0.874012668249413	11.162524861666	6.2408801593782	2.32113923142167e-06	4.93800473945042e-05	4.76394562765385
1438999_a_at	Nfat5	-1.19559992638165	10.2207379978311	-6.24002306383273	2.32584807432698e-06	4.94568948610188e-05	4.76193017775424
1455889_at	Far2	-1.45181265416805	8.97757589935315	-6.23927419779528	2.32997028839503e-06	4.95212016856287e-05	4.76016916230299
1435144_at	Fyb	-1.23185613790865	11.2741486324167	-6.2379082464995	2.3375085270818e-06	4.96405577611447e-05	4.75695686558872
1429530_a_at	Smpd4	-1.43824561275573	5.40477651376564	-6.23785781958	2.3377872926248e-06	4.96405577611447e-05	4.75683827309238
1423483_s_at	Taf1c	1.07872206219488	8.38448984353771	6.23764729118329	2.33895148321169e-06	4.96419062796848e-05	4.7563431557989
1424138_at	Rhbdf1	0.728264748265586	9.62372557886319	6.23514912745732	2.35281120096394e-06	4.98891104723435e-05	4.75046764394989
1427619_a_at	Sh3tc1	0.796134105776093	6.5663758937953	6.23436298926529	2.35718997914654e-06	4.99584705119776e-05	4.74861855881988
1452870_at	Apaf1	-1.29931236471959	9.66601611274823	-6.23364945399981	2.36117155904688e-06	5.00193510965587e-05	4.74694018535095
1446074_at	Marc1	1.25332879093719	6.48296971936885	6.23294233823527	2.36512408813208e-06	5.00795593891292e-05	4.74527685683431
1455560_at	Gm16845	0.853772601550211	7.53261240871803	6.2312762582536	2.37446360660141e-06	5.02537227223511e-05	4.74135756752761
1419186_a_at	St8sia4	-0.645267958400983	11.9133516409925	-6.22968158428375	2.38343809387933e-06	5.04200006904558e-05	4.73760596958648
1417675_a_at	Mdn1	-0.745339574540677	7.91647860324746	-6.22525634448721	2.40852412887648e-06	5.09267917189207e-05	4.72719378436281
1415692_s_at	Canx	-0.560160019172359	12.1928260898161	-6.22214647405772	2.42631457799949e-06	5.12789192981983e-05	4.71987526465183
1427550_at	Peg10	-1.06559289098347	5.33555595877443	-6.22078686446231	2.43413448382446e-06	5.14200933746919e-05	4.7166753372417
1435735_x_at	Vimp	0.427518690170367	12.0311891065877	6.21930862130909	2.44266590384886e-06	5.15539493157495e-05	4.71319596974256
1435168_at	Zfp710	-0.758685638628104	8.58280412651844	-6.21929284158253	2.44275713815119e-06	5.15539493157495e-05	4.7131588274327
1449234_at	Car15	0.91814238323814	7.94325575122916	6.21850936416085	2.44729137681013e-06	5.16254856807828e-05	4.71131464471349
1421812_at	Tapbp	-0.981628272548684	12.7885177106034	-6.21799715913491	2.45026031514354e-06	5.16486339315184e-05	4.71010895846118
1442001_at	Prkab2	-1.52303196316792	8.05338546543261	-6.21766704632255	2.45217572381182e-06	5.16560379820817e-05	4.70933188637214
1421057_at	Dnase1l3	-0.900607244044983	8.15758749458126	-6.21721879781843	2.45477903530254e-06	5.16867363544258e-05	4.70827670870318
1425632_a_at	Pqlc2	1.04596661302955	9.66980834410944	6.2162330830037	2.46051373534074e-06	5.17833084356521e-05	4.70595625762483
1416672_s_at	Mcoln1	0.673635479418777	11.0973484840293	6.21458198632623	2.47015014089195e-06	5.1961866373306e-05	4.70206920798527
1420614_at	Dynlt3	-0.744051952072323	12.4060569990526	-6.21367320956382	2.47547051595235e-06	5.20495085034811e-05	4.69992961845866
1456777_at	Mgam	-1.53015226924382	9.10047613512864	-6.21303362051444	2.47922195741842e-06	5.21040957602647e-05	4.69842374046294
1415999_at	Hey1	-1.11571586338432	9.75690101157272	-6.21223497732424	2.48391445861075e-06	5.21541089375248e-05	4.69654331566152
1419791_at	Zhx3	0.88714127773788	6.56050644870903	6.21161444097156	2.48756673173259e-06	5.21822079850566e-05	4.69508219991438
1446331_at	Ptgfr	-0.952878564225156	6.29909182933669	-6.21084605703758	2.49209678085357e-06	5.22307413373764e-05	4.69327290410946
1422710_a_at	Cacna1h	1.15939900775458	6.40661259029014	6.21056442307604	2.4937592761809e-06	5.22392183534765e-05	4.69260973110905
1428326_s_at	Hrsp12	-0.945428316740665	9.91305445056681	-6.20904983793473	2.5027193511714e-06	5.23555975905945e-05	4.68904313870239
1443939_at	Trabd2b	0.70706518273051	7.27819928297631	6.20903665837592	2.50279746358887e-06	5.23555975905945e-05	4.68901210197319
1440179_x_at	Rnf217	0.840337040016575	10.7006509126369	6.20836550540914	2.50677853340314e-06	5.24003988691906e-05	4.68743156946144
1436353_at	A230046K03Rik	-1.15062939478504	10.0600562624835	-6.20828393445013	2.50726282698196e-06	5.24003988691906e-05	4.68723947050042
1417231_at	Cldn2	1.55315734453046	7.69712540558642	6.20694155718736	2.51524635774792e-06	5.2517021355851e-05	4.6840780790624
1430673_a_at	Slx4ip	-0.891545017172237	7.32905474758775	-6.20676623051903	2.5162909925716e-06	5.2517021355851e-05	4.68366515818921
1452950_at	Mettl15	-0.885477740449647	6.64194011955003	-6.20675862918727	2.51633629298672e-06	5.2517021355851e-05	4.68364725582564
1419639_at	Efnb2	-0.876030178567823	10.0677060375095	-6.20655982421872	2.51752137397275e-06	5.25174521218987e-05	4.6831790358025
1456117_at	Rrp1b	-0.673942644248637	9.02530775602868	-6.20518385052744	2.52573920859504e-06	5.26645233688604e-05	4.67993826279346
1448251_at	Clmp	-1.05416977197624	9.81680030531841	-6.20424818809325	2.53134296557889e-06	5.27569773986015e-05	4.67773441921811
1455003_at	Thap1	-0.81694658887285	8.62278381462614	-6.20387776859431	2.53356494075126e-06	5.27788971791328e-05	4.67686191315534
1429369_at	Tnpo3	-1.17402449437516	7.46869486369422	-6.20350222855428	2.53581966298248e-06	5.27807423821864e-05	4.67597733072665
1417722_at	Pgls	1.30903695487745	10.5064354853136	6.20311823954369	2.5381272291224e-06	5.28007731368309e-05	4.67507283100733
1421052_a_at	Gm14680	-0.846785455147877	10.2226560633566	-6.20210263790158	2.54424077679474e-06	5.28872177388077e-05	4.67268046842343
1421052_a_at	Sms	-0.846785455147877	10.2226560633566	-6.20210263790158	2.54424077679474e-06	5.28872177388077e-05	4.67268046842343
1436050_x_at	Hes6	0.616904639532963	11.6876197045216	6.20203841318787	2.54462789058364e-06	5.28872177388077e-05	4.6725291762168
1437983_at	Sall1	-1.28953328851719	9.65992063849304	-6.20147752972775	2.54801116463209e-06	5.29255929241488e-05	4.67120790112269
1437745_at	Chd7	0.955243388996638	8.77610354490392	6.20116909764705	2.54987359598494e-06	5.29255929241488e-05	4.67048131210558
1439410_x_at	Slc25a39	0.659149278838032	12.8552187521847	6.20114904087918	2.54999475453261e-06	5.29255929241488e-05	4.670434063009
1418166_at	Il12rb1	0.867791105151494	5.50226540742755	6.19995118474639	2.55724140133362e-06	5.30515843797367e-05	4.66761211268523
1435119_at	LOC105244487	1.33302411566371	7.35557824977778	6.19905612975146	2.56266990951984e-06	5.31380363945144e-05	4.66550341032276
1419935_s_at	Csnk2a2	-0.993776034044315	8.2732165197551	-6.19887579813813	2.56376504278094e-06	5.31380363945144e-05	4.66507854807012
1433525_at	Ednra	-0.9984315200647	10.1198410018631	-6.19759939367467	2.57153016261577e-06	5.32500375868382e-05	4.66207123179861
1426356_at	Coa5	1.07026631504674	9.30816587068204	6.1965533796817	2.5779115669753e-06	5.3357682231369e-05	4.65960660361806
1442027_at	Nbeal1	-1.02357244946515	8.40035690248749	-6.19581852719326	2.58240433144557e-06	5.34261549323517e-05	4.65787506648072
1422571_at	Thbs2	0.790019406079992	9.19609293599751	6.19478211490599	2.58875436263513e-06	5.35329713476419e-05	4.6554328631562
1452225_at	Sppl2a	-0.71890883118734	10.1249213376344	-6.19322821003145	2.59830489626088e-06	5.36812410106559e-05	4.65177102238957
1434441_at	Aaed1	-1.05113058871804	8.50074681892382	-6.19204288597353	2.6056142369801e-06	5.38076042591757e-05	4.64897758235124
1426992_at	Xpr1	-0.878603190229778	11.3348925174178	-6.19172438444955	2.60758186036822e-06	5.38235924414038e-05	4.64822694752304
1434070_at	Jag1	-1.00929714778729	11.5119332472988	-6.19006415857226	2.61786289390041e-06	5.4011086174658e-05	4.64431399996558
1426369_at	Far1	-0.672025064575315	10.8004258231762	-6.18891393474656	2.62500995319905e-06	5.41337786461958e-05	4.64160289015491
1422461_at	Atad3a	0.830780616816444	8.3987453519292	6.18815980145207	2.62970665471982e-06	5.42058500157763e-05	4.63982529949137
1444761_at	Ccdc8	-1.54206682660599	7.85289882447018	-6.18727937950154	2.6352007223387e-06	5.42867154266653e-05	4.63774995249752
1429534_a_at	Immt	-0.695097058926811	8.83691054131295	-6.18714552332268	2.63603704539582e-06	5.42867154266653e-05	4.63743441691599
1434094_at	Tmem125	1.04450363581998	8.41980264023561	6.18601305020484	2.64312349398136e-06	5.44078104527856e-05	4.63476479123044
1455604_at	Fzd5	-1.49118441381524	8.4357331810365	-6.18480305236448	2.6507165296755e-06	5.45249483116008e-05	4.63191226083956
1431985_at	Zfp846	0.81963407000149	6.18396868032063	6.18268543304819	2.66405870285595e-06	5.4738820755128e-05	4.62691966360114
1449627_at	Osbpl6	-1.59615754471687	10.5405803229747	-6.18086664210971	2.67557276883031e-06	5.4950367689898e-05	4.62263121327898
1434430_s_at	Adora2b	1.89576056744919	6.94862114173507	6.18024522940723	2.67951831749294e-06	5.49917679312532e-05	4.62116592908731
1435230_at	Ankrd12	-1.18042751545278	10.3299057756139	-6.17943231722828	2.68468871951384e-06	5.50623674119117e-05	4.61924902868567
1431018_at	1810013L24Rik	-0.937692410775742	5.31241292212514	-6.17898582321261	2.6875329041957e-06	5.50956461418774e-05	4.61819613624256
1436191_at	Arid4a	-1.04161188558395	11.4213102158634	-6.17868694513175	2.68943848657374e-06	5.51096616006189e-05	4.61749132990952
1448888_at	Ppp1r7	-0.518954288750981	10.2195499854279	-6.17814390648014	2.69290431188542e-06	5.51556209674588e-05	4.61621072609117
1458220_at	Dlc1	-1.19409949145809	6.33549887938589	-6.17779030549806	2.6951635414722e-06	5.51768365337893e-05	4.6153768406911
1434567_at	Pramef8	-1.05898066513694	7.13872460241816	-6.17681182006524	2.70142536906317e-06	5.52799390064057e-05	4.61306924123589
1439155_at	Mettl1	0.871705881344085	6.63244908271441	6.17549303235172	2.7098884505763e-06	5.54028463324759e-05	4.60995893153332
1434309_at	Fntb	0.892165274716611	9.21826387635807	6.1750045084532	2.71303032441631e-06	5.54419486458993e-05	4.60880671953745
1438887_a_at	Gmcl1	-1.01094208902022	5.99789459105258	-6.17457254022264	2.7158115634575e-06	5.54725384438239e-05	4.60778787606633
1449420_at	Pde1b	0.922923266617595	9.31493511202858	6.17439008971555	2.71698714934052e-06	5.54725384438239e-05	4.60735754094234
1452148_at	Lrpap1	0.544344931806879	10.8993491483825	6.17170670024566	2.73433714763978e-06	5.57214562939391e-05	4.60102797852268
1453081_at	2410022M11Rik	1.10182485584983	7.04849632604861	6.17154961718253	2.73535629442321e-06	5.57214562939391e-05	4.60065742808474
1427028_at	Lgr6	-0.65923632161444	6.07048255622293	-6.17057612013476	2.74168093953381e-06	5.58250799340471e-05	4.59836094238904
[truncated: 38,025 more rows]
