# Supplementary material for: In silico Single-Cell Analysis of Steroid-Responsive Gene Targets in the Mammalian Cochlea
Source: Front Neurol. 2022 Jan 25;12:818157. doi: 10.3389/fneur.2021.818157 (PMC8821961; doi:10.3389/fneur.2021.818157)
Supplement: Supplementary file 5 [file Data_Sheet_5.csv]

probe	Gene	logFC	AveExpr	t	P.Value	adj.P.Val	B
1450020_at	Cx3cr1	-1.43281862586266	6.05463515618843	-13.1579573621045	5.0468261706700704e-14	2.27616907123391e-09	21.1797823719437
1433837_at	8430408G22Rik	1.8764669067882	9.55242292414627	12.7240122876801	1.19373444284765e-13	2.6919308553436e-09	20.4226623889396
1441855_x_at	Cxcl1	3.81260905602621	7.12575691945694	12.3162826454925	2.73152598361248e-13	3.2721733805809703e-09	19.6892267320627
1457644_s_at	Cxcl1	4.00932791176131	7.24043429261915	12.2868054607072	2.90208499197886e-13	3.2721733805809703e-09	19.6353571963391
1427355_at	Calca	1.50914409053525	7.50752841242205	12.075638695438	4.4917022676823e-13	3.9502785013600504e-09	19.246068793549
1419209_at	Cxcl1	3.68061511462488	6.47416722752617	12.0003416366505	5.25524290107986e-13	3.9502785013600504e-09	19.1058125539613
1418250_at	Arl4d	1.1372039375825	6.28188858182897	11.6310750579756	1.1458593761433199e-12	7.382771960491381e-09	18.4068234529568
1441069_at	Zdhhc23	1.79857030935085	9.85828683891824	11.2413385207464	2.65512971938103e-12	1.49686256842255e-08	17.6486435738914
1447661_at	Pglyrp3	1.85577343580413	6.8116577058506	11.0749507500947	3.8223825818437895e-12	1.91455412299731e-08	17.318449565574
1420150_at	Spsb1	1.19283285064061	10.8138289884398	11.0273467415278	4.24503696813222e-12	1.91455412299731e-08	17.2232557588021
1427056_at	Adamts15	1.85992145839897	9.59716609313322	10.9263643649099	5.30767244071993e-12	2.03670534767859e-08	17.0202484808471
1422029_at	Ccl20	2.61854096127168	5.82954575270606	10.9170060642345	5.41905150044191e-12	2.03670534767859e-08	17.0013612538082
1423619_at	Rasd1	1.52598784757087	7.15398655739795	10.5766177074012	1.1620119922901199e-11	3.98104540772996e-08	16.3057849636555
1425868_at	Hist2h2bb	-1.35647888319795	7.5446764883534	-10.5494357770026	1.2357738344653e-11	3.98104540772996e-08	16.2495140244578
1453851_a_at	Gadd45g	1.63787475556462	10.2095069783619	10.4850352368765	1.4303009437890099e-11	4.30053352438854e-08	16.1157638946011
1453470_a_at	Gna13	1.60525383409884	9.04805046621339	10.2724987924396	2.3258541159424197e-11	6.55614665519494e-08	15.6700428743168
1433836_a_at	8430408G22Rik	1.81837898954824	10.0865325949182	10.0777666049805	3.6497117971549e-11	9.68268539785195e-08	15.255813615232
1437321_at	Atp1a4	1.23484586147646	6.54918037032536	9.94170060614636	5.0147241430545e-11	1.15371699043743e-07	14.9630409130024
1449752_at	Spsb1	1.10481889997577	11.8808793442125	9.94081721753939	5.02511870796034e-11	1.15371699043743e-07	14.9611311342188
1443921_at	Ranbp3l	-2.05433752197894	7.77053121371826	-9.90291695509239	5.4924962412358096e-11	1.15371699043743e-07	14.8790859345805
1430838_x_at	Mbd1	1.16014886290012	5.95340778599287	9.89277101593923	5.6250070074148394e-11	1.15371699043743e-07	14.8570860433183
1451612_at	Mt1	2.58241074766158	8.49653981600982	9.89256260627683	5.6277629741299496e-11	1.15371699043743e-07	14.8566339785944
1453678_at	Mbd1	2.0749056929561	7.32470716242787	9.76644735639524	7.57732820900038e-11	1.47394168862644e-07	14.581887293572
1424211_at	Slc25a33	1.29719036736038	10.6102740641631	9.75187044187041	7.8434182228852e-11	1.47394168862644e-07	14.549977872224
1435595_at	1810011O10Rik	1.19737627758362	10.8423031451681	9.39391132600469	1.84664049971039e-10	3.33141332709754e-07	13.756414352039
1448700_at	G0s2	-1.19510007377347	11.0632679516595	-9.26337378905685	2.53404149294653e-10	4.39568482205314e-07	13.4622468990265
1424638_at	Cdkn1a	0.983371006301273	11.6765854825518	9.04365935844211	4.33841225784132e-10	6.9880975443179e-07	12.9613535189418
1439766_x_at	Vegfc	-0.997779852615146	10.3132547042546	-9.02618589531131	4.52918893598068e-10	7.04382586902292e-07	12.9212083091089
1428942_at	Mt2	0.711030149381676	13.9480831103537	8.98192160803911	5.05177036791438e-10	7.59466317877688e-07	12.8193070835025
1440739_at	Vegfc	-1.37465549188737	6.68601124226018	-8.94374427174622	5.55181923308681e-10	8.0771806203693e-07	12.7311836462234
1431911_at	4931423N10Rik	0.961551732045857	5.65369520275335	8.90655426956445	6.08761155455709e-10	8.57991777256498e-07	12.6451301054297
1419196_at	Hamp	1.54243396640914	10.2305538332539	8.85436188494371	6.929984589433451e-10	9.4711889384254e-07	12.524014998274
1438157_s_at	Nfkbia	0.913580063732253	12.3456429421149	8.81835152326545	7.57978947362893e-10	1.00545907367688e-06	12.4402146278754
1428776_at	Slc10a6	1.49172103035961	8.17373122886017	8.78377454488735	8.26232287028774e-10	1.06468292506528e-06	12.3595684115288
1448181_at	Klf15	0.905262463319466	10.8320025331201	8.75142896720144	8.9576135604852e-10	1.12221480330956e-06	12.2839658473209
1435678_at	Pantr1	-1.23217933000834	10.5397840981535	-8.739061963109	9.238988446494601e-10	1.1261827511496e-06	12.2550189343748
1425084_at	Gimap7	-1.40832586342763	7.79886116792558	-8.67908528531103	1.0737171511651701e-09	1.27436097986054e-06	12.1143125059876
1460038_at	Pou3f1	-1.36611455694288	8.35528799036938	-8.662080586961	1.12055005221952e-09	1.29584430526032e-06	12.0743222434486
1449984_at	Cxcl2	3.24486240546443	5.81257417021143	8.5669443258732	1.4238599164706502e-09	1.60543765231856e-06	11.8498005795307
1425888_at	Klra17	-1.11122491544926	10.5476451342069	-8.55661778319854	1.4614725623270902e-09	1.60765546423205e-06	11.8253496422682
1448831_at	Angpt2	1.05757494122892	8.71032211390991	8.43732499513543	1.9771327342352203e-09	2.12311103444625e-06	11.5417554306522
1449280_at	Esm1	-1.46088642430297	8.29021783534284	-8.4086340990574	2.12677220028187e-09	2.23068727918401e-06	11.4732377742664
1420088_at	Nfkbia	0.634801570151796	13.4682971984961	8.39079042449434	2.22561577191225e-09	2.28130674838669e-06	11.4305641108607
1448306_at	Nfkbia	1.19736465852534	10.6606526927782	8.37847464483728	2.2965600437766403e-09	2.30171454520823e-06	11.4010834900973
1428306_at	Ddit4	0.934799657059468	13.0928420673814	8.35294805739916	2.4510404900334902e-09	2.40313863350001e-06	11.3399094595986
1431269_at	Prdx4	0.982616469437034	4.94762431989035	8.3181045037811	2.67917660562859e-09	2.57092647000969e-06	11.2562545666364
1418936_at	Maff	1.36040366050562	7.46788899724701	8.30214402959318	2.79079842969315e-09	2.62224583286647e-06	11.2178766792757
1421188_at	Ccr2	-2.19918798781093	7.32616320332011	-8.24534431441664	3.22797850978724e-09	2.9711236483656e-06	11.0809993438886
1449442_at	Pex11a	0.895772388007153	8.44579591307396	8.1912759533538	3.7090305006434403e-09	3.3456196921904e-06	10.9502716229183
1452092_at	Chst15	0.590954277913486	10.2826389853885	8.17497950467041	3.8679058571244e-09	3.42051807965034e-06	10.9107872479143
1430295_at	Gna13	1.4209530765204	10.0233144040502	8.16175699430673	4.00190041066263e-09	3.4709559696403e-06	10.8787226646203
1419413_at	Ccl17	1.17524149222463	8.55292699320965	8.118072414165	4.47919049304266e-09	3.81162208352296e-06	10.7726096231632
1425281_a_at	Tsc22d3	0.716836036509465	10.8777297857996	8.04567719670653	5.40162685479196e-09	4.51145875514764e-06	10.5961571510221
1421186_at	Ccr2	-1.12265126806592	8.75498204466857	-8.0265893867675	5.67563928750024e-09	4.5285623367986e-06	10.5495095052463
1416039_x_at	Cyr61	0.81195763584291	11.9711375805335	8.02533820216473	5.694087573776891e-09	4.5285623367986e-06	10.5464500030283
1449729_at	Fgf4	-1.71124723376513	6.53679991295429	-8.02336316316866	5.723333256413831e-09	4.5285623367986e-06	10.541620020279
1435865_at	Hist3h2a	-1.06678605770938	7.86761203482628	-7.98748257136174	6.28211454669997e-09	4.8113531659684e-06	10.4537776447332
1435865_at	Trim17	-1.06678605770938	7.86761203482628	-7.98748257136174	6.28211454669997e-09	4.8113531659684e-06	10.4537776447332
1451794_at	Tmcc3	2.20493038137176	5.17266426042848	7.98674956618281	6.29409185588203e-09	4.8113531659684e-06	10.4519812184247
1418425_at	Sp7	-1.09791477958377	7.72776490211054	-7.97379747278165	6.5096084401812e-09	4.89316417101021e-06	10.420226150018
1435866_s_at	Hist3h2a	-1.20067631977449	9.57376431059721	-7.95572345914608	6.822980532372451e-09	5.00471816666031e-06	10.3758740641791
1438132_at	Gm5089	-0.917965713990393	8.53405586413002	-7.95252882591146	6.8799478134174206e-09	5.00471816666031e-06	10.368029934371
1450034_at	Stat1	-0.945402533477007	10.429726345698	-7.93313292423816	7.23637314258397e-09	5.18043912862984e-06	10.3203743397508
1418534_at	Fzd2	-1.07799441935961	8.08197963948787	-7.91173629477063	7.65143985211598e-09	5.39199357453567e-06	10.2677418552742
1451063_at	Stxbp4	-1.09585139093892	6.93548472850858	-7.86624603348041	8.6163449722068e-09	5.97855037833075e-06	10.1556303250072
1445882_at	Cd300lb	-1.15402521215855	9.10356179620228	-7.82913086131484	9.49487813223037e-09	6.48831058548064e-06	10.0639462737685
1433471_at	Tcf7	-0.768271905922179	7.06578144566855	-7.79059365106692	1.05038744438813e-08	6.93621366100831e-06	9.9685478288187
1419197_x_at	Hamp	1.45525085402154	9.72439595177027	7.78670001618516	1.06117102194979e-08	6.93621366100831e-06	9.95889779341681
1427560_at	Six5	-0.84450762444715	7.91308695048447	-7.61912628168057	1.64989995624713e-08	1.03905676329979e-05	9.5416199396877
1451415_at	1810011O10Rik	1.16069929632012	9.99637369363272	7.58610879630788	1.8005178479099e-08	1.11239938984362e-05	9.45895514956115
1449731_s_at	Nfkbia	0.471179858835782	13.1396022869826	7.57839509112444	1.83767749772751e-08	1.12001476790552e-05	9.43962160312366
1419427_at	Csf3	1.75262418853941	5.05597026337969	7.53940556894305	2.03779301744075e-08	1.22542003839461e-05	9.34177753759237
1428472_at	Spsb1	0.978186677155847	6.50048582346685	7.50235736608612	2.24847702081741e-08	1.31653034515659e-05	9.24861867601747
1451371_at	Mrap	0.853698627377684	8.011549893334	7.49621093756023	2.28551497826868e-08	1.31653034515659e-05	9.23314579509073
1448818_at	Wnt5a	-1.03208670087151	9.08233566098368	-7.49375123985601	2.30051019597768e-08	1.31653034515659e-05	9.22695241633467
1419417_at	Vegfc	-1.42231107649636	8.13210250646143	-7.49284399289442	2.30606632374826e-08	1.31653034515659e-05	9.22466781952776
1430606_at	Klrg2	1.24748866078714	6.16960805462645	7.48510118522278	2.35404311774622e-08	1.3271212331684e-05	9.2051657627901
1449971_a_at	Cd209f	-1.30939038455191	7.01651972702784	-7.45978745396234	2.51809504641951e-08	1.40208153936502e-05	9.14135245508712
1442082_at	C3ar1	-0.966448235534686	7.80237051007893	-7.43164933696354	2.71414219481377e-08	1.49281130644263e-05	9.0703210323688
1426081_a_at	Dio2	1.68189342692002	6.75192319090705	7.40109574302995	2.94464993026739e-08	1.6000801988553e-05	8.99307564754497
1419464_at	Wdr86	-1.06192229392424	7.2892556288617	-7.38225728824089	3.09659520664328e-08	1.63582762322262e-05	8.94538832273777
1455707_at	Ranbp3l	-1.95397721214142	7.8456345856201	-7.38163735507145	3.10172865839255e-08	1.63582762322262e-05	8.94381825889127
1416983_s_at	Foxo1	0.609003842884622	11.8941590654554	7.35953127003018	3.2905473424438e-08	1.70582730679952e-05	8.88779940105572
1429286_at	Gkn3	-1.61534170554348	7.16102761530466	-7.35391248705888	3.34037516371614e-08	1.7119802302132e-05	8.87355091123146
1420330_at	Clec4e	1.15712881648963	9.34637757148071	7.34238454579718	3.44501970237266e-08	1.74577341119898e-05	8.8443049550203
1431059_x_at	Htatsf1	0.755728896147863	7.72203846700372	7.32006485363159	3.65719370526977e-08	1.81384497881325e-05	8.78763262028295
1437595_at	Tmem252	0.958839913440726	7.00436272328117	7.3198006280884	3.65978344320539e-08	1.81384497881325e-05	8.78696134134448
1451314_a_at	Vcam1	0.907001972771712	8.43614621415908	7.30716629261113	3.78581502770605e-08	1.8559135170062e-05	8.75485281924176
1438648_x_at	Gkn3	-1.4727434482714	7.6836621028378	-7.29407939696554	3.921014354542e-08	1.90152331617418e-05	8.72157288630054
1460208_at	Fbn1	0.656432487097148	10.3911072504073	7.28008475698121	4.07102590392395e-08	1.95326956694547e-05	8.68596066474421
1424727_at	Ccr5	-1.22515659322685	7.44866397016916	-7.26642030453632	4.22312472886655e-08	2.00491735154326e-05	8.65116491454339
1420085_at	Fgf4	-1.33600732766636	5.54485561853534	-7.26113388870625	4.28350507025725e-08	2.01239960597575e-05	8.63769707582016
1435197_at	Pou3f3	-0.777902699268867	11.738171876439	-7.23824884345544	4.55517628831996e-08	2.11796913174761e-05	8.57935412250391
1435998_at	Ccnb1ip1	-0.840621113078724	8.37189503554613	-7.20782238495776	4.94368995347301e-08	2.27515674073047e-05	8.50168423665276
1422771_at	Smad6	-0.843188100867417	6.97443528447965	-7.19926812398127	5.05886325540964e-08	2.30464436042657e-05	8.47982705821594
1425787_a_at	Gm29719	0.80157268641022	5.49148646919034	7.16291041567262	5.57958835885093e-08	2.51645014572536e-05	8.38682822942848
1425787_a_at	Gm29721	0.80157268641022	5.49148646919034	7.16291041567262	5.57958835885093e-08	2.51645014572536e-05	8.38682822942848
1425787_a_at	Sytl3	0.80157268641022	5.49148646919034	7.16291041567262	5.57958835885093e-08	2.51645014572536e-05	8.38682822942848
1450029_s_at	Itga9	0.882053518261778	6.50988895335466	7.1425259735311	5.89502677363941e-08	2.63239210413773e-05	8.33461640808357
1419075_s_at	Saa1	2.48777408797011	7.95826684526753	7.12323182075355	6.2102668921785e-08	2.68845311409677e-05	8.28515067389682
1422957_at	Ccr3	-0.890133953931199	4.60267478241983	-7.12246339808387	6.22317037515564e-08	2.68845311409677e-05	8.28317968262473
1451453_at	Dapk2	-0.556916054318972	9.59363574187333	-7.12094078331766	6.24881882174742e-08	2.68845311409677e-05	8.27927399039263
1436003_at	Vcam1	1.70829922674173	6.78882623937367	7.12033758969408	6.2590092676473e-08	2.68845311409677e-05	8.27772664782532
1419773_at	Aplf	-0.860967991212302	7.8087088008332	-7.10865737134184	6.45969686378284e-08	2.7484791344667e-05	8.24775530543579
1416598_at	Glis2	-0.670178972516962	10.5175176566098	-7.06817071861982	7.2072988629371e-08	3.03791014969464e-05	8.14374002359949
1438059_at	Ctxn3	0.678015429547636	11.0850854983826	7.06190667939406	7.3305726986986e-08	3.06126073411116e-05	8.12762942593476
1419301_at	Fzd4	1.30686139031715	7.91644656958136	7.0532829122657	7.5037939443404e-08	3.10484963929997e-05	8.10544216997743
1434812_s_at	Dok7	0.984309116596052	8.72874697800654	7.03810336119459	7.81885285003094e-08	3.19213620189145e-05	8.06636675870898
1453522_at	Dtd2	0.785751586836778	7.61948611414413	7.03415218266415	7.9030412441572e-08	3.19213620189145e-05	8.05619111241999
1434150_a_at	Mettl7a1	-0.629996191399666	11.4571321164037	-7.03243826807836	7.93984534434488e-08	3.19213620189145e-05	8.05177661904301
1434150_a_at	Mettl7a2	-0.629996191399666	11.4571321164037	-7.03243826807836	7.93984534434488e-08	3.19213620189145e-05	8.05177661904301
1424829_at	Tor4a	-0.68371250897504	9.24256739883785	-7.02975300266343	7.99785793693563e-08	3.19213620189145e-05	8.04485954177122
1449363_at	Atf3	1.43507111998627	8.16799021383301	7.02151346906087	8.17856363985997e-08	3.23562630457302e-05	8.02362971539851
1420657_at	Ucp3	1.29919655210964	6.92170809587995	6.99858623783043	8.70350175909508e-08	3.41336202466911e-05	7.96451392543143
1424067_at	Icam1	0.808846715921625	10.653537482223	6.99289865528684	8.83893438377023e-08	3.41480460274583e-05	7.94983949647978
1419149_at	Serpine1	0.781081052700922	5.96434882927222	6.98976125767632	8.91455492330457e-08	3.41480460274583e-05	7.94174314054159
1420089_at	Nfkbia	0.439017025425439	13.6956583119925	6.98855164979337	8.94388503108928e-08	3.41480460274583e-05	7.93862132517212
1419365_at	Pex11a	0.784961719365591	9.569663723478	6.98583810939322	9.01003852967238e-08	3.41480460274583e-05	7.93161746785754
1442340_x_at	Cyr61	1.4663341035054	8.87809796130768	6.97463331103093	9.28849903171126e-08	3.49100495691008e-05	7.90268796245802
1437673_at	Wnt5a	-1.45052438656013	7.87203888768757	-6.95950557082124	9.67835725886416e-08	3.60746769200027e-05	7.86360680971817
1448231_at	Fkbp5	1.03066265007886	6.14964381365432	6.92171737453565	1.07263169427644e-07	3.96530836422636e-05	7.7658694365769
1458206_at	Gm30054	-1.11625269535969	7.26498726536552	-6.91666531150618	1.08748889152678e-07	3.98754768266253e-05	7.75279014871604
1457823_at	Cyr61	1.49700210001681	8.86597499508088	6.90956388024635	1.10872645450091e-07	4.03263482455205e-05	7.7344003460347
1449110_at	Rhob	0.594049645172507	10.7897591226953	6.88946666864322	1.17113692361192e-07	4.19726005512286e-05	7.68232583598366
1448943_at	Nrp1	-0.582223020616927	10.6355332616599	-6.88257672043776	1.19334349689306e-07	4.23787283884834e-05	7.66446258887168
1453474_at	Abhd15	0.88265296663949	8.00707732758019	6.87799280925475	1.20835365152972e-07	4.25765297169078e-05	7.65257514034312
1428720_s_at	Iglc2	-0.664486860079292	12.5976272423176	-6.8565738867814	1.28106807599736e-07	4.47887219345402e-05	7.59699830467742
1428720_s_at	Iglc3	-0.664486860079292	12.5976272423176	-6.8565738867814	1.28106807599736e-07	4.47887219345402e-05	7.59699830467742
1428720_s_at	Iglv1	-0.664486860079292	12.5976272423176	-6.8565738867814	1.28106807599736e-07	4.47887219345402e-05	7.59699830467742
1420349_at	Ptgfr	-1.48723115877696	6.7787119246805	-6.8496143970675	1.30563718335349e-07	4.52965712357122e-05	7.57892912549929
1416981_at	Foxo1	0.699326570937992	8.46064496169197	6.83898739606224	1.3440786151936e-07	4.62742668884324e-05	7.55132747640821
1446331_at	Ptgfr	-0.917889676230536	6.42781708380299	-6.82220480412651	1.40713774712134e-07	4.80782723734238e-05	7.50771239811712
1442123_at	Tnfsf13os	-0.847206463240508	9.07422252754603	-6.78845067498175	1.54319874383598e-07	5.23306816133433e-05	7.41989759919337
1439163_at	Zbtb16	0.914026915833593	10.3766540425415	6.77719692748985	1.59146609647172e-07	5.3454990886253e-05	7.39059225036244
1429974_at	Tbx18	-1.13709611966447	8.67065098502974	-6.7752298874828	1.60005848421192e-07	5.3454990886253e-05	7.38546856735617
1433711_s_at	Sesn1	0.599731608415775	11.9897752115819	6.7572577626364	1.68077372878698e-07	5.56887623731219e-05	7.33863603181725
1429987_at	Cemip	-0.78395897762646	8.57946218237326	-6.75491032990918	1.69161669256063e-07	5.56887623731219e-05	7.33251642673799
1435598_at	BB319198	0.878104348044405	8.90539400352926	6.75225400774455	1.70397193794634e-07	5.56890133139986e-05	7.32559085459252
1446154_at	Gm15743	1.11835562931731	7.68436250598567	6.74284873429554	1.74845795279029e-07	5.67318000926582e-05	7.30106332590103
1419534_at	Olr1	-0.77818756292197	7.86972109712887	-6.72821762363699	1.82001273417857e-07	5.86137740651353e-05	7.26288886138529
1446718_at	Nfkbib	1.10939325602536	6.12628304833862	6.72573366845029	1.83245208380836e-07	5.86137740651353e-05	7.25640564249678
1442315_at	Foxd2	-0.583405705466828	7.6449111193968	-6.72039392979634	1.85948521312308e-07	5.90596074627213e-05	7.24246650666295
1418932_at	Nfil3	1.04245583559966	9.93930617918228	6.70271607915004	1.95189825645568e-07	6.1280024745105e-05	7.19629784315164
1427378_at	Krt75	-0.863443848614988	6.10726364532625	-6.70184518169805	1.95656938056698e-07	6.1280024745105e-05	7.19402249931809
1451547_at	Iyd	1.14025403995835	5.70604328006695	6.69310732322508	2.00406684071635e-07	6.2334771436654e-05	7.17118919919789
1433877_at	Fam46b	1.23015667228685	7.35218013518864	6.68183849756115	2.06705092668843e-07	6.38534683866951e-05	7.14173033645578
1442187_at	Bdkrb2	1.22667054425422	5.96493254373827	6.67629522661196	2.09876545032399e-07	6.43921228401784e-05	7.12723431735144
1434350_at	Csrnp1	0.839735840846012	7.84148973688152	6.66676188607816	2.15446519536218e-07	6.52444104050668e-05	7.10229655136653
1441206_at	Synpo2	-0.922039759821162	6.25136614893435	-6.65259124417953	2.24003811299626e-07	6.73519726228296e-05	7.06521097066862
1419105_at	Nr1h4	1.01113657606409	6.0533065179818	6.63826623392094	2.33004326211365e-07	6.91363691872288e-05	7.02770044100894
1419467_at	Clec14a	-1.3339321947994	7.77323082701352	-6.62596601246953	2.41024399865714e-07	7.10486369826376e-05	6.99547517944946
1449074_at	Tex40	1.16588057594855	6.43445781381821	6.61590583474832	2.47791308188463e-07	7.22811422758663e-05	6.9691071777552
1434245_a_at	Cyb561a3	-0.505859239929194	11.1342043043058	-6.61499873812329	2.48410834632475e-07	7.22811422758663e-05	6.96672914961302
1431332_a_at	Terf1	1.04160416306027	6.37783891129053	6.60988407359286	2.51933497079255e-07	7.28362349472531e-05	6.95331908396384
1418043_at	Abcc5	1.69092344842857	7.81782959087782	6.58360867613585	2.70843766025392e-07	7.72776835007061e-05	6.88438660544972
1426113_x_at	Trav9d-3	-0.640211661252384	7.83014123514757	-6.5826626641688	2.71550784369879e-07	7.72776835007061e-05	6.88190349429072
1450297_at	Il6	2.24590415929519	5.08731544440987	6.5814812652484	2.72436346790809e-07	7.72776835007061e-05	6.87880240982447
1436926_at	Esrrb	-0.835949401202347	9.43377199803336	-6.57372937443202	2.78320033499976e-07	7.8453198943015e-05	6.85845083548331
1419117_at	Slc22a2	-0.896548269585174	8.11494640581749	-6.54220817558443	3.03599805586215e-07	8.48059507850962e-05	6.77563502792886
1449863_a_at	Dlx5	-0.952821455198236	8.82433046237529	-6.54099523101548	3.04617725265196e-07	8.48059507850962e-05	6.77244630811847
1417130_s_at	Angptl4	1.04283560788048	10.8748857228583	6.51756897762424	3.24969171338015e-07	8.94596240334296e-05	6.71083284088475
1444974_at	AU023617	1.1101631668757	7.43924883853817	6.51719997935619	3.25300510886287e-07	8.94596240334296e-05	6.70986191319294
1443906_at	Cd55	-0.888037167888141	7.60685296218524	-6.51297161924835	3.29121825687666e-07	8.99619603656935e-05	6.69873509477357
1427682_a_at	Egr2	0.859997796755516	10.7347208759166	6.50079978956091	3.40377388235067e-07	9.24780758240347e-05	6.6666956774167
1422557_s_at	Mt1	0.421623756260378	14.1001988020754	6.47014690842766	3.70479179291178e-07	9.96297947721143e-05	6.58594693643432
1418938_at	Dio2	1.10244314998922	4.94538628743541	6.46952376653678	3.71118279455338e-07	9.96297947721143e-05	6.58430447749555
1422155_at	Hist2h3c2	-1.21021554656174	7.50069272892654	-6.46314475658137	3.77725133404571e-07	0.0001008034392998	6.56748877979624
1424988_at	Mylip	-0.60730127419273	8.45337299997204	-6.43317254061998	4.10396828392673e-07	0.0001088782785725	6.4884283859079
1438704_at	Trim63	1.43713313097109	7.9520195514084	6.43032002487418	4.13651505984253e-07	0.0001090999799496	6.48089972632679
1425335_at	Cd8a	-1.14599147837206	7.18702353744051	-6.42542438977808	4.19298308041085e-07	0.0001099463545986	6.46797691222412
1454727_at	Afap1l1	-0.719696004584076	10.1896660827391	-6.41131621944711	4.36011007811053e-07	0.0001131141986054	6.43072389386847
1426505_at	Evi2b	-0.641678162773753	9.80539926745494	-6.41099817153083	4.36395435962709e-07	0.0001131141986054	6.42988387077533
1426505_at	Gm21975	-0.641678162773753	9.80539926745494	-6.41099817153083	4.36395435962709e-07	0.0001131141986054	6.42988387077533
1430130_at	Vwce	1.52242603669856	6.15720085097287	6.4045425855033	4.44272875129732e-07	0.0001144980053784	6.41283149913315
1427327_at	Pilra	-0.989753466668894	9.54416025535429	-6.39948699976246	4.50542221265982e-07	0.0001153163944134	6.39947458575415
1418642_at	Lcp2	-0.920204210528004	8.15724633331953	-6.39787333739033	4.52562067607688e-07	0.0001153163944134	6.3952107869038
1434252_at	Tmcc3	0.885500516441113	8.50808794823331	6.38754951780692	4.65702983367393e-07	0.0001179981474879	6.36792650286466
1418893_at	Pbx2	-0.449655111867663	10.6319630616575	-6.37460014853412	4.82732748662368e-07	0.0001216297748459	6.33368982203225
1449220_at	Gimap3	-0.800373828581758	9.54803679456045	-6.36580818070359	4.94652585395581e-07	0.0001239407014107	6.31043635794469
1423126_at	Atp1b3	-0.430816473546714	12.4932009407127	-6.36307131216102	4.98423518108601e-07	0.000124195575084	6.3031963486686
1430105_at	1700042O10Rik	1.22044180982675	4.77406453485972	6.35700825887695	5.06881171725589e-07	0.0001249226651693	6.28715502697103
1426516_a_at	Lpin1	0.614127001767045	8.74984154546736	6.34795290078454	5.19783840456939e-07	0.0001268504943707	6.26319081293799
1430352_at	Adamts9	1.41110282806426	6.29262122446233	6.34757557307912	5.20328628158925e-07	0.0001268504943707	6.26219209258696
1424123_at	Mfsd7c	0.956600019929077	7.47301929554349	6.32901887094238	5.47845267812936e-07	0.0001316548088813	6.2130604889716
1417265_s_at	Coq5	0.62549688679283	8.29277818106851	6.32779177048375	5.4971587425651e-07	0.0001316548088813	6.20981050965943
1428737_s_at	Gramd3	0.83591659240242	8.55315365839179	6.3273293217116	5.50422509913302e-07	0.0001316548088813	6.20858567902915
1420405_at	Slco1a4	-0.621850793201773	9.88394011205718	-6.32648703366804	5.51711910568859e-07	0.0001316548088813	6.20635476799733
1419144_at	Cd163	-0.436981052582602	12.3682049027049	-6.3240647617605	5.55437034684187e-07	0.0001318461352699	6.19993872116183
1431058_at	Htatsf1	0.806521889891214	8.65998745126462	6.29770564309929	5.97654696660378e-07	0.000140846526957	6.1300870065536
1425083_at	Otor	-0.893078279847387	10.1247488240198	-6.29653720490628	5.99599414109446e-07	0.000140846526957	6.12698927823567
1440559_at	Hmga2-ps1	-0.642147602520148	9.88464030224978	-6.2913214803066	6.08358587433991e-07	0.0001421636303205	6.1131601029685
1423353_at	Crispld1	0.698627627063584	6.90916072857465	6.28458103043209	6.19870124063935e-07	0.0001441070230175	6.09528482747276
1445223_at	Pear1	-0.815421158461844	7.94788702809115	-6.28101145399196	6.26055218237835e-07	0.0001447985456294	6.08581698136141
1451382_at	Chac1	1.05409704785044	7.42806848413938	6.27677431401663	6.33477994283447e-07	0.0001457678113274	6.07457712871407
1435349_at	Nrp2	-0.496284024196387	10.5562422407696	-6.26221153890686	6.5967416353695e-07	0.0001510252002521	6.03593512727434
1458193_at	Pmp2	0.860842292374245	5.75639695171022	6.24641057543212	6.89337233681192e-07	0.0001562301435992	5.9939878805855
1437100_x_at	Pim3	0.487369385940936	13.3143697372378	6.23408407972348	7.13410320048103e-07	0.0001608775942224	5.96125027915588
1450826_a_at	Saa3	2.25973856454647	9.30957992360662	6.23188846586695	7.17786503851788e-07	0.000161059149802	5.95541771984766
1426960_a_at	Fa2h	-0.526761806389752	10.3254668286036	-6.22128736550957	7.39300549556699e-07	0.0001642521876135	5.92725087693528
1443503_at	Ip6k3	0.680472724136229	6.0274350775376	6.21507809967832	7.52202928562253e-07	0.0001662995307896	5.91074884939396
1429196_at	Rabgap1l	-0.744946266340161	9.73935148605287	-6.20189365585924	7.8035822893809e-07	0.0001716826169918	5.8756991274113
1430466_at	Tmem45a2	-0.773669009520076	8.23996906146463	-6.18558301850237	8.16666706150375e-07	0.0001786192257204	5.83231977578458
1454862_at	Phldb2	-0.53828557483169	11.6066716701229	-6.1842062644967	8.19808423851541e-07	0.0001786192257204	5.8286572467746
1416286_at	Rgs4	-0.737646813463214	9.33849634906689	-6.17410706384778	8.4323065171981e-07	0.00018283916165	5.80178622200508
1421366_at	Clec5a	-1.63840509030037	7.40786921237518	-6.16368839897879	8.68102034170087e-07	0.000187331434656	5.77405697126659
1427410_at	Dleu2	-0.813014361605403	12.13052622092	-6.14311156950424	9.19419913531363e-07	0.0001969622856054	5.71926752533762
1420733_at	Cab39l	1.41114854238426	7.20790955048299	6.14231533748737	9.21466093052066e-07	0.0001969622856054	5.71714677507515
1425002_at	Sectm1a	0.611700237270879	3.94183088281342	6.13367959796679	9.43955869517343e-07	0.0002002556687659	5.69414258586392
1455689_at	Fzd10	-0.895561247835262	5.16774303685312	-6.13299807750627	9.45754139534345e-07	0.0002002556687659	5.69232689073176
1427380_at	Klk1b3	1.64138599633105	4.67930827405998	6.12854405486818	9.57592016089824e-07	0.0002018147547554	5.68045971044761
1455090_at	Angptl2	0.784421872345028	9.71485299713828	6.11812265367286	9.85877514903953e-07	0.0002068095897659	5.65268747287486
1434817_s_at	Rprd2	1.55586065800381	10.2210697044187	6.11625547251544	9.91033721183693e-07	0.0002069287586069	5.64771073362731
1421098_at	Stap1	-1.07134563798096	8.08709868178409	-6.11423352709837	9.96647998717552e-07	0.000207142034056	5.64232120138136
1419848_x_at	Tlr7	1.0375083636951	9.64288698393676	6.10094782026366	1.03434481521998e-06	0.0002120453886874	5.60690049508985
1438031_at	Rasgrp3	-0.629699593498548	6.92360089660261	-6.0939097383852	1.05489421437562e-06	0.0002152795654414	5.58813125337603
1445186_at	Stc2	0.933812533097013	9.26654054101301	6.0853849217292	1.08033690393167e-06	0.0002194787148838	5.56539240726007
1437486_at	Gprc5a	0.889599052803835	7.13410315253019	6.07836994418682	1.1017371012863e-06	0.0002216041057602	5.54667697584915
1438247_at	Klhl15	0.955530822317402	7.20675223214792	6.07791913970808	1.10312687877841e-06	0.0002216041057602	5.54547414409361
1440415_at	Gm38440	1.21478362056607	7.66094359622324	6.07713800703308	1.10553920746872e-06	0.0002216041057602	5.54338990008274
1440415_at	Teddm2	1.21478362056607	7.66094359622324	6.07713800703308	1.10553920746872e-06	0.0002216041057602	5.54338990008274
1457721_at	Ppara	0.655454724790205	6.95795857739087	6.07382333935019	1.1158350507723e-06	0.0002226782151543	5.53454511462067
1437870_at	Slco4c1	0.930813651756879	8.5026007669695	6.04139277388995	1.22181542257376e-06	0.0002427537329229	5.44796763143555
1442169_at	Vldlr	0.743140556078943	8.5462163402926	6.03639459121773	1.23902897997516e-06	0.0002450940615169	5.43461790469363
1423233_at	Cebpd	0.840517586098607	11.3956528031693	6.0330197728687	1.25078983378706e-06	0.0002452842350515	5.42560308695913
1456857_at	1500011B03Rik	0.663970686415735	9.9095656688873	6.03299759946956	1.25086747659387e-06	0.0002452842350515	5.42554385480152
1449640_at	Tlr7	1.06101995480306	9.76243689971288	6.0274354661857	1.27049826742536e-06	0.0002472251756943	5.41068458857283
1419100_at	Serpina3n	1.19421504154555	8.0458818983862	6.0270897012946	1.27172880337662e-06	0.0002472251756943	5.40976080704998
1418460_at	Sh3d19	-0.850015253046638	7.5190100330831	-6.01580407580916	1.3125596044438e-06	0.0002540675996567	5.37960455009702
1448698_at	Ccnd1	-0.452527675895268	8.83578717614961	-6.01286228991181	1.32341832904515e-06	0.0002550747438387	5.37174242331855
1436368_at	Slc16a10	-0.614314093500348	10.3910999769658	-6.00006466773183	1.37172091018557e-06	0.0002632595096607	5.33753322967948
1427929_a_at	Pdxk	0.737303738820972	10.9924363121614	5.99445220088519	1.39346120598452e-06	0.0002662987027589	5.3225272102196
1439552_at	Trio	0.717220904875042	8.93611913652838	5.97656512989473	1.46509299868476e-06	0.000278806579467	5.27468903479473
1428790_at	Nfam1	-0.778562109868267	8.82494029832992	-5.97191997204417	1.48429497142124e-06	0.0002812738970843	5.26226240998653
1422570_at	Yy1	0.806997744881365	9.6758695914179	5.95181532803763	1.57037101041218e-06	0.0002963401796677	5.20846319678688
1419468_at	Clec14a	-0.847272566021231	8.61000900279118	-5.93963787240947	1.62493618032733e-06	0.0003033550851212	5.1758645804577
1419083_at	Tnfsf11	1.38688744431149	7.85489293828339	5.93937781409561	1.6261220630005e-06	0.0003033550851212	5.1751683141481
1417150_at	Slc6a4	-0.803365573445602	10.5086015242604	-5.93902706081574	1.62772290191665e-06	0.0003033550851212	5.17422921940256
1457976_at	Ifit1bl2	-1.30026370211289	7.32276006282289	-5.93169994848995	1.66152932045406e-06	0.0003083812093901	5.1546101458478
1441915_s_at	Plin5	1.37019494348029	9.77403822437834	5.92003884058508	1.71679735154955e-06	0.0003173331039026	5.12337966675715
1444529_at	Gm2016	-1.25447692752139	5.02382429656308	-5.90273375247215	1.8022480035096e-06	0.000331768111046	5.07701867744236
1444529_at	Gm8300	-1.25447692752139	5.02382429656308	-5.90273375247215	1.8022480035096e-06	0.000331768111046	5.07701867744236
1444529_at	LOC102642254	-1.25447692752139	5.02382429656308	-5.90273375247215	1.8022480035096e-06	0.000331768111046	5.07701867744236
1457747_at	Glra3	-0.866101131112684	8.87542188895351	-5.8971889393891	1.83052415319414e-06	0.0003356035359073	5.06216018752037
1417570_at	Anapc1	-0.651270848417503	5.75910341589215	-5.89564846439186	1.83845893466824e-06	0.0003356936696861	5.05803184397509
1449851_at	Per1	0.852912856480042	9.18715342820365	5.88424862754009	1.89826491764531e-06	0.0003452163147206	5.02747698018039
1420086_x_at	Fgf4	-0.821070193595097	6.56354323976565	-5.88120917475505	1.91453884184918e-06	0.000346777575527	5.0193291081966
1424652_at	Eva1a	0.585926520346129	8.3887372959504	5.87304597821309	1.95894534125168e-06	0.0003534015753431	4.99744340149574
1450163_a_at	LOC105242468	-0.84679654969627	6.13315374250414	-5.86386729089017	2.01011615065482e-06	0.0003611882410784	4.97283066318365
1450163_a_at	Wrn	-0.84679654969627	6.13315374250414	-5.86386729089017	2.01011615065482e-06	0.0003611882410784	4.97283066318365
1453482_at	Cflar	1.16895718834477	8.44061688206173	5.84833472988657	2.0997948255247e-06	0.0003758049461348	4.93116930983545
1423704_at	Pla2g15	-0.498696841752105	7.92499592368146	-5.84172962070333	2.13914073646949e-06	0.0003813335429071	4.91344912457497
1429573_at	Dmrtc1a	0.708391165422394	6.26233815062824	5.83390250359328	2.18672820331039e-06	0.000388282002746	4.89244749251276
1427419_x_at	Ccr9	-1.01391782136286	6.9932902318401	-5.82773571502673	2.22497070706264e-06	0.0003935231523891	4.87589853226859
1420490_at	Klk1b16	1.33580262892012	4.3363438537813	5.81716086289897	2.29212311776379e-06	0.0004038165809932	4.84751559086684
1451858_at	Mrgpra2a	-0.965690663195887	10.4571064144401	-5.81528609596328	2.30423944118416e-06	0.0004043716071472	4.84248309971507
1451858_at	Mrgpra2b	-0.965690663195887	10.4571064144401	-5.81528609596328	2.30423944118416e-06	0.0004043716071472	4.84248309971507
1455715_at	Gm1976	0.985538115399483	5.32936952669225	5.81163564832263	2.32801700136947e-06	0.0004069608324758	4.83268357458818
1440889_at	BC006965	-0.909702659817146	8.78182549137997	-5.80984434583941	2.33977500462942e-06	0.0004074370366169	4.82787462113818
1431985_at	Zfp846	0.713706526205256	6.11386744890172	5.80452953445571	2.37501406290611e-06	0.0004119827278889	4.81360544062611
1456769_at	Dusp3	0.838891657485942	7.68189339446598	5.80203726732616	2.39172216131326e-06	0.0004123102027918	4.80691371619138
1437707_at	Slmo1	0.981728566888135	7.25842738420024	5.80152281147189	2.39518576376298e-06	0.0004123102027918	4.80553236549073
1431011_at	Dlst	0.603640463891374	7.20284615496212	5.78621577191233	2.50058361087948e-06	0.0004255804582425	4.7644257643938
1453410_at	Angptl4	1.76928450116185	5.15934914285619	5.7805386771421	2.54084963557863e-06	0.0004308077421587	4.74917712418616
1435896_at	Sfxn2	-0.442363127061027	9.46331208045608	-5.776798372051	2.56773447204848e-06	0.0004328022404302	4.73912982181706
1449084_s_at	Sh3d19	-0.640658165643124	11.1850918958217	-5.77515831505467	2.57961309135138e-06	0.0004328022404302	4.73472404326388
1449135_at	Sox18	-0.802574380649613	6.68717699680448	-5.77434967627658	2.58549024411477e-06	0.0004328022404302	4.73255170256334
1436712_at	Pla2g4c	0.625560396819708	8.63431491825951	5.77359352743319	2.59099809130991e-06	0.0004328022404302	4.73052034290066
1449954_at	Hyal1	-0.619231128159283	7.60608248421049	-5.76360598846293	2.66486569015069e-06	0.0004434985516291	4.70368667605677
1449954_at	Nat6	-0.619231128159283	7.60608248421049	-5.76360598846293	2.66486569015069e-06	0.0004434985516291	4.70368667605677
1460616_at	Slco4c1	0.813684982633126	7.91506985604429	5.7473743762564	2.78946190271208e-06	0.0004625276517434	4.66006682649081
1456344_at	Tnc	-1.43142280521621	6.88224633374323	-5.73467363049205	2.89102874205756e-06	0.0004776127739763	4.62592704953307
1428005_at	Marc1	0.729096882557747	7.95959249670322	5.72929398116414	2.93516327252861e-06	0.000483134302023	4.61146425740034
1422105_at	Cd3e	-0.509079796377619	10.433466633685	-5.72257887891368	2.99120600878236e-06	0.000490568662553	4.5934093703272
1450788_at	Saa1	2.06247895883633	5.54230263035307	5.71823635484959	3.02801952061592e-06	0.0004948069144902	4.5817325613624
1443071_at	AI839979	-0.89444727787842	8.14947341271966	-5.71168145927674	3.08445317198592e-06	0.0005004025989558	4.56410523238802
1415772_at	Ncl	-0.579277459821186	10.3239803734475	-5.69877054921173	3.19872069420377e-06	0.0005152566131463	4.52937994537996
1448251_at	Clmp	-0.785379348820852	9.83595075762435	-5.69743141961696	3.21081363224827e-06	0.0005153413011673	4.52577780282159
1439658_at	Lmod3	1.13138777313646	7.2030110450252	5.69061983660373	3.27304060083203e-06	0.0005217087413462	4.50745406138042
1423851_a_at	Shisa2	-0.586789453728274	10.6478766190552	-5.69055693548568	3.27362084656608e-06	0.0005217087413462	4.50728484289784
1423045_at	Ncbp2	-0.789007500406382	10.1404138866636	-5.68630616367617	3.31307367935716e-06	0.0005261370986362	4.49584890590075
1441964_at	Qk	0.804393090108754	9.68806795549821	5.68452635991274	3.32973429288062e-06	0.0005269275310288	4.49106044093522
1439064_at	Nynrin	-0.603609313004125	7.19083744792735	-5.68226462355717	3.35102783680658e-06	0.0005284430296077	4.48497517370088
1455320_at	Nampt	0.781361612701797	10.1603657103454	5.67668960925423	3.40410135592402e-06	0.0005349420740541	4.46997453904004
1415965_at	Scd1	0.636835292161355	9.03822718588926	5.67423963362291	3.42769136498154e-06	0.0005367788480973	4.46338201350606
1416953_at	Ctgf	0.32111944065523	13.7407137394895	5.66868879264511	3.48174838220858e-06	0.0005420280646996	4.44844461654925
1450004_at	Tslp	-0.799645204348932	7.04429669849702	-5.66833249689273	3.48524730633253e-06	0.0005420280646996	4.44748577703219
1434825_at	Tnrc18	-0.60977663499175	9.78266095522428	-5.66488363335678	3.5192993518095e-06	0.0005454430242816	4.43820416224488
1455706_at	Stxbp4	-0.961232297036879	8.6157430787551	-5.66325220730814	3.53552341261609e-06	0.0005460809638095	4.43381348803786
1442051_at	Hist2h3c1	-1.74857178953263	8.63904445210472	-5.6594556775469	3.57357046471161e-06	0.0005500737253548	4.42359544034574
1436475_at	Nr2f2	-0.73116830516233	6.84646545260602	-5.63778766140591	3.79873031273003e-06	0.0005807679180828	4.36526707296508
1419220_at	Xirp1	1.18413702950512	9.00084424553225	5.63333641368691	3.84672170890926e-06	0.0005861182290321	4.35328250941375
1424759_at	Arrdc4	0.918499687739825	8.03158849397055	5.62316676690696	3.9586651473369e-06	0.0005977818098679	4.32589895882622
1453442_at	LOC102633000	0.680526409651695	5.8200229281949	5.62277582539084	3.9630332176783e-06	0.0005977818098679	4.32484620535577
1436195_at	Lrrc75a	-0.596438675781007	9.25505686977014	-5.62156081782022	3.97663968835082e-06	0.000597834755281	4.32157431649844
1444564_at	Apod	0.59492388541575	7.47772069234252	5.61810543418235	4.01559251767998e-06	0.0006016851765444	4.31226903841277
1420699_at	Clec7a	-1.17947267375004	9.03674339176155	-5.61440357153415	4.05774942627327e-06	0.0006052457427236	4.30229952478681
1458351_s_at	Klhl2	1.23489742918493	8.353228170137	5.61366660183208	4.06619498559411e-06	0.0006052457427236	4.30031472827014
1416085_s_at	Zfand5	0.565917473288915	11.9759397442295	5.59953304814404	4.23162435833344e-06	0.0006277976650828	4.26224677095044
1452935_at	Ccpg1os	-0.542258388387597	9.36977134682116	-5.59503288137591	4.28570401908414e-06	0.0006337361867695	4.25012437712392
1438026_at	Zfp560	0.660448193061708	9.97648006636597	5.58922494184292	4.35652710653133e-06	0.0006421036896459	4.23447814376127
1440884_s_at	Sgcd	0.683064058307762	8.67394773780501	5.58611977332927	4.39487321072728e-06	0.0006435492749253	4.22611255017719
1430636_at	Ppp4r1l-ps	0.814493358163468	8.04106068934832	5.58086527142162	4.46053556316135e-06	0.0006510505321493	4.21195574523181
1419764_at	Chil3	-0.335315112137232	13.7312801116858	-5.57718107453272	4.50716158757775e-06	0.0006557338540688	4.20202915932591
1428873_a_at	Msl1	-0.817844147075002	8.77828663820318	-5.57391698328365	4.54887972190318e-06	0.0006596753194133	4.19323412911973
1422122_at	Fcer2a	-0.882390185615058	7.07736215138993	-5.57173814632257	4.57694292425487e-06	0.0006616176372654	4.1873631067409
1431697_at	Synj2	0.994961938916235	5.8280162069419	5.56216931504268	4.7022617145988e-06	0.0006774143296877	4.1615774854521
1417169_at	Usp2	0.551391317658616	11.7773192046188	5.56111630882631	4.71626126963813e-06	0.0006774143296877	4.15873972217696
1456602_at	Tmem231	-0.478560995931321	8.29192965489684	-5.55785204965981	4.75992563981609e-06	0.0006815155754963	4.14994260254373
1434849_at	Tspyl2	0.510843614424597	9.53464947196852	5.55385848295362	4.81389813773941e-06	0.0006870620883233	4.1391795727102
1423100_at	Fos	1.05313726350162	10.1930961464468	5.54969240392946	4.87085719111644e-06	0.000692998517907	4.12795109664979
1442339_at	Stfa2l1	-0.814636289555435	11.4360261418941	-5.52986525391357	5.15135010162234e-06	0.000730360487891	4.07450574546756
1416084_at	Zfand5	0.711170146358415	10.0139308270613	5.52886999236774	5.16584988442023e-06	0.000730360487891	4.07182266018531
1458232_at	Dkk1	-0.932666197335983	5.67832644182763	-5.52429407064241	5.23304470654987e-06	0.0007366864608043	4.05948626621077
1420782_at	Tnfrsf17	-0.401773530614425	5.80870753411362	-5.5206995578857	5.28644288586596e-06	0.0007404467720355	4.04979528703583
1419482_at	C3ar1	-1.18640023767931	6.43966344357827	-5.51775785328273	5.33055004515926e-06	0.0007443131194635	4.04186405051363
1423343_at	Slco1c1	-0.722003959351796	11.2187709863033	-5.51342623360797	5.39617059791161e-06	0.0007502678205745	4.03018499356002
1441010_at	Gm15972	1.16735082766801	7.73504466316126	5.51233974123089	5.41275689900053e-06	0.0007502678205745	4.02725547898067
1459636_at	Angpt2	0.933116644675314	6.7764377547927	5.51099175345264	5.43340631554363e-06	0.0007502678205745	4.02362085012064
1438636_s_at	Susd5	0.66467756950962	10.3147073564256	5.51057951960876	5.43973697540767e-06	0.0007502678205745	4.02250931942359
1423392_at	Clic4	-0.635120820210106	9.39946954982908	-5.50713454359519	5.49293164028125e-06	0.0007552948472814	4.01322025275546
1430839_at	Redrum	-0.503470517699481	8.42976751650007	-5.50595862258093	5.51120858228497e-06	0.0007555046148013	4.01004941787305
1456605_at	Cebpd	0.729688746981997	11.0638910173717	5.50188180737273	5.57504708313684e-06	0.0007619399954441	3.99905613763333
1423523_at	Aass	-0.501127882324443	8.93030127619764	-5.49576045042788	5.67229746368364e-06	0.0007728890873401	3.98254889062539
1451762_a_at	Kif1b	0.777155128504291	7.12343394615113	5.49298330651684	5.71697779577733e-06	0.0007766307697811	3.97505955867755
1438799_at	Dlx6os1	-0.730214702203869	6.36471350261918	-5.48594374515549	5.83182323708422e-06	0.0007878802402501	3.95607460759985
1454881_s_at	Upk3b	-0.65369885519832	4.95116738171625	-5.48576759461944	5.8347265081383e-06	0.0007878802402501	3.95559953303867
1453924_a_at	Ptgfr	-1.00745442075777	5.74732278008994	-5.48413112351554	5.86176785744023e-06	0.0007891689317564	3.95118596724438
1425406_at	Clec4a2	0.874154336382896	9.68806257136825	5.48141141633251	5.90698726996634e-06	0.0007928899787581	3.94385077211852
1440603_at	Asb18	0.990090418138243	6.27921957036523	5.47673921570906	5.98548868508573e-06	0.0007987329122561	3.9312491964436
1444078_at	Cd8a	-0.775710180258462	6.03924368526742	-5.47643458888169	5.99064316885516e-06	0.0007987329122561	3.93042755801833
1433933_s_at	Slco2b1	-0.731432912465388	10.712917668447	-5.47566727171826	6.00364642147285e-06	0.0007987329122561	3.92835794342388
1421344_a_at	Ajuba	-0.506085669469524	9.0434851385057	-5.46468041723089	6.19297006497801e-06	0.0008214974791193	3.89872265237518
1453789_at	4933440N22Rik	0.981684149653997	6.08717129944352	5.45958839496508	6.28273517045677e-06	0.0008307686612218	3.88498683493707
1416194_at	Cyp4b1	-0.742096653399228	9.88461226440353	-5.45863411218203	6.29970249302359e-06	0.0008307686612218	3.88241257902557
1435092_at	Arl4a	0.671112253059019	9.94024884234799	5.45449009066291	6.37391883274868e-06	0.0008356689339412	3.87123351918158
1430837_a_at	Mbd1	0.75499781088762	5.28224965819861	5.45066006504239	6.44329148660012e-06	0.0008423156212671	3.860901188352
1424279_at	Fga	1.08331542122927	4.11567157675846	5.44861454984587	6.48065134791725e-06	0.0008447510301803	3.85538284121369
1449277_at	Ccl19	0.951940845873575	8.82651721195872	5.4468422214324	6.51319731251714e-06	0.0008465467204375	3.85060142309334
1449277_at	Gm12407	0.951940845873575	8.82651721195872	5.4468422214324	6.51319731251714e-06	0.0008465467204375	3.85060142309334
1449277_at	Gm13309	0.951940845873575	8.82651721195872	5.4468422214324	6.51319731251714e-06	0.0008465467204375	3.85060142309334
1449277_at	Gm2023	0.951940845873575	8.82651721195872	5.4468422214324	6.51319731251714e-06	0.0008465467204375	3.85060142309334
1449277_at	Gm21104	0.951940845873575	8.82651721195872	5.4468422214324	6.51319731251714e-06	0.0008465467204375	3.85060142309334
1449277_at	Gm2457	0.951940845873575	8.82651721195872	5.4468422214324	6.51319731251714e-06	0.0008465467204375	3.85060142309334
1449277_at	Gm2564	0.951940845873575	8.82651721195872	5.4468422214324	6.51319731251714e-06	0.0008465467204375	3.85060142309334
1449277_at	LOC100043921	0.951940845873575	8.82651721195872	5.4468422214324	6.51319731251714e-06	0.0008465467204375	3.85060142309334
1449277_at	LOC100861618	0.951940845873575	8.82651721195872	5.4468422214324	6.51319731251714e-06	0.0008465467204375	3.85060142309334
1456103_at	Pml	-0.713662962259351	8.51168539194086	-5.44546668384526	6.53856981413214e-06	0.0008474024057102	3.84689043065985
1428867_at	Exoc3l2	-0.992916809961435	8.90230145478601	-5.43892488367769	6.66060035318396e-06	0.0008607442307419	3.82924113131867
1440972_at	Nsd1	0.813721864215111	9.5321175161527	5.42843400533793	6.86108416950854e-06	0.0008841193060828	3.80093579498422
1436759_x_at	Cnn3	0.373543558878241	11.5264475581605	5.42035086377851	7.01967437124131e-06	0.000899415721072	3.77912537154148
1426721_s_at	Tiparp	0.709731393186694	9.73112673282485	5.41442879881144	7.13819315006911e-06	0.0009092130166682	3.76314536761425
1455631_at	H13	-0.716593159938561	7.3613492012599	-5.41429749675123	7.14084352385199e-06	0.0009092130166682	3.76279105746713
1430221_at	9130008F23Rik	-0.522003086451148	7.07100190014372	-5.41351703184636	7.15661783368909e-06	0.0009092130166682	3.76068501721242
1434235_at	Slc20a2	0.634690750732338	10.7267216942672	5.40295892585496	7.37347784648978e-06	0.0009324622351902	3.73219357869332
1438377_x_at	Slc13a3	-0.682244249129952	11.8993243798338	-5.4025998657609	7.38096756087298e-06	0.0009324622351902	3.73122461015665
1454882_at	L3mbtl3	-0.671091997355042	8.04672706119452	-5.3877803177054	7.6968380452347e-06	0.0009696510968662	3.6912304873974
1449326_x_at	Saa2	1.22438990627209	6.92656812871938	5.38455740503158	7.76730719548577e-06	0.0009758031248568	3.68253225348449
1430616_at	4930528A17Rik	0.907570720835592	6.77155868230068	5.38233462369589	7.81628493170921e-06	0.000979228518625	3.67653316274566
1418641_at	Lcp2	-0.575204469254289	9.45022598161293	-5.37388739962305	8.00525532797592e-06	0.0010001247106566	3.65373423876722
1419816_s_at	Errfi1	0.90900991850518	6.72840488830383	5.36845198707229	8.12926391284166e-06	0.0010128119661134	3.63906365464781
1433660_at	Tubgcp4	-0.745405557780567	7.93695441589975	-5.36290971488571	8.25769332059326e-06	0.0010259785852674	3.6241042715332
1436371_at	Recql	-0.787464587501371	7.05288591782584	-5.34243131036565	8.75012424960192e-06	0.0010841740488497	3.56882711606604
1417096_at	Rrp15	0.439203771944245	7.85534063020095	5.33984651069103	8.81433550776313e-06	0.0010867313596737	3.56184968241739
1419762_at	Ubd	-1.35518480964086	7.26322318239799	-5.33966129343377	8.81895473804568e-06	0.0010867313596737	3.56134970267085
1425380_at	Rasgrp4	-0.877881339523803	7.69370010628893	-5.3356534143447	8.91950559354566e-06	0.0010961270348079	3.55053066248373
1435792_at	Csprs	-1.1730186413047	8.43547521073346	-5.32179237671698	9.27619454738656e-06	0.0011368631801132	3.51311250052769
1435792_at	Gm15433	-1.1730186413047	8.43547521073346	-5.32179237671698	9.27619454738656e-06	0.0011368631801132	3.51311250052769
1435792_at	Gm2666	-1.1730186413047	8.43547521073346	-5.32179237671698	9.27619454738656e-06	0.0011368631801132	3.51311250052769
1435792_at	Gm7609	-1.1730186413047	8.43547521073346	-5.32179237671698	9.27619454738656e-06	0.0011368631801132	3.51311250052769
1435792_at	LOC100041903	-1.1730186413047	8.43547521073346	-5.32179237671698	9.27619454738656e-06	0.0011368631801132	3.51311250052769
1435792_at	LOC100503923	-1.1730186413047	8.43547521073346	-5.32179237671698	9.27619454738656e-06	0.0011368631801132	3.51311250052769
1435792_at	LOC101055758	-1.1730186413047	8.43547521073346	-5.32179237671698	9.27619454738656e-06	0.0011368631801132	3.51311250052769
1418776_at	Gbp8	-1.04834315020768	6.87432766249117	-5.31352272844161	9.49576925850984e-06	0.0011578813466732	3.49078769160446
1435188_at	Ciart	0.830971462681699	7.21337910130647	5.31340108506018	9.49903767697181e-06	0.0011578813466732	3.49045929852718
1431406_at	Etnppl	-0.765084748512493	7.48139382239331	-5.31103172910371	9.56292477647973e-06	0.0011625268742426	3.48406287560877
1451623_at	Mrpl15	-1.016342065739	6.96617924508574	-5.30466530581535	9.73672848784866e-06	0.0011789574077786	3.46687560591549
1456426_at	Clec2i	-1.11105278075066	6.80662528821614	-5.30301473679245	9.78230330311468e-06	0.0011789574077786	3.46241956683508
1443143_at	Flrt1	-0.72907990793592	9.13012068977832	-5.30299970155315	9.78271943028477e-06	0.0011789574077786	3.4623789761461
1422812_at	Cxcr6	-0.624581311710859	4.41559605881712	-5.30228056370344	9.80264357590693e-06	0.0011789574077786	3.46043751562814
1418345_at	Tnfsf13	-0.75204846232702	9.84755873518021	-5.30073824283741	9.84551166211832e-06	0.0011809638868968	3.45627369342958
1418345_at	Tnfsfm13	-0.75204846232702	9.84755873518021	-5.30073824283741	9.84551166211832e-06	0.0011809638868968	3.45627369342958
1418206_at	Sdf2l1	-0.80003961871301	9.00889385146709	-5.29155545881212	1.01046578884219e-05	0.0012088333565668	3.43148256256932
1457596_at	Donson	0.713673918031481	7.11043261731485	5.28016144018165	1.04357238291236e-05	0.0012451364561304	3.40072114760592
1446610_at	Elmo1	0.90799303192708	8.00832780975679	5.27881978141599	1.0475415248587e-05	0.0012465744145818	3.39709892392795
1429177_x_at	Sox17	0.663841149502081	9.91449766839429	5.27767747928754	1.05093280501409e-05	0.0012473189589194	3.39401492069114
1421253_at	Nrap	0.765088149292339	8.90741237972682	5.27523817056879	1.05821150128254e-05	0.0012526613364657	3.38742922756751
1418612_at	Slfn1	-0.579414916578771	9.54490818736444	-5.27217829109992	1.06741334363037e-05	0.001260246314426	3.37916808163848
1460067_at	Ccr2	-1.20219368579574	7.0563485174213	-5.27100046195369	1.07097669489066e-05	0.0012611519560382	3.3759881399462
1456778_at	Nrp2	-0.810345000412284	10.6303569534324	-5.26831726086552	1.07913886531276e-05	0.0012674542178247	3.36874393359566
1424152_at	Sall4	-0.797698796564183	6.23490739520738	-5.26584088472034	1.08672713828494e-05	0.0012710204604573	3.36205810730937
1453372_at	Dnajc1	-0.537363860083273	8.2298452634711	-5.26253396934282	1.09694377098223e-05	0.0012783788375987	3.35312993810611
1447918_x_at	Iglc2	-0.767260943991873	8.65337498869941	-5.25893215439683	1.10818092363257e-05	0.0012852153379432	3.34340556612629
1431448_at	4930474N09Rik	0.887082105047674	4.17263037876048	5.25868561130137	1.10895430395491e-05	0.0012852153379432	3.34273993534074
1436643_x_at	Hamp2	0.812826204050162	9.48952442744381	5.25686191193622	1.11469186680175e-05	0.0012857728359239	3.33781620819584
1434438_at	Samhd1	-0.470895309006277	10.691961543086	-5.2551347852432	1.12015299712095e-05	0.0012887760286518	3.33315321061648
1427030_at	Spice1	-0.900999025272767	8.07469304239756	-5.25170534961684	1.13107630359226e-05	0.0012964287981862	3.32389421394249
1426514_at	Chst15	0.610095003030275	8.24719835512627	5.25124412721252	1.13255348326062e-05	0.0012964287981862	3.32264897751492
1456409_at	Klhdc7a	-0.722898658174163	5.60812034323382	-5.24027651572164	1.16825461503332e-05	0.0013339101618384	3.29303795315553
1420352_at	Prss22	0.846448795161547	6.8459244256888	5.23772726637623	1.17671284025189e-05	0.0013401748941464	3.28615534422273
1427095_at	Cdcp1	0.670354933483822	7.37247958653709	5.22732405571901	1.21187009140049e-05	0.0013757307708704	3.25806825650217
1418457_at	Cxcl14	0.855531548373391	10.4923634367836	5.22669405288424	1.21403260860384e-05	0.0013757307708704	3.25636735115112
1457117_at	LOC105244211	1.9153858264722	7.07770603882298	5.22376745799437	1.22412904242687e-05	0.0013836953369046	3.24846603260391
1457117_at	Nfe2l2	1.9153858264722	7.07770603882298	5.22376745799437	1.22412904242687e-05	0.0013836953369046	3.24846603260391
1457642_at	Skida1	-1.15658830856631	7.90789700275196	-5.21865526323649	1.2419675565172e-05	0.0013950673036609	3.23466401403684
1460204_at	Tec	-0.45133018119196	8.4383503020857	-5.21822827002417	1.24346922700536e-05	0.0013950673036609	3.23351121169433
1419829_a_at	Gab2	0.399922463496848	10.3518857589178	5.21621170396396	1.25058577278937e-05	0.0013995699488479	3.22806686605595
1453239_a_at	Ankrd22	-0.84400555890015	7.47543125671582	-5.20393668624245	1.29479243558302e-05	0.0014424854777316	3.19492698172595
1427163_at	Ubr2	0.444335441267087	9.74170067285495	5.20379011321172	1.29532963455646e-05	0.0014424854777316	3.19453127028761
1426664_x_at	Slc45a3	0.971963176189632	7.41518546860396	5.19280103877268	1.33624683315897e-05	0.0014843859217315	3.16486376601268
1452094_at	P4ha1	-0.667897082397958	8.85936441921687	-5.18183445246903	1.37836925937936e-05	0.0015274160188518	3.13525769395405
1455711_at	Dtx4	-0.548505157450134	10.3470630675528	-5.17855413370296	1.39122507274326e-05	0.0015378833824949	3.12640210470056
1428057_a_at	Ahnak	0.60089296808728	9.59202388915242	5.1774026098793	1.39576636171608e-05	0.0015391310190649	3.12329345576081
1426159_x_at	Tcrb-J	-0.640181563123123	8.15114956467039	-5.17355913478497	1.4110315565798e-05	0.0015521691276416	3.11291770098038
1423570_at	Abcg1	-0.794961876666271	9.67516845696073	-5.15191586749823	1.50016288804358e-05	0.0016422050100401	3.0544924629451
1417409_at	Jun	0.563975946928124	8.94526768719318	5.13711603305455	1.5643313658015e-05	0.0017024421169653	3.01454359692529
1424375_s_at	Gimap4	-0.805712731258619	8.81945432781214	-5.13698642635952	1.56490526155619e-05	0.0017024421169653	3.01419376368199
1435980_x_at	Wnt6	-0.721473360038526	7.65405263347122	-5.1366233676812	1.56651399867105e-05	0.0017024421169653	3.01321380000373
1447255_at	2310015A10Rik	0.73083341057848	6.6268930391555	5.13146917617251	1.58953170538859e-05	0.0017191719291302	2.99930184384221
1429481_at	Nck2	1.79924947699744	4.69697301952717	5.12713005091655	1.60917138273976e-05	0.0017362497256685	2.98759014014971
1438037_at	Herc6	-0.863349702214298	7.73770040593343	-5.12261862794422	1.629848144376e-05	0.0017543623188425	2.97541365453138
1429456_a_at	Polr3e	0.390845940197929	9.76407586530055	5.12126846756316	1.63608767701083e-05	0.0017568854838301	2.97176957945506
1444376_at	Sesn1	0.705627873998466	5.92639084401983	5.11763484142814	1.6529986926405e-05	0.0017693182840494	2.96196257073021
1446074_at	Marc1	0.828552296344702	6.51656100477931	5.11709805859661	1.65551166463903e-05	0.0017693182840494	2.96051383172666
1429313_at	Ror1	0.799338667915013	6.42104738381703	5.11609008711036	1.66024084791981e-05	0.0017701778364546	2.95779339903302
1441881_x_at	Fam101a	-1.28916830364687	8.04166250807269	-5.11373697738076	1.67133374574258e-05	0.0017778024355362	2.951442605876
1440811_x_at	Cd8a	-1.09219885660066	5.36302803076904	-5.11212085618997	1.67899525034824e-05	0.0017817497596695	2.94708091394102
1419359_at	Hexim1	-0.465155816740581	8.88045701094767	-5.10741306708139	1.70151396989751e-05	0.0018014080177546	2.93437545471667
1416225_at	Adh1	0.46652112442513	10.0969872655492	5.10076563545296	1.73382545715319e-05	0.0018313176099078	2.91643584568759
1430205_a_at	Cdc37l1	0.821970869201877	7.69784144685454	5.09582295990985	1.75824734293718e-05	0.0018527736778927	2.90309737469795
1419015_at	Wisp2	-0.777556825347737	8.20911128475467	-5.0940247628662	1.76721729784937e-05	0.0018578850198206	2.89824480104143
1457953_at	Gm41177	-0.553057302179652	6.30249295655469	-5.08622523099755	1.80665599151202e-05	0.0018905334541341	2.87719780977133
1431128_at	Tmem170	-0.517910837467647	8.32763689617935	-5.08106329658867	1.8332398997908e-05	0.0019096177081983	2.86326895813414
1453817_at	Abca6	0.582582275389349	4.4737264876711	5.08095051050751	1.83382508865216e-05	0.0019096177081983	2.86296462409337
1418876_at	Foxd1	-0.763078014088819	9.03095711101496	-5.08022462394028	1.83759580798227e-05	0.0019096177081983	2.86100594842492
1416454_s_at	Acta2	0.528293724604848	11.4756616377693	5.07876748258413	1.84518852868864e-05	0.0019130999501698	2.85707414165397
1428731_at	Usp54	0.623702368246644	10.4746712406224	5.07322707900634	1.87434510865466e-05	0.0019381230849143	2.84212483059084
1422041_at	Pilrb1	-0.432718467833109	11.3414436641736	-5.07255408262037	1.87791797988418e-05	0.0019381230849143	2.84030896852501
1430135_at	Dnase2a	-0.753670494396634	7.55221144817796	-5.07152654027609	1.8833862279735e-05	0.0019393288189002	2.83753649650846
1430135_at	Gm38426	-0.753670494396634	7.55221144817796	-5.07152654027609	1.8833862279735e-05	0.0019393288189002	2.83753649650846
1435484_at	Slc5a3	-0.570819063356907	11.9675730055822	-5.068532608417	1.8994098167912e-05	0.0019513731696378	2.82945851309697
1424811_at	Cml5	-0.860202946378984	9.01973854021518	-5.066942754769	1.90797402859721e-05	0.0019557167423582	2.82516897213374
1435142_at	Sft2d2	-0.496551502297055	7.89894679893323	-5.05832130167713	1.95509213858107e-05	0.001999469626806	2.80190856606718
1416125_at	Fkbp5	0.874825914766758	11.2549574361193	5.05621108632269	1.96680086755872e-05	0.0020043135363729	2.7962155097872
1427683_at	Egr2	0.769252658116577	10.4781983779125	5.05586700748964	1.96871665065792e-05	0.0020043135363729	2.79528724382824
1417065_at	Egr1	0.662999539041689	12.062595681098	5.05182226321746	1.99137742899831e-05	0.0020228178699381	2.7843754065439
1435475_at	Lman2l	-0.529970668164049	9.89368047097528	-5.04651092526561	2.02153039824664e-05	0.0020488324155353	2.77004712384044
1457897_at	Iqce	-0.963196143581621	6.89313304872779	-5.04461618192591	2.0323970112095e-05	0.0020552273005058	2.76493586884715
1438884_at	Shisa3	-0.995433572663085	7.21331337292805	-5.0429191392325	2.04217929078462e-05	0.0020604995121628	2.76035800025369
1447479_at	Gm32633	-0.611483966955933	6.70658455095036	-5.04166114666677	2.04946107966116e-05	0.0020632308962901	2.7569645370124
1439956_at	Ms4a6b	0.669473948276685	8.95663142300965	5.03974332972151	2.06061212923663e-05	0.0020660640648844	2.75179125339946
1440018_at	Kcnc4	0.400502353810542	5.60999928731759	5.03960182734878	2.06143728342609e-05	0.0020660640648844	2.75140955618841
1436605_at	Tkt	0.798754421008033	7.70611116163365	5.03781047634238	2.07191190281776e-05	0.0020719578432147	2.74657749640939
1429691_at	Ptprg	-0.586919420054249	8.33686376523163	-5.03210460180874	2.10563154835275e-05	0.0020925346660934	2.73118675814808
1433600_at	Adra2a	-0.557433897285333	8.30699274289669	-5.0318448641254	2.1071794748997e-05	0.0020925346660934	2.7304861735038
1455619_at	BC062258	-0.6110577068453	7.28567876711708	-5.03152626183238	2.10907976115738e-05	0.0020925346660934	2.7296268169094
1455619_at	LOC102643247	-0.6110577068453	7.28567876711708	-5.03152626183238	2.10907976115738e-05	0.0020925346660934	2.7296268169094
1420491_at	Eif2s1	0.598854678356959	8.20513638218181	5.03119674880775	2.11104692373232e-05	0.0020925346660934	2.72873803372537
1435137_s_at	1200015M12Rik	0.684373998805266	12.2241250894743	5.02932214537757	2.12227303886999e-05	0.0020947743161993	2.72368178647615
1440777_x_at	Ptgfr	-0.438931159114061	4.98743353002147	-5.02926842089622	2.12259564644491e-05	0.0020947743161993	2.72353688016234
1435761_at	BC100530	-0.541315251111819	12.2826747606485	-5.02585197780819	2.14321174994526e-05	0.0021105020334995	2.71432215603821
1435761_at	Stfa1	-0.541315251111819	12.2826747606485	-5.02585197780819	2.14321174994526e-05	0.0021105020334995	2.71432215603821
1435761_at	Stfa3	-0.541315251111819	12.2826747606485	-5.02585197780819	2.14321174994526e-05	0.0021105020334995	2.71432215603821
1449702_at	Zfand2a	0.371657255177639	11.021551487896	5.02040242979175	2.17651089148215e-05	0.0021386234796674	2.69962441230724
1448640_at	Slc14a1	-0.69805825215211	10.8154221493217	-5.01681576017925	2.19870833962897e-05	0.0021557379309914	2.68995137429755
1415927_at	Actc1	1.05063505706246	7.50006102018653	5.01556915443754	2.20647622919683e-05	0.0021586612670934	2.68658943010685
1422820_at	Lipe	0.615554575159517	6.22751197101514	5.01232215608428	2.22683786821186e-05	0.0021738661189225	2.67783286266347
1455530_at	Ighd	-0.739579542466071	11.1760859381078	-5.00355511040198	2.28275692608488e-05	0.002218849571624	2.6541911434391
1434431_x_at	Adora2b	0.694819090840301	5.60764204337555	5.00130249409865	2.29734975535714e-05	0.002228231641212	2.64811695008975
1416927_at	Trp53inp1	1.01632715830807	7.25691054641816	4.99911135875395	2.31163361742649e-05	0.0022372744158702	2.64220867694733
1418603_at	Avpr1a	1.10519626358308	5.95622529628795	4.99626427414613	2.33032604867351e-05	0.0022505360839662	2.63453187663263
1436970_a_at	Pdgfrb	-0.493917443277008	11.4642209601164	-4.99523848789783	2.33709771122095e-05	0.0022522530742259	2.63176603165533
1428289_at	Klf9	0.544530322344384	11.3638739633879	4.99379844697262	2.34663719548697e-05	0.0022566243956003	2.62788327581092
1428183_at	Ankrd23	0.702964426145603	8.50189099323078	4.99296522356317	2.35217458074499e-05	0.0022571367184293	2.6256366982465
1449419_at	Dock8	-0.520013871029068	10.471563549394	-4.98816497227724	2.38433068285672e-05	0.0022831358413486	2.61269442154953
1456538_at	Sdccag8	-0.393502665484437	10.6657176116347	-4.98240339832216	2.42350624386123e-05	0.0023157320996691	2.59716116125936
1430117_a_at	Zfp64	0.569532265946236	5.7419362809611	4.98126184651917	2.43134406995245e-05	0.00231830970188	2.59408364505008
1433843_at	Hs1bp3	-0.511377804400967	9.0092172550381	-4.97402049976383	2.48165514731297e-05	0.0023600367107083	2.57456258784376
1416878_at	Mrpl51	-0.841306171199885	7.77807421426599	-4.97233967931381	2.49348080898755e-05	0.0023600367107083	2.57003170379123
1418554_at	Gpr182	-0.766737045374306	7.40370055655862	-4.97202809213894	2.49567919558894e-05	0.0023600367107083	2.56919178723154
1449022_at	Nes	0.617980657384484	7.06343216265605	4.97197744765713	2.49603669765165e-05	0.0023600367107083	2.56905526990313
1421934_at	Cbx5	-0.574314857630841	7.67394869789455	-4.97098481142584	2.50305409220253e-05	0.0023617205567453	2.56637953481837
1434237_at	Upk3b	-0.500518724071242	5.44188076002521	-4.96772988193571	2.52620303282594e-05	0.002377517180249	2.55760581641965
1449816_at	Sult5a1	-0.54808800380837	11.2408299923932	-4.96715144889056	2.53033912001848e-05	0.002377517180249	2.55604667568686
1422598_at	Casq1	0.86736501209847	10.5350442061401	4.96126226264154	2.57283619050204e-05	0.0024074167018222	2.54017325131906
1415917_at	Mthfd1	-0.44001435616407	9.06827575502376	-4.95481828866526	2.62015276538267e-05	0.0024395890221426	2.52280578800106
1426506_at	Evi2a	-0.449477736546196	5.6212931486072	-4.95479724143743	2.62030872362932e-05	0.0024395890221426	2.52274906488318
1426506_at	Evi2b	-0.449477736546196	5.6212931486072	-4.95479724143743	2.62030872362932e-05	0.0024395890221426	2.52274906488318
1426506_at	Gm21975	-0.449477736546196	5.6212931486072	-4.95479724143743	2.62030872362932e-05	0.0024395890221426	2.52274906488318
1460228_at	Usf2	0.505700682081639	8.86445329460134	4.95437402957536	2.62344665470646e-05	0.0024395890221426	2.52160849521761
1434068_s_at	AI662270	-0.410304340329076	11.3181096180865	-4.94928752521476	2.66145536770696e-05	0.0024698415337232	2.50790067712826
1455607_at	Rspo3	-0.470882054794139	9.72788873009926	-4.9440495530653	2.70116995031553e-05	0.002501549608402	2.49378559272628
1421683_at	Gm3417	0.562166473004348	6.56047211707918	4.94255322083027	2.71262336706492e-05	0.0025070087393031	2.48975351036854
1421683_at	Gm3448	0.562166473004348	6.56047211707918	4.94255322083027	2.71262336706492e-05	0.0025070087393031	2.48975351036854
1421683_at	Tcte3	0.562166473004348	6.56047211707918	4.94255322083027	2.71262336706492e-05	0.0025070087393031	2.48975351036854
1416409_at	Acox1	0.380063864421777	9.04399316344749	4.9405579332096	2.72797133201754e-05	0.0025160375264892	2.48437704376636
1425937_a_at	Hexim1	-0.538653166891714	8.76476839793739	-4.93853886632207	2.7435903601697e-05	0.0025252789557962	2.47893664574932
1451752_at	Foxk1	0.592016746124668	5.6055582644485	4.93668878563362	2.7579804287904e-05	0.0025333538761481	2.47395171075943
1442613_at	Spon1	-0.808774290650637	8.34703201283477	-4.93485992085654	2.77227944701875e-05	0.0025413125069104	2.46902406177681
1457042_at	Gxylt2	-0.853963971733336	7.55980454399059	-4.93062705787711	2.80565834721165e-05	0.0025666936535008	2.45761960376245
1442461_at	Gfod1	1.02945350034784	6.25554614024883	4.92771505755075	2.82885374360689e-05	0.0025826078859062	2.44977428221342
1420331_at	Clec4e	1.17104617111315	7.15197280963328	4.9270089710976	2.83450678149841e-05	0.0025826078859062	2.4478720373424
1420498_a_at	Dab2	-0.392094406589413	10.2908645750158	-4.92556189196687	2.84612754126297e-05	0.0025879677064213	2.44397356581356
1431786_s_at	Urah	0.842851690587579	8.73767120833166	4.91995110715683	2.89163578720029e-05	0.0026240576587227	2.42885869806453
1455214_at	Mitf	-0.654840714289546	10.9421048989923	-4.91628764361552	2.92174032382459e-05	0.0026374612173628	2.41899035533321
1428084_at	Krr1	-0.411646483635188	12.015202317808	-4.91547440435418	2.92846538564673e-05	0.0026374612173628	2.41679978686921
1450229_at	Med14	0.821895359919445	7.14417599047	4.91528885242829	2.93000196343438e-05	0.0026374612173628	2.41629998157398
1439947_at	Cyp11a1	-0.56603826322251	7.21009532575766	-4.91510685914527	2.93150985241872e-05	0.0026374612173628	2.41580976318198
1438593_at	Zfp638	0.963092150150609	5.88025111877675	4.91460817501743	2.9356456200886e-05	0.0026374612173628	2.41446651065904
1456748_a_at	Nipsnap1	0.70189968689966	9.96162022798061	4.91245304371615	2.95358588915391e-05	0.0026483037214061	2.40866157308668
1453591_at	Tmem242	1.05144617115548	6.81444734172099	4.9103165808123	2.97147862298962e-05	0.0026590606622114	2.4029070984205
1449871_at	Tbx18	-0.926798650919335	7.37858868963296	-4.9080834483707	2.9902964566697e-05	0.0026699514724007	2.3968924399558
1442025_a_at	Zbtb16	0.556139962346266	12.5645093185589	4.90746972216208	2.99548889167602e-05	0.0026699514724007	2.39523948089223
1425098_at	Zfp106	0.775612442903675	7.598495860137	4.90248116233801	3.03802941132499e-05	0.0027025278990171	2.3818042656188
1426650_at	Myh8	0.879067268879624	6.41240397386521	4.9006291900251	3.0539751288491e-05	0.0027113648087839	2.37681677833454
1439790_at	Serpinb9	-0.506337921516218	8.20973001086555	-4.89937299268876	3.06483860077644e-05	0.0027152272134412	2.37343383255545
1453165_at	Mettl4	-0.793435812404093	8.16541915177883	-4.89873550648404	3.07036624211228e-05	0.0027152272134412	2.37171710350646
1429029_at	Sgms2	-0.541070828231425	8.15140846632007	-4.89511472067807	3.10195107596861e-05	0.0027328004655136	2.36196676333269
1444642_at	Uxs1	0.500102325475184	5.42946496484545	4.89506847496129	3.10235657378544e-05	0.0027328004655136	2.36184223266649
1427411_s_at	Dleu2	-0.780485596303548	8.73209711180442	-4.8939940142599	3.11179268862688e-05	0.002735769240736	2.35894894507573
1434893_at	Atp1a2	-0.684943899621996	10.2696382107211	-4.8894773553196	3.15177266723021e-05	0.0027655272191585	2.34678709456605
1417268_at	Cd14	1.04446384313583	9.55589871175262	4.88836198185486	3.16172414269132e-05	0.0027688722438742	2.34378389841283
1456328_at	Bank1	-1.01512294565141	8.57181144556769	-4.8813130988174	3.22534321652627e-05	0.0028146080838008	2.32480566274217
1452035_at	Col4a1	0.453039402281891	11.7573212715586	4.88119384739104	3.22643041024598e-05	0.0028146080838008	2.32448461143167
1417023_a_at	Fabp4	0.540279368423406	12.5358956504727	4.87510576676224	3.28242222692418e-05	0.0028524185906841	2.30809496384235
1449491_at	Card10	-0.494234205187784	8.59325732672694	-4.87178324867057	3.31338654257728e-05	0.002873789354938	2.29915113564424
1452205_x_at	LOC665506	-0.737526604149241	8.44012080151471	-4.86793797217915	3.34958617906482e-05	0.0028996101009981	2.2888007124962
1452205_x_at	Tcrb-J	-0.737526604149241	8.44012080151471	-4.86793797217915	3.34958617906482e-05	0.0028996101009981	2.2888007124962
1452205_x_at	Trbc1	-0.737526604149241	8.44012080151471	-4.86793797217915	3.34958617906482e-05	0.0028996101009981	2.2888007124962
1452205_x_at	Trbc2	-0.737526604149241	8.44012080151471	-4.86793797217915	3.34958617906482e-05	0.0028996101009981	2.2888007124962
1416631_at	Ap4b1	0.561044350034741	9.14093252002397	4.86268756007609	3.39965090772593e-05	0.0029373114097576	2.27466912037281
1450808_at	Fpr1	-0.568810310151439	10.2379409446462	-4.86045810415463	3.42113445478934e-05	0.0029431005048157	2.26866887103659
1448385_at	Slc15a4	-0.731462911926695	8.52528056300944	-4.86005731627693	3.42501085442758e-05	0.0029431005048157	2.26759023403529
1429914_at	Epc1	0.819515702460709	7.189802543978	4.85996256215634	3.42592795066246e-05	0.0029431005048157	2.26733522415024
1441598_at	Tmeff2	0.768396358334446	6.27003739793206	4.85687443210567	3.455951288553e-05	0.0029632482711982	2.25902442629206
1456727_a_at	Csnk1d	0.645652193954306	10.9953539907001	4.85106704178551	3.51312336551672e-05	0.0030065536415212	2.24339672967897
1444418_at	Itpr2	0.991798165185962	6.86101947422072	4.84670882480619	3.55664660864802e-05	0.0030380363389514	2.23166979761251
1428736_at	Gramd3	0.454161128750598	11.2485095407668	4.84195524527327	3.6047306120971e-05	0.0030732883806463	2.21888006595929
1427860_at	Igkv6-15	-1.03886342164225	7.83177275810618	-4.84125670832295	3.61185088789262e-05	0.0030735488093367	2.21700071026516
1438931_s_at	Sesn1	0.422729104592655	12.579715194641	4.83997037681635	3.62499929095672e-05	0.0030789283054884	2.21354000359175
1454042_a_at	Srpk1	-0.340411188452592	11.6484748341225	-4.83806080586394	3.64460616739864e-05	0.0030862401978598	2.20840270021021
1420546_at	Th	0.807187076168813	6.10534803010609	4.83779983656688	3.64729390802706e-05	0.0030862401978598	2.20770063034198
1459694_at	AI428898	0.849249528683007	6.89964444240621	4.82406804166156	3.79153809085823e-05	0.0031974307654292	2.17076354093745
1417392_a_at	Slc7a7	-0.625787067924223	9.34616342920866	-4.82324182074229	3.80039598422275e-05	0.0031974307654292	2.16854139294741
1449399_a_at	Il1b	-0.937090288600568	8.56468704155506	-4.82275050416233	3.80567314216523e-05	0.0031974307654292	2.1672199973956
1439070_x_at	Pisd-ps1	-0.469759226021259	11.336705431889	-4.82262186994254	3.80705598775088e-05	0.0031974307654292	2.16687403777951
1439070_x_at	Pisd-ps3	-0.469759226021259	11.336705431889	-4.82262186994254	3.80705598775088e-05	0.0031974307654292	2.16687403777951
1430306_a_at	Atp6v1c2	-0.508186512297705	7.37727781515471	-4.82146032017144	3.81956557370321e-05	0.0032001277877485	2.16375010673779
1430197_a_at	Pitpnm2	0.632259939126684	5.76205766361099	4.82067056693092	3.82809437141302e-05	0.0032001277877485	2.1616261432854
1438133_a_at	Cyr61	1.04406879597716	8.20264113689539	4.82035074369613	3.83155363602623e-05	0.0032001277877485	2.16076601925598
1423856_at	Popdc3	0.903736727085111	8.09213720071317	4.81701239288457	3.86784812855033e-05	0.0032244698418807	2.15178825967959
1432511_s_at	Haus2	0.766839238261823	7.44318617861666	4.81312864560718	3.91050305991497e-05	0.0032540147325687	2.14134449660895
1440252_at	H2afj	-0.459644731556733	11.4832841919942	-4.81148247674637	3.92872382242886e-05	0.0032631560426402	2.13691802866731
1436425_at	Kank4	-0.555940069500852	10.3734397661479	-4.81058979711395	3.93863983862502e-05	0.00326537859121	2.13451771554605
1420780_at	Ascl3	-0.860783256720599	6.56652215206969	-4.80860438572264	3.96078349182399e-05	0.0032777118580688	2.12917932131329
1420838_at	Ntrk2	0.509017965820015	9.34479530769139	4.8076766048261	3.97117364191686e-05	0.0032802912531885	2.12668476546533
1453447_at	1700109H08Rik	0.925270632893325	6.47415269975254	4.80607182233981	3.98920957058531e-05	0.003289165280493	2.12237003945206
1419483_at	C3ar1	-0.907355017145085	5.74222661900375	-4.80369364885213	4.0160875801357e-05	0.0033052840502135	2.11597617257256
1458115_at	4930512H18Rik	-1.1679593526829	5.5942641724322	-4.79040956795986	4.16957282634174e-05	0.0034253534433668	2.08026667160027
1453225_at	Ndnf	-0.61216775804687	5.94441867152165	-4.78757853764424	4.2030298550836e-05	0.0034465608998931	2.07265770005814
1432057_a_at	Prdm5	0.565726998262115	7.91667758010064	4.78043592429476	4.28863299515863e-05	0.0035101257908078	2.05346244434362
1455187_at	Zbtb40	-0.660670032346039	8.3679929342867	-4.77981864601305	4.2961119188619e-05	0.0035101257908078	2.05180368762285
1452519_a_at	Zfp36	0.585341811385886	9.75200136662832	4.77741313178044	4.3253810775157e-05	0.0035276494028397	2.04533976931745
1433634_at	Irf2bp2	0.499897690280423	10.4492273785327	4.77433217727051	4.36315862971763e-05	0.0035520364144204	2.0370613370868
1455075_at	Pigv	-0.426985482574505	9.35662850005468	-4.77337741163214	4.37493211229438e-05	0.0035552038413799	2.03449602018769
1451191_at	Crabp2	-0.580219618081961	8.67808115450046	-4.77234785424441	4.38766329253654e-05	0.0035591367294368	2.0317298070909
1448876_at	Evc	-0.486325113077476	8.60050215900773	-4.76827669212311	4.43836804282515e-05	0.0035938031795234	2.02079201176929
1440355_at	Kctd12b	-0.545989639105717	8.98593150095923	-4.76245549868565	4.51188296795074e-05	0.0036467819666227	2.00515415951097
1439105_at	Cdadc1	-0.804091268632357	7.39459080378799	-4.75981801826285	4.54558879580362e-05	0.0036620966606184	1.99806957604591
1444606_at	Efna2	-0.724342211278732	8.82083687673479	-4.75970254532236	4.54707019788099e-05	0.0036620966606184	1.99775941146892
1455712_at	Hist3h2a	-0.589396823596165	10.831230508365	-4.75865070921407	4.56058632969637e-05	0.0036664350099043	1.99493417714392
1425226_x_at	LOC665506	-0.714432898345723	9.145915553057	-4.75716988736953	4.57968270313764e-05	0.0036721661241503	1.99095679706437
1425226_x_at	Trbc2	-0.714432898345723	9.145915553057	-4.75716988736953	4.57968270313764e-05	0.0036721661241503	1.99095679706437
1422681_at	Ctr9	-0.833616481633867	5.51874119128542	-4.75528014830145	4.60416793963236e-05	0.0036817833022226	1.98588128407895
1444089_at	Sptbn1	0.653161960716215	11.0219752429833	4.75359005799583	4.62617661357742e-05	0.0036928352468841	1.98134217352892
1437983_at	Sall1	-0.891413544659318	9.64621283226827	-4.7516281808197	4.65185580632685e-05	0.0037067729456033	1.97607333378334
1454663_at	Eif5	-0.744233071368443	10.6253676938403	-4.74794816742622	4.7004068029459e-05	0.0037388544483185	1.96619087264981
1454663_at	LOC102641436	-0.744233071368443	10.6253676938403	-4.74794816742622	4.7004068029459e-05	0.0037388544483185	1.96619087264981
1451263_a_at	Fabp4	0.450100023074898	13.2132642613156	4.74590433667361	4.72758870409855e-05	0.0037517240557374	1.96070263860357
1447520_at	Lbp	0.615078884033424	10.0291791498073	4.74548213788416	4.73322318288863e-05	0.0037517240557374	1.95956895321627
1437176_at	Nlrc5	0.453174417660069	10.9103128180338	4.7432892772667	4.76259572997525e-05	0.0037683829827651	1.95368087343812
1452405_x_at	Trac	-0.499925072508292	8.89016707610263	-4.74163350236586	4.78489425619172e-05	0.0037727887386101	1.94923512488931
1452840_at	1500009L16Rik	0.584061768142309	7.79374063484615	4.74034941125094	4.80225872151572e-05	0.0037798720872439	1.94578746173412
1434301_at	Fam84b	-0.538842014865736	11.2906988085037	-4.73966845249687	4.81149257989137e-05	0.0037805422795414	1.9439591931383
1436388_a_at	3830406C13Rik	-0.522044971257987	9.83580930971891	-4.73883983658014	4.82275249783267e-05	0.0037827993113869	1.94173452659563
1416821_at	Dgcr14	0.447893655140216	8.59758828418675	4.73573828990187	4.86513195571387e-05	0.0038094152141432	1.93340787725514
1456782_at	Pogk	0.493525917375178	8.04795676747134	4.73430527895022	4.88483745028971e-05	0.0038182158378772	1.92956090862513
1416538_at	Siae	-0.608071142010093	7.57408179460741	-4.72947974499976	4.95177929989628e-05	0.0038638442595955	1.9166075378217
1451156_s_at	Vldlr	0.587413843491996	7.56363185899895	4.7277769607842	4.97561810548009e-05	0.0038740196612478	1.91203703730331
1449508_at	Il27ra	-0.675976695481531	8.54269300648285	-4.7271914274011	4.98384184885971e-05	0.0038740196612478	1.91046542984004
1434430_s_at	Adora2b	1.25142541224917	7.00040917277271	4.7262111893017	4.99763942931463e-05	0.0038740196612478	1.90783445946191
1417218_at	Calhm2	-0.626783895545903	6.99347353665974	-4.72610202234077	4.99917838373035e-05	0.0038740196612478	1.90754145785775
1455596_a_at	BC029214	0.556617572172665	9.47457802967661	4.72497079206	5.0151533875371e-05	0.0038797329833844	1.9045053065523
1430528_at	Sdcbp	0.886860284393917	5.31755254560833	4.723863618162	5.03083781348081e-05	0.0038852023326335	1.90153380009603
1435692_at	Kctd21	-0.71555070005335	8.62690755511586	-4.72050920279964	5.07865536397073e-05	0.0039154262490674	1.89253147765888
1419644_at	Cstf2	0.605428279512858	7.76054436633587	4.71984845516031	5.0881275216312e-05	0.0039160348012472	1.8907582991173
1451987_at	Arrb2	0.651011465992218	11.3160562410792	4.7132197661971	5.18413040683341e-05	0.003983125476637	1.8729711522786
1451333_a_at	Acrbp	-0.62652866032507	8.53824809507902	-4.70964577033939	5.23663726424063e-05	0.0040030097839748	1.86338203103011
1427417_at	Scml4	-0.688634142161483	8.60701147137065	-4.70730542725386	5.27130613502421e-05	0.0040205813267626	1.85710328702644
1436267_a_at	Mtor	0.734385991053722	7.42232032367211	4.70689206651878	5.27745315058095e-05	0.0040205813267626	1.85599434784383
1438763_at	Dnah2	0.961551993409335	7.97886579304651	4.70258340328019	5.34195222337703e-05	0.0040628564456412	1.84443600277066
1428655_at	Ppp1r21	0.391343281847694	11.2705950340412	4.70049906969786	5.37343447552031e-05	0.0040799203414215	1.83884505066507
1419431_at	Ereg	1.35513026609977	5.20367662800763	4.69960372392075	5.38701453352673e-05	0.0040833570164132	1.83644349230068
1451478_at	Angptl7	-0.677543898771612	11.6160640326089	-4.6956781870753	5.44695838812113e-05	0.0041218669507156	1.8259147840162
1417013_at	Hspb8	0.917690633231167	10.3636093078065	4.69491712948341	5.45865639457502e-05	0.0041238000343673	1.82387366715968
1417234_at	Mmp11	-0.806506518053956	6.89940572860788	-4.69412447698576	5.4708665791976e-05	0.0041261129362607	1.82174785625524
1454858_x_at	Mettl7a1	-0.659119849235083	10.0837948774	-4.69300941001781	5.48808926142896e-05	0.0041321922166896	1.81875743595132
1427893_a_at	Pmvk	0.689472127095455	11.1992041712885	4.69239582698503	5.49758928017746e-05	0.0041324462354213	1.8171119465926
1448575_at	Il7r	0.514071470041439	11.9104754022836	4.69021867174431	5.53142991154938e-05	0.0041509653983492	1.81127352191834
1451596_a_at	Sphk1	0.580345049393265	9.54716561321378	4.68842348429317	5.55948906048214e-05	0.004156169329754	1.80645965562686
1460645_at	Chordc1	-0.560820827076874	11.7162210387053	-4.68839421278616	5.55994775002683e-05	0.004156169329754	1.80638116475748
1435950_at	Hr	0.733146854320471	7.83325684136706	4.68800755762252	5.5660102329692e-05	0.004156169329754	1.80534436341329
1423723_s_at	Tardbp	-0.815077429541364	10.9091581259762	-4.68725053478296	5.57789884754318e-05	0.0041581622466619	1.80331446485751
1449088_at	Fbp2	0.625428100906791	7.37841135006609	4.68655719780111	5.58880944637493e-05	0.0041594207069464	1.8014553697402
1434557_at	Hip1	-0.435312351438595	9.85934434542063	-4.68495847176389	5.61404845723638e-05	0.0041665012956291	1.79716871551653
1428267_at	Dhx40	0.322721078495631	11.2806749235857	4.68478463668501	5.61679960032483e-05	0.0041665012956291	1.79670262327052
1418003_at	Rgcc	0.539080547257294	11.5604596164149	4.6818157663996	5.66399276519141e-05	0.0041877334049655	1.78874271632973
1423271_at	Gjb2	-0.61488938355783	12.9494055012783	-4.67745188739722	5.7340769815145e-05	0.0042326122085644	1.77704373692195
1451744_a_at	Ptgr2	-0.52167983866803	9.16489489337423	-4.67672299244261	5.74586676639789e-05	0.0042343845920148	1.77508979682653
1454725_at	Tra2a	-0.439478512541566	11.7917313169017	-4.66889092643029	5.87407903561416e-05	0.0043218081335274	1.75409684516913
1452491_at	Gm11767	-0.537157920314515	7.84648160875344	-4.66672864111969	5.90997390938474e-05	0.0043411357212892	1.74830185923026
1453801_at	Them5	-0.668233282026361	8.9832942166776	-4.66574220846269	5.92642140541366e-05	0.0043461387285457	1.74565830336074
1420472_at	Mtpn	-0.675838554324849	9.24977675688838	-4.66472683180109	5.94339899194848e-05	0.004351513602855	1.74293725325817
1420637_at	Prps2	-0.687951689811063	6.89042660069875	-4.66329332296969	5.96745022375729e-05	0.0043620416943545	1.7390958013481
1451069_at	Pim3	0.668815314616014	8.58660674498448	4.65838574609406	6.05052322987491e-05	0.0044156091940224	1.7259458289038
1425289_a_at	Cr2	-0.724133531385541	6.4695550321123	-4.65723006424446	6.07025252206734e-05	0.0044228507107877	1.72284940662395
1422264_s_at	Klf9	0.68906116465094	7.78279458210021	4.65560397107619	6.09812070721644e-05	0.0044359893873575	1.71849277549982
1442026_at	Zbtb16	0.689684578371457	9.93126160246594	4.65147276055174	6.16949466481016e-05	0.004480682429591	1.70742530604743
1456061_at	Gimap8	-0.748745264105099	9.47955224805066	-4.64636113345602	6.25895623978081e-05	0.0045383470316777	1.6937330625538
1424936_a_at	Dnah8	-0.735362502124396	9.31405173090561	-4.6448480997142	6.28568295564555e-05	0.0045448831025542	1.68968055376452
1453049_at	Svip	-0.595352014881224	9.96618882220318	-4.64414159420938	6.29820167866883e-05	0.0045448831025542	1.68778830860074
1424374_at	Gimap4	-1.12429672584244	7.45419384438913	-4.64305934299801	6.31742634382697e-05	0.0045514735708137	1.68488977037099
1441241_at	9630013D21Rik	1.00446786436966	8.54130554528962	4.63598767624078	6.44448665392531e-05	0.0046356107269327	1.66595226535896
1440195_at	Serbp1	-0.7540948398684	8.06590099713848	-4.63486604508312	6.4648713932939e-05	0.0046412135527004	1.66294895289807
1455590_at	Nqo2	-0.422119311497841	9.42858181024929	-4.63442759844974	6.47285719750907e-05	0.0046412135527004	1.66177498148954
1436670_x_at	1700019G17Rik	-0.54856019747091	6.63410524823882	-4.63075871301102	6.54006674174362e-05	0.004681961113006	1.65195186304375
1439630_x_at	Sbsn	0.700923649701588	9.31974730975731	4.62615792860517	6.62532739133446e-05	0.004735481627204	1.63963513411993
1426456_a_at	Pias2	0.577980358087732	9.66029638219127	4.62348876148889	6.67529655562245e-05	0.0047579851552505	1.6324902782034
1445896_at	2810433D01Rik	-0.783872784813116	8.0095719043643	-4.62334965846767	6.67791091832458e-05	0.0047579851552505	1.63211794094128
1418762_at	Cd55	-0.511901772601581	9.49743321859898	-4.62200176459987	6.70329651872937e-05	0.0047637980161732	1.62851010981228
1420475_at	Mtpn	-0.364147721662072	10.5679127129924	-4.62179524916274	6.70719438653247e-05	0.0047637980161732	1.62795735421095
1451743_at	Wbp1l	0.420056226505185	6.3192269296037	4.61796533880723	6.77989098390454e-05	0.0048078594852999	1.61770689039501
1428117_x_at	Dynlt1f	-0.414524485799179	9.79435733581815	-4.6150161249566	6.83640332653029e-05	0.004840323805806	1.60981433239632
1427702_at	Zfp1	0.542442876894553	8.12862278037399	4.61235252700295	6.88784439605032e-05	0.0048671229463907	1.60268672036201
1425854_x_at	LOC665506	-0.637819840828745	9.48968234292021	-4.61144609217468	6.90543749208755e-05	0.0048671229463907	1.60026128957574
1425854_x_at	Trbc2	-0.637819840828745	9.48968234292021	-4.61144609217468	6.90543749208755e-05	0.0048671229463907	1.60026128957574
1439942_at	Prep	0.615795250559055	8.80421117677959	4.61091338991702	6.91579756843853e-05	0.0048671229463907	1.59883591990963
1424495_a_at	Cklf	-0.523771416992808	8.69378669958699	-4.61083001380715	6.91742047545839e-05	0.0048671229463907	1.59861282965126
1434111_at	Adgrl2	-0.584239086996565	9.07279468300137	-4.60940576489008	6.94520177103411e-05	0.0048769746164172	1.59480203906172
1424737_at	Thrsp	0.716367502108924	11.1839759571718	4.60882917441012	6.95648016356202e-05	0.0048769746164172	1.59325933138265
1455899_x_at	Socs3	0.784316133042871	10.5572078071072	4.60845226289659	6.96386255952798e-05	0.0048769746164172	1.59225089299882
1434151_at	Mettl7a1	-0.696081503654551	11.3618243661754	-4.6055553526515	7.02086314841446e-05	0.0049092705249091	1.58450050168184
1454048_a_at	Eva1c	0.748118462726047	7.07131213741381	4.60378653624907	7.0558943779033e-05	0.0049261283643624	1.57976854463912
1455025_at	Paqr9	-0.482427790580836	9.9525023919659	-4.59570118434848	7.21824518120063e-05	0.0050294373967428	1.55814176140607
1428653_x_at	Elavl1	0.687954383872977	9.70891197034627	4.59531109297118	7.22617111170337e-05	0.0050294373967428	1.55709847616606
1443823_s_at	Atp1a2	-0.313548788431126	13.3580249497573	-4.59320364376559	7.26914012389673e-05	0.0050515483625249	1.5514623963441
1439966_x_at	Sfxn2	-0.504340522711665	6.98770898272747	-4.58885845850105	7.35853633994443e-05	0.0051013120279563	1.53984296135465
1417813_at	Ikbke	-0.365402725907972	7.15257276382045	-4.58862494173163	7.36337138910359e-05	0.0051013120279563	1.53921855986331
1450646_at	Cyp51	0.462792187740016	9.72865746355658	4.58772073224633	7.3821231210129e-05	0.0051064591239387	1.53680083306394
1451756_at	Flt1	-0.712339691034411	8.89892067252753	-4.58243412240212	7.4927102011395e-05	0.0051750187255986	1.52266656218025
1427031_s_at	Spice1	-0.510397376484491	9.56219047999818	-4.57997080839635	7.544798351224e-05	0.0052030267651155	1.51608145185441
1460394_a_at	Inppl1	-0.395693007956482	8.2539516657353	-4.5788807048396	7.56796369418511e-05	0.0052030904050524	1.51316747118426
1449516_a_at	Rgs3	-0.585296499888449	7.18306969381968	-4.57522245355745	7.64622053398997e-05	0.0052488918158825	1.50338925263189
1441094_at	Adh6b	0.628648962242943	5.92412744075512	4.5726313437035	7.70213427281122e-05	0.0052712284952664	1.49646410871132
1452883_a_at	Bbip1	-0.427680829946578	11.0319030822583	-4.56834524990591	7.79551571211642e-05	0.0053270538504873	1.48501011920345
1455732_at	1700025G04Rik	-0.672048377252661	9.4161268978454	-4.56304363184243	7.91257710266171e-05	0.0053988674721202	1.47084447480476
1429251_at	Prdm2	0.700713262830091	9.27080794342353	4.55995314237248	7.9816185890383e-05	0.0054377489423597	1.46258797644546
1450717_at	Ang	-0.596683262667945	7.10324380506585	-4.55891497269108	8.00494505887768e-05	0.0054379099553279	1.45981460745954
1460603_at	Samd9l	-0.497580168009812	10.8355734607175	-4.55822493081552	8.02048688435742e-05	0.0054379099553279	1.45797128016606
1453552_at	Plet1os	0.86686783633505	5.69393413805534	4.55782045481513	8.02961080975223e-05	0.0054379099553279	1.45689081203678
1454699_at	Sesn1	0.606697515357815	10.6788852343838	4.55779950526701	8.03008365723253e-05	0.0054379099553279	1.45683485034596
1434354_at	Maob	-0.57849047559652	8.93689800305702	-4.55698468902076	8.0484961251607e-05	0.0054422072524868	1.45465829416852
1417572_at	Mpg	0.537638069327467	9.05052479934866	4.55544823214042	8.08332952779544e-05	0.0054575785184596	1.45055423353563
1459744_at	Cd53	-0.952980728964217	7.12197461604239	-4.55455959602997	8.10354420595826e-05	0.0054630485386087	1.44818067482122
1449001_at	Ivd	-0.659069120752059	9.87069749034768	-4.55224010354664	8.15654444139191e-05	0.0054905718037495	1.44198560863386
1438322_x_at	Fdft1	0.498546128452715	12.0363550973619	4.55098028324421	8.18547512464047e-05	0.0054912983619228	1.43862099026855
1458140_at	Slit2	-1.09787568431691	7.27782467202138	-4.55022000880107	8.20298336887444e-05	0.0054912983619228	1.43659058366104
1433607_at	Cbln4	-0.955814956512235	6.17814662318275	-4.55009819017206	8.20579216054073e-05	0.0054912983619228	1.43626525677323
1430755_at	4930452G13Rik	-0.72624049390668	5.73273658752697	-4.55007504133454	8.20632601480234e-05	0.0054912983619228	1.43620343600616
1435160_at	Ahsa2	-0.436106360438319	11.3362580696237	-4.54816693061946	8.25044911679772e-05	0.0055126445276547	1.43110784230864
1418451_at	Gng2	-0.681746274905344	10.0409659336928	-4.5452809825428	8.31763095665893e-05	0.0055460211310176	1.42340155969161
1456510_x_at	Mettl7a2	-0.39596909538957	9.29823366099929	-4.544966020348	8.32499568900684e-05	0.0055460211310176	1.4225605683159
1433694_at	Pde3b	0.640212933045399	9.17182720294078	4.54264387874759	8.37949400911883e-05	0.0055658845258507	1.41636041323294
1449175_at	Gpr65	0.701019419066451	8.40147248784269	4.53926352744309	8.45946015128383e-05	0.005610736945339	1.40733568984495
1452161_at	Tiparp	1.13053352055974	7.24318646612179	4.53670289354764	8.52053803734661e-05	0.0056384662266131	1.40050010293865
1453344_at	1810032O08Rik	0.560550728195453	9.05321316302902	4.53646343443776	8.52627207057524e-05	0.0056384662266131	1.39986089966016
1457881_at	Osbpl6	-0.633651880803168	10.5000311930456	-4.53442058525534	8.57534542756012e-05	0.0056616883639899	1.39440800603137
1419481_at	Sell	-0.472798954848712	11.1857662924025	-4.53395808580298	8.58649440360322e-05	0.0056616883639899	1.39317352803617
1435991_at	Nr3c2	-0.48394659841659	9.22692355539712	-4.53209478980919	8.63155659077623e-05	0.0056772729160858	1.38820031939264
1417662_at	Elk3	-0.678748248291198	7.17786907589817	-4.53149067139983	8.64621692311083e-05	0.0056772729160858	1.38658797238655
1456212_x_at	Socs3	0.764821514748744	10.234179707392	4.53142164405132	8.64789360180706e-05	0.0056772729160858	1.38640374566901
1450188_s_at	Lipg	0.904388245687573	8.07500009618895	4.52721440394787	8.75069843625933e-05	0.0057112497083207	1.37517589245498
1416129_at	Errfi1	0.642389635715185	13.1323943511655	4.52682460976455	8.76028422752246e-05	0.0057112497083207	1.37413573209609
1458025_at	Ttc7	0.632291458619696	7.05851951081135	4.52681110429289	8.76061653959641e-05	0.0057112497083207	1.37409969318442
1449461_at	Rbp7	0.694835083386921	9.68625443323473	4.5266865621799	8.76368157883167e-05	0.0057112497083207	1.37376735740316
1424992_at	Tprkb	-0.393607344118292	11.5343522893231	-4.52628024978015	8.77368850679285e-05	0.0057112497083207	1.37268313855125
1435216_a_at	Odf2	1.04097333049045	7.25140072047675	4.52620154773844	8.77562814098646e-05	0.0057112497083207	1.37247312891334
1460437_at	Cyth4	-0.537032751397707	8.79179851946813	-4.52559179192089	8.7906701538276e-05	0.0057127955995357	1.37084606731932
1415959_at	Slc2a4	0.343998628104376	5.85971909136365	4.52271381944093	8.86201222294599e-05	0.0057508721333393	1.36316700211019
1448929_at	F13a1	-0.512152790069502	11.6065544316584	-4.52154045876317	8.89126304365976e-05	0.0057589594303042	1.36003643806686
1436693_x_at	Slc35e4	0.572778653755523	10.2095786432424	4.52119022067541	8.90001268912453e-05	0.0057589594303042	1.35910201644532
1417903_at	Dfna5	-0.649036364865314	8.69686168863919	-4.51939528831939	8.94498776447351e-05	0.005779769243059	1.35431338634943
1431211_s_at	Them5	-0.655025494444715	7.43376502857961	-4.51840018601809	8.97001870307124e-05	0.0057876511234222	1.35165872152141
1427952_at	Aipl1	0.776837709023017	5.203997562139	4.51570509955362	9.03816035264497e-05	0.0058143881908356	1.34446942342294
1422912_at	Bmp4	-0.776102038392047	9.97279632159631	-4.51560427280408	9.0407195508595e-05	0.0058143881908356	1.34420047552008
1442698_at	Gm32688	-0.7681834526015	6.37822611133637	-4.51504835907232	9.05484272686668e-05	0.0058143881908356	1.34271763391417
1429058_at	Tmem107	-0.46314279621282	9.88077968717397	-4.51422043647903	9.07591691170547e-05	0.0058143881908356	1.34050929116868
1453374_at	Zfand5	0.900927504987987	6.31047565523975	4.50896161381573	9.21091581458793e-05	0.0058925037468614	1.32648378952224
1429838_at	Spag16	0.331047595362172	4.42431157608062	4.50811897172171	9.23273138149563e-05	0.0058980937398985	1.32423667157788
1417956_at	Cidea	1.32478847351814	7.50166195857491	4.50755095230858	9.24746598537891e-05	0.0058991508261184	1.32272194253312
1448724_at	Cish	0.763085333070193	8.06707344786929	4.50620713293172	9.28241790455586e-05	0.0059130837558386	1.31913852165239
1424563_at	Slc25a4	0.598478529304378	8.3251379535206	4.5046266473983	9.32369287435763e-05	0.0059309996096812	1.31492422907211
1448214_at	Pdhb	0.471748383207549	8.44244106944316	4.49910503242029	9.46932419048794e-05	0.0060151547931717	1.30020297721897
1455470_x_at	Lasp1	-0.296991975539586	12.2445913822412	-4.49719874964912	9.52012338917279e-05	0.0060389182134329	1.29512129414179
1422134_at	Fosb	1.06029950402861	4.63932325752026	4.49275034204808	9.63971821611387e-05	0.0061011134884151	1.28326430091049
1422813_at	Cacng1	0.852420407693661	7.70952661305524	4.49254675125585	9.64522719505117e-05	0.0061011134884151	1.28272168664279
1419178_at	Cd3g	-0.997268354311979	6.88413541477182	-4.49175896411759	9.66657338104042e-05	0.0061060521856905	1.28062209869201
1442137_at	Jpx	0.600455169589774	8.84531485997464	4.4904589872383	9.70190041702236e-05	0.0061197959539598	1.27715756989482
1449853_at	Sfxn2	-0.647491110660681	6.60850171524714	-4.48927975369695	9.73405682649568e-05	0.0061315041470919	1.27401497371585
1460220_a_at	Csf1	-0.375607228928052	9.29453266275498	-4.4875325008291	9.78189666854787e-05	0.0061530449323316	1.26935888656889
1455948_x_at	Matn3	0.936740354630867	5.42596968889313	4.48519601211599	9.84623387210506e-05	0.0061848884939527	1.26313307090658
1424058_at	Prrc1	0.54412059642946	8.25806912939139	4.48326711321665	9.89966339244316e-05	0.006197516476356	1.25799372676477
1418571_at	Tnfrsf12a	0.783510596321548	8.4762063178552	4.48310379662975	9.90420034109017e-05	0.006197516476356	1.2575586041575
1426573_at	Me2	-0.435044265423068	9.55055165660907	-4.48285363905854	9.91115373244776e-05	0.006197516476356	1.256892117186
1434618_at	Crebzf	-0.761394331606842	10.7422217946634	-4.48248881498079	9.92130306629357e-05	0.006197516476356	1.2559201389614
1457321_at	D130037M23Rik	0.504597792179755	8.79787426686745	4.48078221932534	9.96891706937001e-05	0.0062186463173673	1.2513735372014
1422678_at	Dgat2	0.633214882865161	9.34373771975447	4.47687261196789	0.0001007884972518	0.0062785386941363	1.24095890751834
1417968_a_at	Mbd1	0.485543758594556	11.1260976180352	4.4744679571504	0.0001014706056668	0.0063123114292122	1.23455401338307
1417168_a_at	Usp2	0.750009546170394	9.38334672791702	4.46964925293962	0.0001028512740192	0.0063893874787051	1.22172095270486
1419175_a_at	Btn1a1	1.22251762896745	5.90721559627129	4.46664795478769	0.0001037205973581	0.0064345291079067	1.2137291519502
1418350_at	Hbegf	0.541446340833425	6.22280559318297	4.46468518443657	0.0001042930421616	0.0064611545254575	1.20850321868066
1424336_at	Ppcdc	-0.557603222683691	8.93104894272089	-4.46130720358098	0.0001052855677104	0.0065136960072833	1.19951016668674
1442179_at	LOC102633149	-0.831856012634926	5.23405514493959	-4.46021254130199	0.0001056092053474	0.0065247681785957	1.19659614538057
1435674_at	Rhobtb2	-0.400137654703489	7.70993950393843	-4.45748213873375	0.0001064207485407	0.0065659126948522	1.1893282746916
1437159_at	Tmppe	-0.502138447263317	7.16535993756156	-4.45616332617911	0.0001068149401189	0.0065812303474081	1.18581809338535
1440531_at	Rbm11	0.55115558534639	5.99793823263379	4.45451603614224	0.0001073093438409	0.0066026721917734	1.18143388139104
1449901_a_at	Map3k6	0.956117629896812	9.51000462521754	4.45402246998832	0.0001074579191397	0.0066028060097048	1.18012032486499
1421018_at	Aaed1	-0.714598543659621	7.41121483888923	-4.45313907207955	0.000107724351704	0.0066085976193282	1.17776934929024
1435242_at	Pds5b	-0.59217592287451	8.06059094131152	-4.4527389850036	0.0001078452328734	0.0066085976193282	1.17670462930086
1452047_at	Cacybp	-0.309022995413467	10.5717741848663	-4.45128562856158	0.0001082854765881	0.0066243965084736	1.17283706704552
1428349_s_at	Ebf3	-0.975085326051553	7.07928185667717	-4.45091900818237	0.0001083968121162	0.0066243965084736	1.17186147931569
1442436_at	Fn3k	-0.882161344162784	7.25954579514636	-4.44482579504297	0.000110263878936	0.0067293791662989	1.15564931298439
1417617_at	St6galnac2	0.514497921478258	9.82901723104786	4.44398892395685	0.000110522784236	0.0067311654465035	1.15342296028064
1427859_at	Igkv6-15	-1.26684016954852	8.1943563650591	-4.44330563761151	0.000110734620624	0.0067311654465035	1.15160524820303
1455720_at	Adamts2	-0.945774767355687	6.00715476581009	-4.44328544368647	0.0001107408873706	0.0067311654465035	1.15155152807421
1418166_at	Il12rb1	0.509132332242947	5.56010303140273	4.4425951630089	0.000110955312177	0.00673512184993	1.14971526072328
1458660_at	AI414330	1.35525182519375	7.77953732081395	4.44105331202326	0.0001114357488067	0.0067470659975897	1.14561384888106
1453302_at	Tmem81	-0.499261316737979	6.57427137092689	-4.44089159520449	0.000111486258459	0.0067470659975897	1.14518368743545
1421679_a_at	Cdkn1a	1.13627002059356	8.53392609175158	4.44039124996475	0.000111642676788	0.0067470659975897	1.14385280298053
1452155_a_at	Ddx17	-0.405014259430064	12.6150432168084	-4.43973627068	0.0001118477651907	0.0067470659975897	1.14211064245937
1443922_at	Rcor3	0.821646231757853	6.08835566523306	4.43956939609312	0.0001119000768541	0.0067470659975897	1.14166678481381
1416987_at	Elp4	0.615307485435034	4.41789354227052	4.43505424418723	0.0001133247077839	0.0068229617922723	1.12965838055632
1425090_s_at	Kcnc4	1.0502072409452	9.16300496912483	4.43462406352101	0.0001134613721248	0.0068229617922723	1.12851439416076
1436698_x_at	Tmem204	-0.375608808437952	11.6670144213323	-4.43223508308367	0.0001142233013752	0.0068591909259558	1.12216169946774
1456161_at	0610040B10Rik	0.600132925366273	8.62226901972878	4.43178314356677	0.0001143680090534	0.0068591909259558	1.12095998609263
1435288_at	Coro1a	-0.796301188639166	7.06260424548275	-4.42902346714285	0.0001152555806092	0.0068923734262056	1.11362244389115
1419190_at	Vti1a	0.713200224957746	8.50292521993044	4.42901925636757	0.0001152569400791	0.0068923734262056	1.11361124873214
1418013_at	Cml1	-0.589136349386942	9.43452105638864	-4.42863908323962	0.0001153797462758	0.0068923734262056	1.11260049293728
1440435_at	Ky	0.886730634337431	6.21007136921484	4.42728951566383	0.0001158167394478	0.0069002184108533	1.10901256057489
1431043_at	Klhl40	0.864651982261638	6.47864230903509	4.42728851976307	0.0001158170625266	0.0069002184108533	1.10900991296628
1428325_at	Cnpy4	-0.363929002268488	10.6344582897035	-4.42625207888408	0.0001161537767214	0.0069111497149241	1.10625458617188
1455570_x_at	Cnn3	0.286876360251572	12.1126546340866	4.42461940877928	0.0001166861565446	0.0069336789806581	1.10191444886903
1417901_a_at	Ica1	0.349488359493496	9.4303278341122	4.4238580553765	0.0001169352426963	0.006937357878247	1.09989063690455
1460173_at	Lasp1	-0.58655072552645	10.7204151860141	-4.42294539591114	0.0001172345237689	0.006937357878247	1.09746470946878
1449405_at	Tns1	0.468565242353147	10.1675994662123	4.42273246099142	0.0001173044587493	0.006937357878247	1.09689872312009
1454733_at	Nod1	-0.373737278610993	9.59148899579427	-4.42255327503087	0.0001173633414137	0.006937357878247	1.09642244616362
1456341_a_at	Klf9	0.631701009749514	12.2546865612182	4.42132808570053	0.000117766737571	0.0069520911403043	1.09316598178427
1448682_at	Dynll1	-0.537581503472727	12.4883970056666	-4.41554824050855	0.0001196883373141	0.0070517543799405	1.07780577946548
1452338_s_at	Itsn1	-0.712733422429015	10.3816882616108	-4.41531145525403	0.0001197677181223	0.0070517543799405	1.07717658977807
1424256_at	Rdh12	0.540297652946515	9.423694725134	4.41283337096281	0.0001206016113468	0.0070915948805143	1.07059215281553
1418472_at	Aspa	-0.695790590075873	7.70496342093495	-4.41018724605841	0.0001214983918346	0.0071350247006963	1.06356196730954
1431890_a_at	Mllt3	-0.876953828427145	7.39418990515347	-4.40604146048114	0.0001229166901789	0.0071995657711156	1.05254906304438
1419537_at	Tfec	-0.572590411056191	8.0864012024731	-4.4020861406893	0.0001242850867085	0.0072702745728179	1.04204389546759
1427568_a_at	Ift80	-0.495648378962408	10.7262724022763	-4.39534997546885	0.0001266503125669	0.0073990359418179	1.02415694892602
1419765_at	Cul2	0.677272257131032	7.34077584494222	4.39433877867143	0.0001270091886911	0.0074104028708381	1.021472298085
1428352_at	Arrdc2	1.02312517692334	10.1919388231658	4.39104142874433	0.000128186425074	0.0074461444451817	1.01271888812762
1447584_s_at	Myct1	-1.13101983719296	8.82390241493376	-4.39050393710721	0.000128379342966	0.0074461444451817	1.01129213659214
1421392_a_at	Birc3	0.581126247592445	11.0093789773277	4.39036671987987	0.0001284286393059	0.0074461444451817	1.01092790383406
1444752_at	C230073G13Rik	-0.965637897476012	6.85394700641374	-4.39004202856617	0.000128545361695	0.0074461444451817	1.01006604381291
1418197_at	Ucp1	2.10408988718027	7.19281193023965	4.39001066078623	0.0001285566435661	0.0074461444451817	1.00998278187126
1439055_at	Gm15698	0.779914440567177	5.28177098812443	4.38985575912981	0.0001286123705194	0.0074461444451817	1.0095716159802
1419874_x_at	Zbtb16	0.365399166187782	11.9700751095102	4.38809601421626	0.0001292471302627	0.0074733010538227	1.00490079849106
1456003_a_at	Slc1a4	0.460932782930218	11.2788917916178	4.38707862453354	0.0001296155260453	0.0074850061974011	1.00220054462518
1436861_at	Il7	-0.65783110470657	6.6439309128365	-4.38471321822045	0.0001304760545041	0.0075250646217261	0.995922977320123
1424337_at	Snx15	-0.632178161590674	8.97002587753836	-4.38373474551947	0.000130833669378	0.007536052774736	0.993326389616406
1448185_at	Herpud1	0.420445957591271	11.6455165567214	4.38149015523828	0.0001316576932371	0.0075690682066918	0.987370302127821
1449638_at	C920021L13Rik	0.890767978318953	7.30142046200311	4.38125993250533	0.0001317425011031	0.0075690682066918	0.986759431988225
1416003_at	Cldn11	-0.29118780058859	12.380748425296	-4.38005130344963	0.0001321886142361	0.0075755006231181	0.983552570868245
1421304_at	Klra2	-0.871538509136873	6.52412491632592	-4.38004648788042	0.0001321903946784	0.0075755006231181	0.983539794032874
1455479_a_at	Ube2d3	0.421079119812327	12.3831674027237	4.37924374192482	0.0001324875224937	0.0075810007237556	0.981409958015278
1429050_at	Chic2	0.633545035301863	9.38146445756612	4.37887953135436	0.0001326225487471	0.0075810007237556	0.980443663405532
1459978_x_at	Ccnjl	0.641250506641632	7.22716925376682	4.37742803736242	0.0001331620235431	0.0076022030681251	0.976592826993334
1459923_at	Bex6	-0.453122514033529	4.20607447750263	-4.37693969793595	0.0001333440111816	0.007602968708351	0.975297309632613
1416693_at	Foxc2	-0.817553367409437	11.3467919309632	-4.37456153892783	0.000134233790513	0.0076440381135441	0.968988678672842
1431688_at	LOC73899	-0.880220004734008	7.08666175803102	-4.37247549663009	0.0001350191051668	0.0076790626256347	0.963455497886258
1435648_at	Lrrn4	0.523110020770865	4.75615285066981	4.37094790439296	0.0001355970633053	0.0076979303461274	0.95940391521744
1421682_a_at	Gm3417	0.85543137046618	6.95343522432305	4.37069702536582	0.0001356922158083	0.0076979303461274	0.958738543075028
1421682_a_at	Gm3448	0.85543137046618	6.95343522432305	4.37069702536582	0.0001356922158083	0.0076979303461274	0.958738543075028
1421682_a_at	Tcte3	0.85543137046618	6.95343522432305	4.37069702536582	0.0001356922158083	0.0076979303461274	0.958738543075028
1453429_at	9530057J20Rik	0.82553244534321	7.52449429431737	4.36554858787787	0.0001376595340521	0.007793326478776	0.945085674618283
1453429_at	Gm29790	0.82553244534321	7.52449429431737	4.36554858787787	0.0001376595340521	0.007793326478776	0.945085674618283
1453429_at	Gm31464	0.82553244534321	7.52449429431737	4.36554858787787	0.0001376595340521	0.007793326478776	0.945085674618283
1453429_at	Gm38710	0.82553244534321	7.52449429431737	4.36554858787787	0.0001376595340521	0.007793326478776	0.945085674618283
1453429_at	Gm40470	0.82553244534321	7.52449429431737	4.36554858787787	0.0001376595340521	0.007793326478776	0.945085674618283
1453429_at	Gm40471	0.82553244534321	7.52449429431737	4.36554858787787	0.0001376595340521	0.007793326478776	0.945085674618283
1449651_x_at	Gm29722	0.669741714020434	8.95418135194069	4.36539314600496	0.0001377193677209	0.007793326478776	0.944673514974236
1428230_at	Prkd3	-0.463515085292051	9.15155425380835	-4.36463213370992	0.0001380126724992	0.0077940622266172	0.942655704932685
1453192_at	Fam101a	-0.925981620031683	5.86311084294617	-4.36446286091504	0.000138077996476	0.0077940622266172	0.942206890522778
1454895_at	Cyb561a3	-0.534372970271996	9.43776440658543	-4.36324982935361	0.0001385470117008	0.0078107609684013	0.938990725135826
1424796_at	Ccsap	0.520416092485487	6.4833712682851	4.36193799326509	0.0001390560013455	0.0078296688098449	0.935512790439254
1449232_at	Gata1	-0.276840305562303	11.260603838481	-4.35776351122749	0.0001406880181637	0.0079116836748156	0.924446776652323
1455562_at	Sox12	-0.33510475431128	6.15919156873714	-4.35680869807977	0.0001410639543792	0.0079210956913074	0.921915981034049
1416432_at	Pfkfb3	0.625279632813694	9.79263127538115	4.35644694438811	0.0001412066458794	0.0079210956913074	0.92095715723118
1429832_at	Ppih	0.572393931592226	7.55014465275894	4.35432052228711	0.0001420482873663	0.0079569074172058	0.915321416677534
1448792_a_at	Cyp2f2	-0.59613455066183	11.2301629722915	-4.3539438329227	0.0001421978975691	0.0079569074172058	0.91432311828347
1448566_at	Slc40a1	-0.625533277367266	8.28182970591933	-4.35311306666469	0.000142528404594	0.0079655186810367	0.912121489844802
1424596_s_at	Lmcd1	0.574007072788712	7.95221317451776	4.3511540654232	0.0001433107697012	0.0079975883247579	0.906930233207325
1435626_a_at	Herpud1	0.348746966553899	9.9702163564325	4.35045088400139	0.0001435926323869	0.0079975883247579	0.905066949456395
1436763_a_at	Klf9	0.737085798390031	9.12440814284633	4.35034727092659	0.000143634210839	0.0079975883247579	0.904792401493079
1417839_at	Cldn5	-0.638378852855959	10.4400535558752	-4.34920816616548	0.0001440921022641	0.0080131910039632	0.90177415236521
1425855_a_at	Crk	1.14752438736448	6.94637777396404	4.34277174121585	0.0001467066067807	0.0081485402369688	0.884722706993032
1440370_at	Abca13	-0.747535796368425	7.5896934162277	-4.34095255921609	0.0001474540232698	0.0081679004540965	0.879904220766478
1448830_at	Dusp1	0.348997111297018	13.5479469242722	4.34040089587828	0.0001476814181689	0.0081679004540965	0.878443103931936
1449142_a_at	Yipf5	0.265813299758636	11.736376210745	4.34038583333511	0.0001476876317847	0.0081679004540965	0.878403210310071
1455359_at	Ptpn14	-0.429307197773343	10.3990248848301	-4.34016301667105	0.0001477795785136	0.0081679004540965	0.877813076558883
1459273_at	Gm31513	0.430601184802242	4.36831204532162	4.33898548951792	0.0001482664324364	0.0081847789098135	0.874694476248232
1430447_a_at	Lair1	-0.49418167484596	7.17318140211186	-4.33735213238408	0.0001489443751217	0.0082121519099848	0.870368921608886
1448147_at	Tnfrsf19	-0.873903051566189	10.1708865768173	-4.33654985211951	0.0001492784906579	0.0082205240624692	0.868244394219341
1431754_at	Ccdc173	-0.838285920936403	6.48199370689761	-4.3339492685596	0.0001503666198067	0.0082642503813729	0.861358301964845
1424937_at	Plin5	0.927838139411414	7.94403097974126	4.33377693095776	0.000150439004969	0.0082642503813729	0.860901998094209
1417876_at	Fcgr1	-0.636266276117365	8.15213733388629	-4.3329166731537	0.0001508008450272	0.0082740497707732	0.858624320154062
1448912_at	C1qtnf1	0.429015694255843	7.81875921127232	4.33100375080564	0.0001516085384177	0.0083055430593907	0.853559861479765
1420667_at	Doc2b	1.65252635695132	6.55909019292599	4.33060205078036	0.000151778690252	0.0083055430593907	0.852496418662708
1435551_at	Fhod3	0.549708693356631	8.72476132013397	4.32988260694238	0.0001520839032765	0.0083055430593907	0.850591844771547
1426772_x_at	LOC665506	-0.732218405733371	8.14532403142235	-4.32974299909919	0.0001521431999462	0.0083055430593907	0.85022227023387
1426772_x_at	Tcrb-J	-0.732218405733371	8.14532403142235	-4.32974299909919	0.0001521431999462	0.0083055430593907	0.85022227023387
1426772_x_at	Trbc1	-0.732218405733371	8.14532403142235	-4.32974299909919	0.0001521431999462	0.0083055430593907	0.85022227023387
1426772_x_at	Trbc2	-0.732218405733371	8.14532403142235	-4.32974299909919	0.0001521431999462	0.0083055430593907	0.85022227023387
1435585_at	Tceal7	0.844881550920043	8.6762818693432	4.32910134108774	0.0001524160298426	0.0083055430593907	0.848523682734197
1460242_at	Cd55	-0.677313349187463	9.19313838234986	-4.32895162017331	0.0001524797599426	0.0083055430593907	0.84812735109305
1449086_at	Rnf141	-0.643237917417238	9.96732378236198	-4.32820410288117	0.0001527983415227	0.0083128564547847	0.846148612565055
1444703_at	2810403D21Rik	0.652000840874546	6.7253556277516	4.32546133740451	0.0001539729109618	0.0083666653702296	0.838888884547154
1435557_at	Fhod1	-0.482065090666516	10.3501934010085	-4.32396963181895	0.0001546154616267	0.0083914704390226	0.834940934624854
1449199_at	Muc1	0.819133723492231	6.81217915672463	4.32299594946545	0.0001550363017622	0.0084041974107949	0.832364135099281
1416332_at	Cirbp	0.782039491346431	6.12643364199306	4.32199549709206	0.0001554698904174	0.0084175840668891	0.829716613257935
1417332_at	Rfx2	-0.751005784325769	7.86577422157255	-4.31939702748879	0.0001566016492793	0.0084680634852871	0.822840803190966
1418337_at	Rpia	-0.270914551141263	11.6324545666237	-4.31887418058867	0.0001568303554598	0.0084680634852871	0.82145740022492
1450330_at	Il10	0.481574872115888	3.77271916429876	4.31856557644615	0.0001569655012904	0.0084680634852871	0.820640879219702
1434581_at	Mturn	-0.690285281054247	8.88032313438199	-4.31700335522292	0.0001576514051661	0.0084904383285116	0.816507655876442
1419311_at	Trim10	-0.477516524411615	9.91276948568082	-4.31319723448251	0.0001593349202801	0.0085651540399937	0.806438954452567
1450967_at	Hacd4	-0.517564382285553	9.34808183971657	-4.31196054568153	0.0001598857407171	0.0085773197169943	0.803167814729879
1417487_at	Fosl1	1.04134021791201	4.40902692191808	4.31172997636238	0.0001599886438643	0.0085773197169943	0.802557962031822
1427195_at	Slc26a2	-1.02360748515407	9.65162901354032	-4.31140951289904	0.0001601317753865	0.0085773197169943	0.801710351726354
1438720_at	9330159F19Rik	0.616557248528711	6.71720392600067	4.3085717522972	0.0001614047586977	0.0086352503226892	0.794205180706186
1426711_at	Tmco3	-0.40900094576436	7.7068828123693	-4.30754852517285	0.0001618662115287	0.0086496777324137	0.791499250297026
1419343_at	Slc15a1	0.685779286419519	5.16950857477847	4.3052525861047	0.0001629063740339	0.0086949590240287	0.785428110519937
1436625_at	Fcgr1	-0.434129055338602	6.09881969088233	-4.30377404855946	0.0001635797069566	0.0087147304231524	0.781518777399897
1430912_a_at	Tectb	-0.538457551644654	8.1618575782126	-4.30106838764449	0.0001648189981191	0.0087659217384115	0.774365588132378
1439786_at	Gab2	0.424855337955169	6.53659209781142	4.29686867591601	0.0001667609973486	0.008858760590601	0.763264309993369
1418157_at	Nr2f1	-0.432367596693096	10.4485616230741	-4.29510868211005	0.0001675815396558	0.0088918764941414	0.758612718938985
1445617_at	Ncbp3	-0.711951471708719	6.5609794810434	-4.29152065710643	0.0001692667057457	0.00896364680664	0.749130958709633
1424904_at	Vwa8	0.475202937027817	7.72413655632207	4.2913830698236	0.0001693316573747	0.00896364680664	0.748767402070529
1428895_at	Rftn2	-0.518933105448184	9.07312192500535	-4.28910378410813	0.0001704112385111	0.0090102195405551	0.742745042003858
1427065_at	Gid4	-0.521113089177928	7.68940423024668	-4.2884351723895	0.000170729212129	0.0090164615880937	0.740978555289764
1431056_a_at	Lpl	0.726768852348729	8.8761455124339	4.28744649953939	0.0001712004713538	0.0090307748052979	0.738366566991069
1429879_at	0610037L13Rik	-0.935454422855021	9.08333986113171	-4.28677224589745	0.0001715225959538	0.0090371969627489	0.736585320309393
1442176_at	Arid5b	0.626659314952781	4.85781149025259	4.28234915044604	0.0001736506088099	0.0091386418995778	0.724901840518323
1422571_at	Thbs2	0.576416797085356	9.18825799701797	4.28163422340265	0.0001739970070995	0.0091461993207437	0.723013622333984
1435911_s_at	Slc2a12	-0.744340138062743	7.47767709739826	-4.28066131575025	0.0001744694982035	0.0091520380427779	0.720444150830506
1418220_at	Foxf2	-0.513030159468666	5.72741685652461	-4.28056996171223	0.0001745139291099	0.0091520380427779	0.720202889116242
1424120_at	Rnf8	0.32658132094635	9.9817778619725	4.27874340012428	0.0001754046413945	0.0091880658902843	0.715379256932363
1426923_at	Agfg1	-0.430004301688801	10.2481619410079	-4.27701495349133	0.0001762516380563	0.0092217228862883	0.710815135108955
1434465_x_at	Vldlr	0.442141294701237	12.1199913413654	4.2759388695919	0.0001767809918241	0.0092278573371213	0.707973836595951
1456309_x_at	Lasp1	-0.262814506124795	12.5978067333069	-4.27551216145454	0.0001769913347111	0.0092278573371213	0.706847196308726
1434966_at	Sfswap	-0.64745125721667	8.56187328066304	-4.27537338435348	0.0001770597971359	0.0092278573371213	0.706480787424213
1420888_at	Bcl2l1	0.501637092632178	10.735233286181	4.27511506842726	0.0001771873008125	0.0092278573371213	0.705798770683427
1426825_at	Fmnl3	-0.418764957818632	10.3832963143612	-4.27401149314373	0.000177733041875	0.0092456031391097	0.702885163841175
1425769_x_at	Cklf	-0.592976949497532	6.240310680256	-4.27319798399865	0.0001781364005405	0.0092559099087319	0.700737479393549
1435560_at	Itgal	-0.345925183220645	8.86445869119815	-4.2726621340993	0.0001784025818066	0.0092590734661251	0.699322870369529
1448872_at	Reg3g	1.46274725652161	10.055561960598	4.27063640762174	0.0001794124031957	0.0093007802258968	0.693975429263885
1435461_at	Magi3	-0.46259813462054	9.80115300851738	-4.26940231236382	0.0001800303592781	0.0093121314027518	0.690717976597831
1438303_at	Tgfb2	-0.379014588852585	9.26273675096198	-4.26926043151826	0.0001801015385669	0.0093121314027518	0.690343488452078
1419520_at	Nat8	-0.459381431904198	9.69162246376275	-4.26896311716707	0.0001802507863373	0.0093121314027518	0.689558749249367
1428427_at	Fbxl2	-0.513720820650807	9.03788219609345	-4.26844082782183	0.0001805132639506	0.0093150214158315	0.688180233844493
1424680_at	Fam26e	-0.801935091777829	7.51779621901008	-4.26702028969708	0.0001812290670331	0.0093409344004196	0.684431091305994
1437928_at	Pcdh12	-0.58587153922262	7.23329283550194	-4.26635521049473	0.0001815651591265	0.0093409344004196	0.682675879921407
1426356_at	Coa5	0.618011123372338	9.38480898413133	4.26621368121062	0.0001816367590334	0.0093409344004196	0.682302377461378
1457147_at	Etl4	0.488465720935298	5.78616152793601	4.26276992064315	0.0001833875720408	0.009420231078146	0.673214960433239
1427045_at	Synpo	0.774348734868895	6.73189626904838	4.26225741145541	0.0001836495514051	0.0094229561068548	0.671862684445888
1417266_at	Ccl6	-0.288944507725466	11.4881067020689	-4.26106849416393	0.0001842587124888	0.0094434683999526	0.668725815078161
1449087_at	Rnf141	-0.504934158140107	7.22949209402211	-4.2595307787465	0.0001850495421915	0.0094732342819305	0.664668951145182
1431224_at	Ube3a	0.603811189148014	5.97187396161479	4.24951845419266	0.0001902812426973	0.0097207218242478	0.638261878488371
1424408_at	Lims2	0.580630481009542	9.7245849152389	4.2494547123357	0.0001903150123236	0.0097207218242478	0.638093805925457
1443319_at	Pag1	0.412562380531324	5.42806675353968	4.2483906029942	0.000190879637478	0.0097385322736398	0.635288077500237
1452096_s_at	D230025D16Rik	0.351058748138972	11.1984889192582	4.24718803656773	0.0001915197172463	0.0097601477599206	0.632117467450977
1426040_a_at	Odf2	0.579789700636943	6.55787005410507	4.24668188360094	0.0001917897553498	0.0097628778284826	0.630783036190107
1459897_a_at	Sbsn	0.773593291614149	9.31376772427596	4.24581636186604	0.0001922523906706	0.0097649968461394	0.628501239953511
1454827_at	Pogz	-0.800674707356546	7.00723890447807	-4.24579390104899	0.0001922644109747	0.0097649968461394	0.628442027321533
1452160_at	Tiparp	0.627213347829479	8.08595328704083	4.24368193784309	0.000193397982178	0.0098004970721477	0.62287464639677
1450417_a_at	Rps20	0.553711487419342	4.83263851801551	4.24144003902091	0.00019460850469	0.0098507723569331	0.616965413761955
1440569_at	Slc16a10	0.558106297544343	5.7745548853244	4.24073449030259	0.0001949910116714	0.0098590690777981	0.615105861041666
1443762_s_at	Sbf2	0.535569106986363	12.2618282695952	4.23852293897833	0.0001961947936436	0.0098965027568884	0.609277516823249
1436590_at	Ppp1r3b	-0.7053023315537	9.38855587936558	-4.23841682087736	0.0001962527392191	0.0098965027568884	0.608997869199319
1438048_at	Myct1	-0.61307704478622	6.6692670531018	-4.23816619850332	0.0001963896580433	0.0098965027568884	0.608337423039449
1435498_at	Arfip2	0.322551458705954	9.72383139443117	4.23547278268775	0.0001978670689773	0.0099598244173543	0.601240219908386
1416463_at	Caprin1	-0.428479300878939	6.87243883341247	-4.23440606910332	0.0001984552139918	0.0099782927605856	0.598429688295262
1421479_at	Zfp318	-0.788549463696127	7.9314869390158	-4.23346244395613	0.0001989769289722	0.0099933836008661	0.595943597290066
1433428_x_at	Tgm2	0.256308444387585	12.9246087362717	4.2266381802622	0.0002027904056866	0.0101735818541436	0.577967988962032
1443927_at	Stap1	-0.686432096576516	5.89486430589662	-4.22328772837548	0.0002046889507891	0.0102574181883778	0.569145053518412
1446791_at	Pi15	0.694871581849621	5.90133559979786	4.22189882382795	0.000205481104328	0.0102856862223072	0.565488037660189
1425471_x_at	LOC105247125	0.544590711794264	7.65617500647167	4.22073046412263	0.0002061498104086	0.0103077190678953	0.562411932940792
1450061_at	Enc1	0.455935737607367	8.76985378894846	4.21954027087947	0.0002068332177541	0.0103304373797649	0.559278543272036
1455561_at	Cndp1	-0.560142628303083	7.08195121392439	-4.21881239592045	0.0002072522622032	0.0103399162363136	0.557362385719006
1416288_at	Dnaja1	-0.436363141695366	10.9844069411804	-4.2151856212646	0.0002093527316722	0.0104331685648067	0.54781589334156
1440964_s_at	Cbfa2t3	-0.41428986677259	8.64636438635303	-4.2124201946278	0.0002109684276558	0.0105020828429451	0.540537926930994
1436791_at	Wnt5a	-0.580152039993823	7.09637435916262	-4.2118205801444	0.0002113203688181	0.0105080043595006	0.538960024175334
1435479_at	Bmp7	-0.541017879298781	8.84133794635186	-4.21023096354751	0.000212256189406	0.0105429145356869	0.534777152206968
1417507_at	Cyb561	0.493329611940174	9.00961118379012	4.20720265609794	0.0002140502913503	0.0106203324424531	0.526809555983235
1446771_at	Tuba8	-0.470487295228567	8.50903643373232	-4.20522366078656	0.0002152307978642	0.0106346396792873	0.521603456079792
1434867_at	Slc4a11	-0.82745786418572	11.9115115862832	-4.20506007779442	0.0002153286645804	0.0106346396792873	0.521173147194072
1457689_at	Sbf2	0.591257942394022	5.30486058873959	4.20465861041722	0.0002155690361256	0.0106346396792873	0.520117094283874
1437773_x_at	Ddx17	-0.276132426770706	13.3381016123176	-4.2043123057593	0.0002157765922938	0.0106346396792873	0.519206164683843
1429935_at	Lcn12	0.581138763335298	6.29232651281533	4.20410364483278	0.0002159017473307	0.0106346396792873	0.518657305445522
1419754_at	Myo5a	0.467536641128511	8.95706508470685	4.20408088118849	0.0002159154053133	0.0106346396792873	0.518597428605764
1456125_a_at	Dynll1	-0.289470860286794	13.4022209132606	-4.20395787442975	0.0002159892229934	0.0106346396792873	0.518273876439734
1427381_at	Irg1	0.901677947476474	5.82857043219565	4.20331018533728	0.0002163783184685	0.0106356032139403	0.516570256556344
1434786_at	Ppp1r12b	0.320508695890398	8.89939756090159	4.20309261476119	0.0002165091776001	0.0106356032139403	0.515997993219059
1425649_at	Slc39a14	0.572320427490514	5.78707609567436	4.20274860285175	0.0002167162447309	0.0106356032139403	0.515093172545347
1430291_at	Dock5	-0.517684506370415	9.92248572562371	-4.20199697622145	0.0002171693416825	0.0106423873524796	0.51311630273239
1437875_at	Bicd2	-0.355276224869109	10.3905422342986	-4.20173676934841	0.0002173264174105	0.0106423873524796	0.512431945997751
1449057_at	Kel	-0.677466633721664	10.3172229530881	-4.19828023615113	0.0002194236257407	0.0107218038402313	0.503342029833203
1433696_at	Hn1l	-0.651130346019054	8.1498146526471	-4.19385078705854	0.0002221402999474	0.0108428026709203	0.49169610908259
1436056_at	Kif13b	-0.441839343505159	10.0294286602945	-4.19303119154272	0.0002226465946041	0.0108557665548582	0.489541541083432
1452771_s_at	Acsl3	-0.407316152930732	10.9693862112476	-4.190634226084	0.0002241338203961	0.0109164788700731	0.483240919709953
1446090_at	Zfp800	-0.651113300690905	8.79275651900622	-4.18925139649984	0.0002249962592286	0.0109437735043623	0.479606422649479
1419415_a_at	Rarg	-0.509475060089011	9.75009308655333	-4.18787797818619	0.0002258560630695	0.0109648377831008	0.475996940338092
1458047_at	Tnfsf13b	0.566132844627735	4.88120792947375	4.18585176437896	0.0002271304488704	0.0109944252407264	0.47067235418086
1419564_at	Zfp467	-0.823918690660452	7.1607258247117	-4.18580529577163	0.0002271597581733	0.0109944252407264	0.470550248769816
1435603_at	Sned1	-0.90164041350996	9.11798433215553	-4.18574652515872	0.0002271968320958	0.0109944252407264	0.470395817875846
1416060_at	Tbc1d15	0.373315884493291	11.2049960773524	4.18435210105591	0.000228078218376	0.0110022348318473	0.466731855062193
1431182_at	Hspa8	-1.17962822381625	8.30512924183145	-4.18429735804138	0.0002281128888881	0.0110022348318473	0.466588019215584
1436001_at	Minos1	0.388098625207457	9.75458076398976	4.18426108039729	0.0002281358675461	0.0110022348318473	0.466492700894297
1422711_a_at	Pnck	0.573389815476019	7.90896660560687	4.18394842481161	0.0002283340015212	0.0110022348318473	0.465671216677492
1418572_x_at	Tnfrsf12a	0.883919600506753	8.09634157457558	4.18333114910208	0.0002287256749187	0.0110093454263736	0.464049403537198
1423375_at	Cir1	0.601115903900576	9.39651663636205	4.1827823078575	0.0002290744808854	0.0110143797040688	0.462607440730944
1424941_at	BC016579	-0.837555535598599	6.90899304922471	-4.18175191530504	0.000229730743218	0.0110233919413838	0.459900425917033
1452389_at	Cd27	-0.661530880547098	7.32407944708279	-4.18172055359571	0.0002297507466553	0.0110233919413838	0.459818035899104
1435331_at	Pyhin1	-0.765197816791468	8.57511908783278	-4.1810677198879	0.0002301675331804	0.0110299244975445	0.458103016537669
1433717_at	Wbp1l	0.486057793861885	10.6438673304503	4.17765860148031	0.0002323561294972	0.0111011586826858	0.449148162715709
1417680_at	Kcna5	0.728180089989439	6.8912098751317	4.17691817594579	0.0002328341716279	0.0111122264281389	0.447203489737938
1421407_at	F2rl2	-0.418801299593667	9.39975823867482	-4.17597704549236	0.0002334431930003	0.0111295152722057	0.444731798500798
1418108_at	Rtkn2	0.525388308307765	6.87613403757112	4.16910387119334	0.0002379387413683	0.011331863964577	0.426684809690842
1454780_at	Galnt18	0.485065344175998	6.3479217867149	4.16822794853171	0.0002385177454287	0.011347456578675	0.424385398631684
1454889_x_at	Tmcc3	0.740356311531798	7.92363475169948	4.16600869794833	0.0002399909343099	0.0113982783668135	0.418560096158944
1418753_at	Gfpt2	0.357959967737672	8.53599780951843	4.16585776877726	0.0002400914491579	0.0113982783668135	0.418163949827987
1455039_a_at	Sin3b	0.44405971073476	11.6292154633872	4.16350783555855	0.0002416617984031	0.0114607663194345	0.411996486322121
1440335_at	Gm11716	0.967124741009839	9.11826235668085	4.16179963596154	0.0002428096484466	0.0115031070951617	0.407513796700991
1418162_at	Tlr4	-0.536433395980763	10.0460952458832	-4.16111021543529	0.0002432744332066	0.0115130327513689	0.4057047321391
1444176_at	Atp6v0d2	-0.509325870114321	9.60399069333557	-4.16027694427493	0.0002438373662402	0.0115275776255794	0.403518294956116
1442267_at	Stxbp4	-0.672812032080167	6.44814908196272	-4.15911915667086	0.0002446216615886	0.0115525461354016	0.400480528295398
1452170_at	Chpf2	0.467204466872237	6.2073245512976	4.15864348850226	0.0002449446023928	0.0115556971888303	0.399232544453668
1418079_at	Psme3	-0.362205161983843	10.5197117215436	-4.15547377361437	0.0002471073256515	0.0116455459709638	0.390917225473661
1417339_a_at	Dynll1	-0.30192274258291	13.4676168665741	-4.15468161144689	0.0002476507530497	0.0116555318125814	0.388839335471175
1429170_a_at	Mtf1	0.518151329338058	7.65643234819493	4.15415560317162	0.0002480122470403	0.0116555318125814	0.387459636688111
1449993_at	Vamp5	-0.674796833545115	7.75295475695315	-4.15403600665849	0.0002480945109881	0.0116555318125814	0.387145945720953
1427029_at	Htra3	0.411303573504422	5.31345451681805	4.15128086603941	0.0002499970744296	0.0117326930841305	0.379920067115868
1434298_at	Zeb2	-0.856802968738085	10.5932527023946	-4.15072878467422	0.0002503800375203	0.0117351700428451	0.378472269657395
1419070_at	Cys1	-0.497640332442581	9.8633269024272	-4.15014426655549	0.0002507861301988	0.0117351700428451	0.376939460154525
1424927_at	Glipr1	-0.5318623228746	10.4162701309589	-4.15008053679539	0.0002508304454735	0.0117351700428451	0.376772341778251
1457031_at	Fsd2	0.739867457833509	8.58216569976681	4.14964476710467	0.0002511336698464	0.0117371809779759	0.375629640905262
1448994_at	Sp1	-0.437634274336485	7.45445640615936	-4.14926792851601	0.0002513961786191	0.0117372868032138	0.374641496271225
1441581_at	Asb10	0.720237438034027	6.20100018716851	4.14806218381111	0.0002522379253582	0.0117599264013779	0.371479944786931
1434772_at	Adora2b	0.384863033649416	7.58792701008512	4.14782679044414	0.0002524025799102	0.0117599264013779	0.370862752259061
1458379_at	9330159F19Rik	0.627910927232473	9.425031480591	4.14558331815444	0.0002539771757134	0.0118088913421139	0.364980883157927
1435168_at	Zfp710	-0.426955533999892	8.5225072050172	-4.14303480206733	0.0002557775958155	0.0118803556631051	0.35830020670174
1439143_at	A930018M24Rik	-0.639896353134309	5.88584169922234	-4.14204843570051	0.0002564777878046	0.0118931197884275	0.355714818396339
1421477_at	Cplx2	1.41788724162896	10.1252000500976	4.14190495158402	0.0002565797998745	0.0118931197884275	0.355338741393724
1424296_at	Gclc	0.429883210755591	7.85033340427231	4.1414593868195	0.0002568968349803	0.0118955894809547	0.354170920652461
1419480_at	Sell	-0.403606966645895	10.6013143389314	-4.14065336883189	0.0002574713247723	0.0119073693336461	0.352058434292179
1423348_at	Fzd8	-0.453954411083421	8.12295734262199	-4.14036206343908	0.0002576792636446	0.0119073693336461	0.35129497915388
1454137_s_at	Hfe2	0.976515234554246	9.91784296944422	4.13859422697344	0.0002589447243469	0.0119535987848239	0.346662105642821
1441824_at	Mboat1	0.943193778499721	6.34091617555716	4.13622140448334	0.000260652863235	0.0120201480416813	0.340444546359445
1429012_at	Arhgef6	-0.429090709878238	9.55725247399124	-4.13469688632728	0.0002617561712805	0.0120586977333244	0.336450283386023
1424704_at	Runx2	-0.471602449409357	11.1719698054586	-4.13231123400949	0.000263491915614	0.0121262743735809	0.330200567439857
1418133_at	Bcl3	0.691629026716014	8.3247507473644	4.13173653858558	0.0002639117396799	0.0121332144457773	0.328695166291165
1418881_at	Necab2	0.603277155807179	5.70128443961749	4.12707970237482	0.0002673379854675	0.0122637226067049	0.316498616167761
1436217_at	Zfp148	-0.475358700318543	8.60371647026729	-4.12671293380894	0.0002676096847361	0.0122637226067049	0.315538171702809
1434064_at	Orai3	-0.409341536834113	8.48683576743802	-4.12647811863163	0.0002677837765458	0.0122637226067049	0.314923280317944
1442077_at	Htr1b	-0.868004729257013	6.85247045408804	-4.12640485932721	0.0002678381137359	0.0122637226067049	0.314731443931727
1430681_at	Cryl1	-0.613095303408179	6.67140002675487	-4.12571648549118	0.000268349217732	0.0122746633559153	0.312928913805348
1429651_at	Phactr3	1.3428717457877	7.34813654897143	4.12422695943085	0.0002694584470236	0.0123129132920093	0.309028797005643
1452289_a_at	Rnf135	-0.466601085330308	7.94465151783769	-4.12299670129147	0.0002703780022257	0.0123424274072701	0.305807803099254
1439101_at	Mylk3	-0.675050400507682	6.89668744584147	-4.12092937143196	0.0002719301805998	0.0124007311175289	0.300395776982799
1423467_at	Ms4a4b	-0.611948278388889	9.55093753272651	-4.12034175214916	0.0002723729699261	0.0124083770875144	0.298857583284478
1424155_at	Fabp4	0.969035801030771	6.39613574232959	4.11610064619875	0.0002755898673148	0.0125389516007895	0.287757402082145
1417757_at	Unc13b	-0.402769835097852	9.33905560930733	-4.11583157453654	0.0002757952149172	0.0125389516007895	0.287053262161072
1442018_at	Btg1	0.537228920111871	7.04074519840052	4.11438020583782	0.0002769054540338	0.0125767501333137	0.283255341918972
1428292_at	Ndor1	0.509736299104373	7.04438608737545	4.11267630861953	0.0002782144761103	0.0126146469126368	0.278797040848731
1419109_at	Hrc	0.792935145864341	8.39164942445441	4.11256625697241	0.0002782992323468	0.0126146469126368	0.278509103289837
1442514_a_at	Ell3	-0.46446977576389	9.66457756488322	-4.10664453523328	0.0002828974716752	0.0128101996687016	0.263018477507351
1442514_a_at	Serinc4	-0.46446977576389	9.66457756488322	-4.10664453523328	0.0002828974716752	0.0128101996687016	0.263018477507351
1455576_at	Rinl	-0.506056068653852	9.49327487122905	-4.10566831185896	0.0002836626507423	0.0128319651064518	0.260465320634424
1454235_a_at	Ing5	0.707555791419772	7.30369545428192	4.10502594236419	0.0002841672594179	0.0128419113897877	0.258785389812783
1421935_at	Rps20	0.5678532633041	5.52415541830197	4.1039654889872	0.0002850022222899	0.0128667519794767	0.256012228700063
1447279_at	E130308A19Rik	0.794580674746954	7.56275757790948	4.10282327107604	0.0002859042614363	0.0128770356745591	0.253025452060683
1436030_at	Cachd1	-0.368263738108224	10.5457122739561	-4.10218287570487	0.000286411225477	0.0128770356745591	0.251350980149398
1451793_at	Klhl24	0.498312976691739	8.04912394987045	4.10200918362684	0.000286548879734	0.0128770356745591	0.250896830816578
1425837_a_at	Noct	0.336875367159899	10.088053778777	4.10189997366589	0.0002866354639908	0.0128770356745591	0.250611284151262
1427513_at	BC024137	-0.575540288253711	8.30498115791039	-4.10158040466263	0.0002868889736579	0.0128770356745591	0.249775731762861
1427513_at	Nudt7	-0.575540288253711	8.30498115791039	-4.10158040466263	0.0002868889736579	0.0128770356745591	0.249775731762861
1460186_at	Tm9sf3	-0.449961265286258	9.15040794785743	-4.10151220729507	0.0002869431022135	0.0128770356745591	0.24959742352916
1423753_at	Bambi	0.316050357264642	11.200133335631	4.10072469815405	0.000287568879458	0.0128922902906936	0.247538464049075
1431148_at	1700018L02Rik	0.65144786772578	7.42481084865338	4.09972521588425	0.0002883650285337	0.0129151451359472	0.244925442037465
1420478_at	Nap1l1	-0.812999400964282	10.7935459313431	-4.09630097111107	0.0002911091106814	0.0130122021812153	0.235974418678203
1454745_at	Arhgap29	-0.358578113200278	12.1941240900925	-4.09387740342466	0.0002930667758747	0.0130642998783404	0.229640340762387
1452243_at	Kcnj14	-0.512673915101777	6.43947041898252	-4.09378256679869	0.0002931436437524	0.0130642998783404	0.229392501581654
1428728_at	Ddx51	-0.443611870604383	7.84053650463441	-4.0933565610128	0.0002934891784677	0.0130667872044169	0.228279227111029
1416926_at	Trp53inp1	0.397623167123068	12.5910031498659	4.08961061467364	0.0002965448128309	0.0131768153728946	0.218491289411198
1457589_at	Fat3	0.866376472543748	7.42472814709926	4.08904330562269	0.0002970102945268	0.0131845091471012	0.217009146080276
1417667_a_at	Pter	-0.581260547731947	7.19523748226469	-4.08731658278463	0.0002984315076564	0.013234571707781	0.212498262787647
1441501_at	Serbp1	0.562619003340535	8.76707658992844	4.08260116390324	0.0003023467553391	0.013381885193866	0.200182241185708
1437449_at	Rsad1	0.310306795395394	3.50530601996265	4.08199262503889	0.000302855692443	0.0133912692008588	0.198593091162732
1459914_at	Slc25a53	0.695137051071262	9.44659150069817	4.08092227443219	0.0003037528979221	0.0134133122041519	0.195798106836225
1434637_x_at	Sin3b	0.423160051808674	11.488430296212	4.08068870944284	0.0003039490271311	0.0134133122041519	0.195188228816383
1421497_at	Gpha2	0.815777818934244	6.41191232124419	4.07736797059586	0.0003067510146544	0.0135237316832183	0.186518199009501
1454666_at	Klf3	-0.406420899371052	11.1372220378897	-4.07629269598678	0.0003076637418324	0.0135507250199095	0.183711188190233
1428732_at	1700008J07Rik	-0.538084435126325	8.54302483484854	-4.06801580700526	0.0003147793022509	0.0138505964008017	0.16211082479292
1452910_at	Bcor	-0.422575463066589	7.98733365699144	-4.06549111917904	0.0003169817477718	0.0139215868439589	0.155524397865632
1444161_at	A530020G20Rik	-0.433957115132801	4.29123569076229	-4.06545880286758	0.0003170100372219	0.0139215868439589	0.155440097800759
1441646_at	Vta1	0.396141802850356	7.36961809138277	4.06456290520597	0.0003177952871474	0.0139314390849798	0.153103137060169
1440879_at	Abca9	-0.319442536163072	11.5465171154625	-4.06449808909398	0.0003178521722011	0.0139314390849798	0.152934068670807
1424833_at	Itpr2	-0.752898130373834	5.73330091218339	-4.06328750754743	0.0003189164635521	0.0139645159443333	0.149776480742918
1431194_at	6030468B19Rik	0.54174652858126	8.35626027570027	4.06216019323911	0.0003199106966213	0.0139780024538716	0.146836304719317
1420788_at	Klrg1	-0.48802847204829	6.13781814463413	-4.06210463844544	0.0003199597717082	0.0139780024538716	0.146691416493824
1450179_at	Sost	-0.668067594317562	10.1365832524555	-4.06165833134135	0.0003203542915669	0.0139780024538716	0.145527456000671
1449093_at	Ctf1	-0.711766414042994	9.05869172813042	-4.06153412549821	0.0003204641701359	0.0139780024538716	0.145203535542643
1441610_at	Phf24	0.505506285977769	7.69179719004959	4.05993057884704	0.0003218860737894	0.0140264577912851	0.141021830166221
1416034_at	Cd24a	-0.354061735128347	12.5049757359096	-4.05905171641986	0.0003226680089223	0.0140334135683788	0.138730131738611
1430841_at	3300002P13Rik	0.802756666169085	5.79755928309633	4.05733288708505	0.0003242026686272	0.0140559353939659	0.13424853922494
1430841_at	Tmtc1	0.802756666169085	5.79755928309633	4.05733288708505	0.0003242026686272	0.0140559353939659	0.13424853922494
1452560_a_at	Nfya	-0.738950841047019	10.2170538574747	-4.05721471560401	0.0003243084411735	0.0140559353939659	0.13394044317989
1419976_s_at	Nfatc3	-0.340481927257217	11.2790074732158	-4.05684958365509	0.0003246354764564	0.0140559353939659	0.13298848824237
1420959_at	Asph	-0.576756326303586	9.30797851078088	-4.05672836096473	0.000324744122758	0.0140559353939659	0.132672447160789
1453745_at	2700038G22Rik	-0.659988193045929	8.38594583729556	-4.05573145107904	0.0003256389623175	0.0140797549275116	0.1300734872976
1433988_s_at	Lzts1	0.426173939473166	7.01073929447031	4.05542023715538	0.000325918807661	0.0140797549275116	0.129262182550605
1416705_at	Rpe	-0.534424611982472	9.9671020981548	-4.05338189975107	0.0003277575396213	0.0141321154822781	0.123948843950457
1419603_at	Ifi204	0.727150564639151	8.14638422124892	4.05250331030786	0.000328553230542	0.0141372941144774	0.121658843015871
1417043_at	Lcat	-0.520589292096335	10.3938472586726	-4.05221139704346	0.0003288180201345	0.0141372941144774	0.120898014574993
1423321_at	Myadm	-0.578301523383198	9.15223548173516	-4.04953232199252	0.0003312579702038	0.014228634013489	0.113916089844422
1420398_at	Rgs18	-0.317000133789093	10.4276789192054	-4.04878449351453	0.0003319422177978	0.014244458577452	0.111967398556761
1429363_at	Vps37a	-0.539529554806181	10.8254450533574	-4.04686052518403	0.0003337089928997	0.0143066628220257	0.106954366326107
1430584_s_at	Car3	-0.667817524938401	7.13081327269712	-4.04605387007123	0.0003344524860294	0.0143249207715227	0.104852761276826
1425932_a_at	Celf1	0.522629819259711	5.64086638999479	4.04144609311504	0.0003387307481395	0.0144943979808734	0.0928501320605246
1419397_at	Pola1	-0.868895732101585	9.26030918358947	-4.04005122153615	0.0003400364291236	0.0145364767676846	0.0892174100413063
1449226_at	Hic1	-0.491446120846577	5.64092566501306	-4.0356901683086	0.0003441505784297	0.0146567849270623	0.0778619278685193
1441590_at	Kcnj5	-0.759189858687623	7.08584666578026	-4.03370184480315	0.0003460425098797	0.0147234558849878	0.0726857572460098
1420551_at	Murc	0.677762733503856	6.68116743138095	4.03260612788624	0.0003470894662574	0.0147540829572817	0.069833591412551
1449051_at	Ppara	0.363753203554544	6.15961113667599	4.03112048047378	0.0003485139673505	0.0147867624096684	0.0659667681920295
1418806_at	Csf3r	-1.12920555233068	8.91032275171538	-4.0288216471877	0.0003507295003685	0.0148667774399644	0.0599841612975425
1422591_at	Tceb3	-0.506404047824161	9.31507488536485	-4.02702964950705	0.000352466144637	0.0149263620556574	0.0553212169549049
1454906_at	Rarb	-0.803069013084715	7.2823234775309	-4.02623823518291	0.0003532357964515	0.0149449227539966	0.0532620640013439
1420442_at	Cacna1s	0.577155717547538	6.78722347151762	4.02374777622805	0.000355668548289	0.0150206166767975	0.0467829501318819
1430156_at	4930520O04Rik	0.638457296528882	7.78726782377004	4.02372489656995	0.0003556909738325	0.0150206166767975	0.0467234320970533
1448151_at	Elavl1	-0.786295815121094	10.5159988981491	-4.02333096594259	0.0003560773034012	0.015021257818427	0.0456986945967293
1429076_a_at	Gdpd2	-0.457252915914033	9.30768074038502	-4.02303047546224	0.0003563722725819	0.015021257818427	0.0449170428264507
1444441_at	Rapgefl1	0.800745856815335	5.74458047371027	4.02112873783073	0.0003582446351497	0.0150720068002684	0.0399705138986688
1423891_at	Gstt3	-0.572372470040681	8.25545475105101	-4.02050418670641	0.0003588616420668	0.015081893908663	0.038346160735613
1460122_at	Tmem41b	0.498963425673631	9.0774328203565	4.02021423471874	0.0003591484458859	0.015081893908663	0.0375920676317003
1439389_s_at	Myadm	-0.296047160060907	12.2557646743982	-4.01811643573626	0.0003612301780887	0.0151411173438484	0.0321366595853609
1423227_at	Krt17	0.744950710378549	5.42571848988221	4.01664055155026	0.000362701848231	0.0151886871467671	0.0282990355501092
1448160_at	Lcp1	-0.411454658869278	9.72401958381015	-4.01548905286658	0.0003638541426036	0.0152228067584108	0.025305155521421
1448313_at	Tpp1	-0.383437209362776	10.4204106964824	-4.01372338794429	0.0003656280065276	0.0152686932614833	0.0207149128747295
1438711_at	Pklr	-0.386430293113751	10.4135334561239	-4.01320432914216	0.000366151087289	0.0152763924031657	0.0193656091210759
1440108_at	Foxp2	-0.740876746389758	7.69037792425886	-4.01177768197867	0.0003675925736084	0.0153125032907929	0.0156572601823219
1425568_a_at	Tmem33	-0.388946336277084	11.0198079846075	-4.011675886822	0.000367695640095	0.0153125032907929	0.0153926733593321
1419259_at	Rsu1	-0.308396258765803	10.9963515860634	-4.01069968516507	0.0003686854741689	0.0153323869438814	0.0128554163692236
1418918_at	Igfbp1	1.33351859554632	5.67390720030296	4.00955785870707	0.000369846562934	0.0153595302347023	0.0098878994462774
1456890_at	Ddx58	-0.603823451047324	7.32237533587233	-4.00823783871595	0.0003711933218428	0.0154012787566104	0.006457564055248
1442135_at	Ado	0.414629073182203	9.39369555132448	4.00730162293754	0.0003721514165657	0.0154268391898267	0.0040248108430889
1439260_a_at	Enpp3	0.563117057163205	10.2035954554723	4.00536166836708	0.0003741444339912	0.0154952140655995	-0.001015650386452
1435727_s_at	Lima1	-0.25890216288957	11.3634016041425	-4.0047580904711	0.0003747666538646	0.0155067439045397	-0.0025837499463445
1436676_at	Mapk8ip3	-0.539057177339794	7.27863341957362	-4.00399994973754	0.0003755496485622	0.0155248988999154	-0.0045533114519615
1431925_at	4933433H22Rik	0.383482857996772	4.60553046258139	4.00141468433657	0.000378231749132	0.0156214561516513	-0.011268747591509
1458976_at	C230035I16Rik	0.510699792416896	6.99236567797666	4.00068530744301	0.0003789918376604	0.0156275980357812	-0.0131631438292965
1429811_at	Asun	-0.58471642448489	6.34645220753871	-4.00060706559926	0.0003790734629197	0.0156275980357812	-0.0133663540907092
1460591_at	Esr1	0.40423366776265	9.00445323797898	3.99756874110176	0.0003822565424002	0.0157444313413647	-0.0212566506192893
1428099_a_at	Srsf1	-0.304197368035456	12.6139599180859	-3.99473333611278	0.0003852506701558	0.015844552751249	-0.0286184632233617
1418733_at	Twist1	-0.301992037885829	9.83536814295789	-3.99460191953565	0.0003853899995148	0.015844552751249	-0.02895963610057
1451418_a_at	Spsb4	-0.493335541709929	10.7712851767574	-3.99301130155447	0.0003870803141858	0.0158995530510909	-0.0330888168132244
1443686_at	H2-DMb2	-0.335309572685233	12.5158466082087	-3.99258396702609	0.0003875356706458	0.0159014929636731	-0.0341980812544316
1444289_at	Yipf5	-0.62015576893454	8.30869139003778	-3.9922344161839	0.0003879085333524	0.0159014929636731	-0.0351054118472147
1453106_a_at	Rnmt	0.285899871243553	10.6987280555162	3.99197519667212	0.0003881852675773	0.0159014929636731	-0.0357782545670071
1417676_a_at	Ptpro	-0.845925298355685	8.34698019630884	-3.99121845549624	0.0003889942474421	0.0159199445362782	-0.0377424181414474
1422492_at	Cpox	-0.384844865100174	10.2050418412165	-3.9905645182728	0.0003896946579466	0.0159199445362782	-0.0394396637630212
1419995_at	Anapc16	0.320781319428909	9.50627627716364	3.98903486104709	0.000391337855753	0.0159581633203609	-0.0434094691211726
1425097_a_at	Zfp106	0.642980748869023	6.80795679036594	3.98805530624227	0.0003923936851476	0.0159790559700843	-0.04595140877292
1420420_at	Hao1	1.00700462558967	4.32773950245403	3.9879023619231	0.0003925587906	0.0159790559700843	-0.0463482825559822
1434456_at	Rundc3b	0.740899188160636	8.19377500844383	3.98650741458492	0.0003940678019254	0.0160260161719028	-0.0499678195482032
1435353_a_at	Pisd-ps1	-0.498128490265283	9.79106629163235	-3.98561892899276	0.0003950319015312	0.0160392837312494	-0.0522730289208138
1435353_a_at	Pisd-ps3	-0.498128490265283	9.79106629163235	-3.98561892899276	0.0003950319015312	0.0160392837312494	-0.0522730289208138
1453257_at	Agpat5	0.407203075626924	10.5412455827526	3.98555137241083	0.0003951053019981	0.0160392837312494	-0.0524483010636372
1455591_at	Zfp618	-0.629994319150807	8.21434866734352	-3.98448004618357	0.0003962710905802	0.0160702733711474	-0.0552276902983824
1434112_at	Adgrl2	-0.449981729223203	10.9778463125928	-3.98419547173765	0.0003965813232985	0.0160702733711474	-0.0559659388012257
1417429_at	Fmo1	-0.62678192470497	10.0883249699804	-3.98337722230383	0.0003974746762472	0.0160920155955356	-0.0580885738441106
1438196_at	Gpd1l	-0.589897565016592	7.04072626968964	-3.98230498083637	0.000398648320945	0.0161195153003625	-0.0608699065827567
1453201_at	Rassf10	-0.370829313524966	5.69026564205906	-3.98210395060315	0.0003988687407198	0.0161195153003625	-0.0613913437672879
1446966_at	Slc25a48	-0.524165563453944	7.45767213291985	-3.98122229453505	0.000399836845059	0.0161441732757474	-0.0636781166584965
1457592_x_at	Zfp787	0.447707113950439	6.07596814213126	3.9804633345877	0.0004006720671941	0.0161613229283393	-0.0656465342432142
1417483_at	Nfkbiz	0.558454118472223	10.634770274259	3.9800784404197	0.0004010962898294	0.0161613229283393	-0.0666447443167275
1425548_a_at	Lst1	-0.484724732933757	12.5341298174768	-3.97956784945502	0.0004016597324495	0.0161613229283393	-0.0679689023820984
1454287_at	Gm41918	0.559144277871685	5.4886142525979	3.9795359774922	0.0004016949292181	0.0161613229283393	-0.0680515569926596
1417793_at	Irgm2	-0.819174327537028	9.12565547612757	-3.97920758394621	0.0004020577560795	0.0161615034375601	-0.0689031798044892
1444013_at	5930412G12Rik	-0.470380198297431	5.46956728250488	-3.97814025505185	0.000403239218588	0.0161945609951373	-0.071670944906967
1451483_s_at	Ccsap	0.485116463499825	6.75278546119024	3.97690863115332	0.0004046067742211	0.0162350268008438	-0.0748644916384862
1422914_at	Sp5	-0.465454664911525	7.57744212353886	-3.97615929720285	0.0004054410337761	0.0162540409460796	-0.076807343556923
1435651_a_at	Smarcad1	0.631718721400053	8.01099352793483	3.97444113380777	0.0004073602949973	0.0163020023643975	-0.0812617540859328
1434215_at	Pds5a	-0.396841150855559	11.005360528335	-3.97337002913674	0.0004085612671182	0.0163216789741301	-0.0840383590746221
1419585_at	Rp2	0.606514435970903	7.14399861913766	3.97335711815254	0.0004085757646569	0.0163216789741301	-0.0840718266752107
1417061_at	Slc40a1	-0.362459192962631	12.1180095885093	-3.97288154194821	0.000409110133081	0.0163285629310525	-0.0853045843012987
1423852_at	Shisa2	-0.907297967477393	10.2848143732681	-3.97141306686917	0.0004107644721216	0.0163800958949249	-0.0891108027541065
1455132_at	Rasal3	-0.475465322273356	8.6345023945908	-3.97076383952205	0.0004114979601123	0.0163929345234137	-0.0907934409046725
1428192_at	Kbtbd7	-0.631740929678881	8.32855735693108	-3.97039368260577	0.0004119167326168	0.0163929345234137	-0.0917527615645799
1451814_a_at	Htatip2	0.441695043680334	9.19982466238894	3.97016395515715	0.0004121768419669	0.0163929345234137	-0.0923481239600088
1456097_a_at	Itgb3bp	-0.45505849207207	8.63081167286599	-3.96940525760671	0.00041303702289	0.0164126720434915	-0.0943142966822457
1427313_at	Ptgir	-0.324853538204429	10.2521592194937	-3.96758463973864	0.0004151083487531	0.0164568905897584	-0.0990320065484855
1416564_at	Sox7	-0.663454059164972	6.14638648603085	-3.96753716919178	0.000415162492167	0.0164568905897584	-0.0991550071572496
1436556_at	Tmem139	-0.815051340327526	6.43968272864872	-3.96746529357833	0.0004152444844048	0.0164568905897584	-0.0993412427608211
1420666_at	Doc2b	0.416565430752359	4.30220548630243	3.96685970205207	0.0004159359444292	0.0164698217995623	-0.100910341463178
1417679_at	Gfi1	-0.317735674266354	9.88763478581188	-3.96623928178939	0.0004166455058522	0.0164834464556528	-0.102517790167925
1439069_a_at	Pisd-ps3	-0.397919547986422	10.0078635796937	-3.96502733613595	0.0004180350055362	0.016523923562394	-0.105657614777236
1454777_at	Slco2b1	-0.527231523768081	8.16520083265434	-3.96310184033978	0.0004202519358411	0.0165970074941974	-0.110645486282087
1454717_at	Ankrd27	-0.545668760201659	9.30897353173502	-3.96273989954796	0.000420669942725	0.0165989808283819	-0.11158299223451
1436055_at	Lrrc15	0.625960281695448	6.69710919932904	3.96180578539219	0.0004217506383032	0.0166270765193303	-0.114002438225649
1438296_at	Slc2a4rg-ps	-0.631347248084709	7.67963090181261	-3.96148763518039	0.0004221193333778	0.0166270777770079	-0.114826440391942
1457195_at	Plekhm1	0.647969663918363	5.57073391032158	3.96014785622804	0.0004236754326067	0.0166467572139436	-0.118296228818289
1434010_at	Fam117b	0.400305090589181	11.4531847194008	3.96006505200881	0.0004237717905683	0.0166467572139436	-0.118510665823939
1449526_a_at	Gdpd3	0.269100981261756	6.902881718301	3.95990762941016	0.0004239550399756	0.0166467572139436	-0.118918337492103
1458694_at	Kif16b	-0.545861574638142	7.32952100564391	-3.95978714596312	0.0004240953424274	0.0166467572139436	-0.119230345991104
1418382_at	Apcdd1	-0.378210597274912	8.62815081798711	-3.95887429045793	0.000425159837772	0.0166740294290071	-0.121594221832217
1460672_at	2410002F23Rik	0.539425975593356	8.26410239499546	3.95663333656392	0.0004277841632579	0.0167623749323173	-0.127396591315498
1426978_at	Klhl2	0.549645721500159	11.2675941698264	3.95473941651799	0.0004300144543911	0.0168351405447026	-0.132299662636072
1430040_at	Hspa12a	0.8670622329041	6.26349236386882	3.95436240064636	0.0004304597880033	0.0168379591489499	-0.133275618003494
1460255_at	Tnfsf13b	-0.431379438760199	9.34043549836489	-3.95295411365206	0.0004321272651217	0.0168784774955546	-0.136920915349036
1452003_at	Rbm14	-0.82349006530876	7.69767615893222	-3.95285563247116	0.0004322441078327	0.0168784774955546	-0.137175815997734
1448797_at	Elk3	-0.480714938964738	10.1489512766894	-3.95102560943626	0.0004344209727289	0.0169488064801453	-0.141912161447064
1419372_at	Gosr2	0.633193503979942	8.0205179414476	3.95020767840164	0.0004353973942746	0.0169621524728481	-0.144028869976457
1428948_at	Kcnma1	-0.412727083009402	10.110198100968	-3.95010908777589	0.0004355152338874	0.0169621524728481	-0.144284002186826
1434196_at	Dnaja4	-0.317653164415453	9.91799689072884	-3.94887171456399	0.0004369968528854	0.0170051726160359	-0.147485910768015
1443387_at	BB045044	-0.481297468023857	6.00556681905638	-3.94199155636591	0.0004453255730193	0.0173143350592639	-0.165284104392059
1444507_at	Usp53	0.719140079801394	5.96857668909572	3.94137730475383	0.0004460766653203	0.0173285992098309	-0.166872661161064
1452336_at	Zfp395	-0.42112566803734	7.839303111735	-3.93967870663786	0.0004481601354567	0.0173945527273969	-0.171265139094766
1434273_at	Fam174b	-0.418324441485281	8.80009037852657	-3.93857557051759	0.0004495183234923	0.0174322664727657	-0.17411748763111
1456888_at	Pfkfb4	0.375796530210136	8.62545031600172	3.9379664488392	0.0004502700043351	0.0174423147507721	-0.175692375815673
1421087_at	Per3	-0.752403843286193	10.4400814524967	-3.93773907190962	0.0004505509120562	0.0174423147507721	-0.176280241983053
1449928_at	Dynlt3	0.620058876445002	7.51930046825847	3.93615712186028	0.0004525100526389	0.0175024349954714	-0.180369979113886
1430053_a_at	Ola1	0.563035258452914	9.38070856474717	3.93585913930716	0.0004528800168447	0.0175024349954714	-0.181140284353233
1435777_at	Itpripl2	-0.514890789570608	11.2747137978552	-3.93437421659282	0.0004547280623859	0.0175568992570542	-0.184978654014077
1422216_at	Mid2	0.376035965335481	5.03788774806647	3.93410183486945	0.0004550678528524	0.0175568992570542	-0.185682685754291
1418353_at	Cd5	-0.485861003801215	5.97812761522177	-3.93269672403274	0.0004568246520337	0.0175945761156069	-0.189314281169425
1433434_at	AW551984	0.412031995735779	4.69651970603837	3.92977398211225	0.0004605002322312	0.0177210076568792	-0.196867056021686
1422845_at	Canx	-0.484133199471089	8.12500850359095	-3.92779367037496	0.0004630070702413	0.0178022863384094	-0.201983511903628
1441921_x_at	Esrrb	-0.432549667405658	5.70444411126363	-3.92584869141814	0.000465482183816	0.0178822078128502	-0.207007933316291
1455412_at	Sfmbt1	-1.00480553492899	7.46219351203206	-3.9248328220114	0.0004667800891051	0.0178920120336113	-0.209631911853064
1437710_x_at	Fam71e1	0.916498360729223	8.98291478398723	3.92460068431769	0.0004670771721011	0.0178920120336113	-0.210231492337804
1427221_at	Slc6a20a	-0.551955115864137	10.5615799660383	-3.9245064931498	0.0004671977679698	0.0178920120336113	-0.210474772458886
1451451_at	Gca	-0.905148497976849	9.78205630734639	-3.92440774443337	0.0004673242317375	0.0178920120336113	-0.210729822100795
1440837_at	H2-Ob	-0.47017632149431	10.297436465111	-3.92304714486067	0.0004690701158847	0.0179436228129917	-0.214243803869389
1438511_a_at	Rgcc	0.391659065418833	10.073179817356	3.92058602823379	0.0004722443873675	0.0180497407751401	-0.220599135338493
1450606_at	Pnmt	0.682152165703826	6.63510646230915	3.91995222767747	0.0004730652422567	0.0180609547082897	-0.222235602883985
1446582_at	Poln	0.50253410118177	7.35442784694773	3.91974132797223	0.0004733386946009	0.0180609547082897	-0.222780126543542
1420526_at	Dcbld2	-0.633050559656527	7.67134697491729	-3.91622801304185	0.0004779168767996	0.0182202274391723	-0.231849891856522
1456532_at	Pdgfd	-0.392193285260909	11.4643367904775	-3.91446661250439	0.0004802284308828	0.0182928905922713	-0.236396100587455
1451999_at	Ldb3	0.425302456928754	7.15641579459735	3.91395211642199	0.0004809056863841	0.0182952164696897	-0.237723908929705
1435880_at	Ankrd50	-0.645572269699606	9.97241980611838	-3.91364481316647	0.000481310649977	0.0182952164696897	-0.238516970260791
1433547_s_at	Nudcd1	-0.364540802295374	9.37644327979299	-3.91349633028266	0.0004815064399796	0.0182952164696897	-0.238900155174624
1427931_s_at	Pdxk	0.704882305230235	7.2350165536054	3.91047492706697	0.0004855074437928	0.0184306708246912	-0.24669644080311
1451730_at	Zfp62	-0.588185966440492	6.65535568896681	-3.90988127661189	0.0004862973832372	0.0184306708246912	-0.248228055013088
1428018_a_at	AF251705	-0.607797591840798	9.41280271537013	-3.90863427676544	0.0004879607982324	0.0184781863653065	-0.251445077816681
1429059_s_at	Tmem107	-0.756779889663295	8.19970028743919	-3.90780452361226	0.0004890707174432	0.0185046798887656	-0.253585511709065
1429138_at	Npas3	1.03432191267494	8.26217140780044	3.90726833204761	0.0004897892676162	0.0185163334105285	-0.254968600157572
1438937_x_at	Ang	-0.707017341022486	5.42695496304476	-3.90602057086179	0.0004914653933655	0.0185641379448748	-0.258186936823012
1415850_at	Rasa3	-0.310486836041807	10.3569386673639	-3.90523713334631	0.0004925206569759	0.0185773918672498	-0.260207489625924
1433466_at	AI467606	-0.428581010242169	9.19199969327488	-3.90514856906729	0.0004926400894266	0.0185773918672498	-0.260435896807644
1423120_at	Ide	-0.38563031249568	9.61920664982844	-3.90459416309002	0.000493388372099	0.0185900659733009	-0.261865673590518
1428562_at	Mir22hg	0.514525787450691	7.62334412375069	3.90393791986108	0.0004942755420077	0.0186079475960698	-0.263558002512355
1446645_at	Ccdc169	0.508556405327161	5.92783050906503	3.90340733465188	0.0004949939768149	0.0186194523338868	-0.264926219801476
1450912_at	Ms4a1	-0.575990391067625	10.5325037678239	-3.90306355132176	0.0004954600193364	0.0186214519434106	-0.265812701964706
1444112_at	Gm15417	0.69679062200963	9.37065377231274	3.90230551073286	0.0004964891583208	0.0186445941127626	-0.26776730718252
1423547_at	Lyz2	-0.387613385098975	13.956916209849	-3.90001647224874	0.0004996095360663	0.0187279037304122	-0.273668885913934
1455265_a_at	Rgs16	0.782973925859176	5.96586333077882	3.89993756424815	0.0004997174434836	0.0187279037304122	-0.273872307060272
1432107_at	Smco1	0.43684013160737	4.88173397352587	3.899765113256	0.0004999533511766	0.0187279037304122	-0.274316873321339
1418745_at	Omd	-0.403840397562468	12.6097194749588	-3.89826953655992	0.0005020038293574	0.01878910764137	-0.278172111699322
1435691_at	Hykk	-0.686658146101468	7.84027801658728	-3.89789719361781	0.0005025155998472	0.0187926667236423	-0.279131852611335
1450436_s_at	Dnajb5	0.791480221267492	8.17931071827508	3.89652770162447	0.0005044023064393	0.0188319937274165	-0.282661577191729
1435581_at	Bace2	-0.543325476136531	7.2844272765889	-3.89540680171395	0.0005059516908223	0.0188742160527551	-0.285550299859712
1451689_a_at	Sox10	-0.42292493813199	11.6358008263747	-3.89492716484335	0.0005066160990596	0.0188833823832139	-0.286786316613036
1431726_a_at	Tmem80	-0.483170786638073	7.06735081628906	-3.89450335557887	0.0005072038833097	0.0188896798853454	-0.287878427831171
1418517_at	Irx3	-0.326278905899298	10.1816296729923	-3.89265834507689	0.0005097705249254	0.0189539657416846	-0.292632399812724
1425988_a_at	Hipk1	0.568201987322343	8.08568920753943	3.89213232380665	0.000510504611111	0.0189609603708379	-0.293987653672931
1436072_at	Zfp950	-0.808591729448908	6.39712851836078	-3.89192124689676	0.0005107994689822	0.0189609603708379	-0.294531461551857
1446072_at	4632415L05Rik	-0.44319897855949	5.54419303278731	-3.89127080685647	0.0005117091305993	0.0189644283985638	-0.296207165628714
1429229_s_at	Cep128	-0.475783988716377	8.10441156539998	-3.89125313168847	0.0005117338719995	0.0189644283985638	-0.296252700299141
1456052_at	Cdkl3	0.565621576999325	5.18510517686527	3.88980814678687	0.0005137605000966	0.0190239017363384	-0.299975048162538
1459902_at	Arl14ep	0.534059651278589	8.48683262184382	3.88815004067705	0.0005160957092681	0.019079043101394	-0.304245883929203
1449462_at	Pbld1	0.493384485945811	6.83071137955845	3.88598979861577	0.0005191536843216	0.0191763720856588	-0.309809248432505
1449462_at	Pbld2	0.493384485945811	6.83071137955845	3.88598979861577	0.0005191536843216	0.0191763720856588	-0.309809248432505
1434167_at	Slc35e4	0.508719690417369	7.44295219423882	3.88543063529945	0.0005199481020716	0.0191899994693407	-0.311249131025891
1429443_at	Cpne4	-0.664175006441948	6.17221642401939	-3.88416278144827	0.0005217537811219	0.0192408972055431	-0.314513702593582
1418555_x_at	Spic	-0.648376065027682	8.01459409298695	-3.88228365139591	0.0005244413257238	0.0192746752113518	-0.319351633542052
1427035_at	Slc39a14	0.751414603531984	8.01604967212668	3.88215189635143	0.0005246302697248	0.0192746752113518	-0.319690817593745
1425398_at	Hist1h2bq	-0.926483991050486	8.76056799886392	-3.8821282019307	0.0005246642558923	0.0192746752113518	-0.319751815030666
1425398_at	Hist1h2br	-0.926483991050486	8.76056799886392	-3.8821282019307	0.0005246642558923	0.0192746752113518	-0.319751815030666
1423530_at	Stk32c	0.67260726213198	5.8543339805272	3.8820289992018	0.0005248065710192	0.0192746752113518	-0.320007195093937
1445170_at	2700012I20Rik	-0.714110632541675	7.50635506728809	-3.88081919882171	0.0005265451773017	0.0192914005211107	-0.323121452461624
1430570_at	Kynu	-0.472018748760543	6.04804293425138	-3.87977597203282	0.000528048921746	0.0193307909250554	-0.325806676991839
1441007_at	A330102I10Rik	-0.542652534466798	7.02771204121134	-3.87661356862294	0.000532633027312	0.019482791698948	-0.333945214701242
1426491_at	Herc2	-0.514786431159263	11.0750029199057	-3.87581941773404	0.0005337902985252	0.0194954746073994	-0.335988662561197
1442033_at	C1qtnf9	-0.70078204093692	6.52105676999406	-3.87578241121679	0.000533844285939	0.0194954746073994	-0.336083881716341
1435227_at	Bcl11b	-0.755290266165794	8.63539332258055	-3.87261227019792	0.000538488956046	0.0196291819182673	-0.344239726489784
1453831_at	Tmem138	0.743130325158778	5.47899196953382	3.87228321658473	0.0005389733197433	0.0196291819182673	-0.345086166419199
1435937_at	Sptlc2	-0.896482888892597	8.24131930865943	-3.87209775841749	0.0005392465000051	0.0196291819182673	-0.34556321925015
1438475_at	AB124611	-0.362296444084562	10.4542839013482	-3.87070989703026	0.0005412951239296	0.0196878640196376	-0.349132980545617
1435745_at	5031439G07Rik	-0.272017894295022	11.7331320756447	-3.87039279530805	0.0005417642649014	0.0196890492436095	-0.349948551853408
1449937_at	Endou	0.487709214586438	8.69260330930053	3.86818728635113	0.0005450382531089	0.0197920855502968	-0.355620445708787
1416706_at	Rpe	-0.594523383364422	7.63697222401543	-3.86761744516749	0.0005458872984133	0.0198045848432265	-0.357085739013539
1429621_at	Cand2	-0.70488562175767	6.62161743800201	-3.8673143839301	0.0005463393765608	0.0198045848432265	-0.357865005217904
1453294_at	Rab10os	0.465937093603385	10.0545315977003	3.86707293447701	0.0005466998099779	0.0198045848432265	-0.358485834423832
1421968_a_at	Nipa2	0.56573179976485	8.00526005194632	3.86641477586499	0.0005476834835664	0.0198242959810052	-0.360178069605488
1423520_at	Lmnb1	0.536187845822846	9.42595816736078	3.86463328384275	0.0005503547611364	0.0199039613143238	-0.364758130464867
1424265_at	Npl	-0.434240963760365	6.7338195956906	-3.86435909370959	0.0005507670277882	0.0199039613143238	-0.365462990852684
1449878_a_at	Slc12a6	-0.355524024321071	10.3657085243112	-3.86377642155123	0.0005516441242448	0.0199196970757154	-0.366960813849373
1431067_at	Tceanc2	-0.778781762962722	8.67341476411884	-3.86310472595319	0.0005526569218274	0.0199403038650705	-0.368687393743395
1460362_at	Rtfdc1	0.496297033328688	10.3067690678841	3.86243955046135	0.0005536616792398	0.0199605878460403	-0.370397121256254
1440266_at	5830428M24Rik	-0.79510405596124	7.89855780011612	-3.86122352823795	0.0005555031161859	0.0200109792676525	-0.373522474084494
1448717_at	Gcdh	-0.592327845475762	9.47578280734253	-3.86082259222636	0.0005561115695051	0.0200169097336396	-0.374552869971251
1429657_at	Zfand5	0.833483005366868	6.19448588727569	3.86027828277328	0.000556938646286	0.0200306936891126	-0.375951678462904
1451583_a_at	Mmgt2	-0.6947034090885	6.64885655189995	-3.8582207132745	0.0005600759931405	0.0201274799734103	-0.381238820423007
1436602_x_at	Cacna1b	1.0606535320783	6.2811387289664	3.85744851522864	0.0005612578794303	0.0201430549007601	-0.383222836329987
1438283_at	3110057O12Rik	0.393962202484212	5.35261284973617	3.85729003782445	0.0005615007379912	0.0201430549007601	-0.383629998422123
1451651_at	Vsig4	-0.565381427797028	6.97148348437864	-3.8570627326473	0.0005618492509069	0.0201430549007601	-0.384213984493152
1424686_at	Heatr6	-0.638645898113225	8.05105505473234	-3.85546752344005	0.0005643010405951	0.020214885807689	-0.388312046590804
1437234_x_at	Prmt2	-0.401153333094111	11.674712133352	-3.85501474732078	0.0005649988470764	0.0202238198428545	-0.389475122618621
1427048_at	Smo	-0.794589996948969	5.01716475900433	-3.85470731186611	0.0005654731389864	0.0202247454729804	-0.390264827929349
1444550_at	Ccdc167	-0.434565701946647	6.67216883974075	-3.85298832278709	0.0005681322643846	0.0203037505990604	-0.394680006296898
1451340_at	Arid5a	0.597016597776048	8.9548025978087	3.85256055498696	0.0005687958800033	0.0203113721172044	-0.395778620184675
1417932_at	Il18	-0.490152376875207	10.0011709330835	-3.85085836837511	0.0005714440711125	0.0203897935532028	-0.400149876500619
1439154_at	Nup98	0.683969537739191	6.46666499285951	3.85048986636111	0.0005720189555523	0.020394171473808	-0.401096118234191
1419478_at	Sectm1b	0.579094848026966	4.59429847884595	3.85018029181142	0.0005725023464843	0.0203952830401194	-0.401891023546427
1450332_s_at	Fmo5	-0.399551969793754	10.4741661482437	-3.84879175549314	0.0005746754167762	0.020456539835854	-0.40545616783804
1430160_at	Ankib1	0.628668870781302	6.15095673590312	3.84714856884962	0.0005772574298398	0.0205278690879177	-0.409674615249547
1449524_at	Eda	0.447193212875404	6.35733941320693	3.84690548478709	0.0005776403598869	0.0205278690879177	-0.41029862089064
1436202_at	Malat1	0.426545967276945	10.0692728523923	3.84649052240595	0.0005782946231683	0.0205278690879177	-0.41136381556537
1417057_a_at	Lamp3	-0.690136414540257	9.87245924848314	-3.84636045481806	0.0005784998472482	0.0205278690879177	-0.411697687254467
1417057_a_at	Ppid	-0.690136414540257	9.87245924848314	-3.84636045481806	0.0005784998472482	0.0205278690879177	-0.411697687254467
1438474_at	Ankrd35	-0.34792319221577	9.48706845497193	-3.84388281080855	0.0005824227539194	0.0206508243903482	-0.418056890575643
1424959_at	Anxa13	0.663986693923157	4.81208490742767	3.84310444377208	0.0005836605149914	0.0206784547420507	-0.42005440468576
1428515_at	Zswim7	0.519178061419488	9.32885378849577	3.84073899249891	0.0005874378528912	0.020795945528453	-0.426124044888859
1449070_x_at	Apcdd1	-0.372200015129063	9.83585151834764	-3.84008682854594	0.0005884834720963	0.0208166220196216	-0.427797258730909
1439479_at	Lct	-0.60002149231303	6.78620472656882	-3.83951882306474	0.0005893956405083	0.0208224504905608	-0.42925447901912
1428317_at	Fundc2	0.462546851942851	7.18304364992169	3.83940934472406	0.0005895716120805	0.0208224504905608	-0.429535338236578
1441641_at	Appbp2os	-0.483936643805301	6.18537354539872	-3.83855529157894	0.0005909461494835	0.0208546653269631	-0.431726265708315
1420401_a_at	Ramp3	0.786191179981635	6.68986169526734	3.83762785733495	0.0005924423337675	0.0208817950258706	-0.434105263805697
1453370_at	Troap	0.62105614458728	5.6190502677091	3.83750493929188	0.000592640908918	0.0208817950258706	-0.434420551952816
1446269_at	Hbp1	0.727576800042595	5.66113140413826	3.83608802269557	0.0005949346490581	0.020946251059462	-0.438054749031765
1448389_at	Wdr5	-0.454064783808538	6.95430793185311	-3.83555817041865	0.0005957946128374	0.0209601660168343	-0.439413637447942
1436573_at	Scrn3	-0.955228327812849	8.83634025248011	-3.83468669601605	0.0005972116793976	0.0209907696876991	-0.441648538334705
1455959_s_at	Gclc	0.31646522805086	10.2452990343024	3.83445108642853	0.0005975953588391	0.0209907696876991	-0.442252732526354
1424090_at	Sdcbp2	0.562886339685816	5.81621260707156	3.83354185643352	0.000599078256765	0.0210264812905517	-0.444584238852531
1422411_s_at	Ear-ps2	-0.367681565988464	13.2464086437594	-3.83317063035294	0.0005996847362233	0.0210314006908318	-0.445536109886735
1422411_s_at	Ear1	-0.367681565988464	13.2464086437594	-3.83317063035294	0.0005996847362233	0.0210314006908318	-0.445536109886735
1422411_s_at	Ear12	-0.367681565988464	13.2464086437594	-3.83317063035294	0.0005996847362233	0.0210314006908318	-0.445536109886735
1422411_s_at	Ear2	-0.367681565988464	13.2464086437594	-3.83317063035294	0.0005996847362233	0.0210314006908318	-0.445536109886735
1422411_s_at	Ear3	-0.367681565988464	13.2464086437594	-3.83317063035294	0.0005996847362233	0.0210314006908318	-0.445536109886735
1430226_at	Xlr4c	0.371470486427343	5.05517344627746	3.83265915127486	0.0006005213321552	0.0210443765357686	-0.446847559149333
1431970_at	Dcstamp	-0.514860109822696	7.77314394147569	-3.83222633297275	0.0006012301576128	0.0210513172167103	-0.447957275793798
1450966_at	Crot	-0.485472791756248	9.03946973286707	-3.83196843191594	0.0006016529099651	0.0210513172167103	-0.448618497443603
1420360_at	Dkk1	-0.55541522233706	9.66367578627203	-3.83048466848244	0.0006040907458599	0.0211202300225022	-0.452422378814147
1422124_a_at	Ptprc	-0.312982736265858	11.9041467220816	-3.82865157220201	0.0006071158619562	0.0212095526646687	-0.457121181867864
1439543_at	1110064A23Rik	-0.470655345271205	10.4232143652911	-3.82652883560452	0.0006106374514769	0.0213160678785313	-0.462561521132828
1453030_at	Msl2	-0.622015262676771	9.11039261836599	-3.82504441303444	0.0006131119305224	0.0213858941829009	-0.466365355234044
1444108_at	Dnajc25	0.774367733743653	9.7026396811402	3.82222471031828	0.0006178392652573	0.0215252251318255	-0.473589535741538
1454724_x_at	Abhd17b	0.250677637896005	11.5855928909917	3.82190850079908	0.0006183716161902	0.0215252251318255	-0.47439956878894
1440007_at	LOC105244220	0.811362377758057	8.07756380920029	3.82180960135185	0.0006185382091493	0.0215252251318255	-0.474652914785803
1454086_a_at	Lmo2	-0.488893765957503	12.4831853778051	-3.82095953202944	0.0006199719319334	0.021558484273039	-0.476830409496523
1418176_at	Vdr	0.422530182551022	11.9558878016715	3.81818689965229	0.0006246708263541	0.0217051455619388	-0.483931556178242
1449703_at	Zfand2a	0.364774274858791	10.4773254160409	3.81733061275806	0.0006261290252723	0.0217390647950808	-0.486124304065831
1422412_x_at	Ear3	-0.59448878867204	11.3755458463993	-3.81410673289709	0.0006316489421822	0.0219138453395073	-0.494378466064706
1416314_at	Mllt11	0.395361739481995	5.92342150262114	3.8134210719492	0.0006328290400084	0.0219379112478242	-0.496133685089291
1460608_at	Cacna1b	1.18481500120389	6.59752119210764	3.81305565607065	0.000633458839722	0.0219428779802648	-0.497069068944037
1418914_s_at	Bhmt2	-0.86207112608538	5.20973906808627	-3.81123641202439	0.00063660345045	0.0219876632684303	-0.501725497619677
1426029_a_at	Nfat5	0.332719981209587	4.65374910279912	3.81120847789612	0.0006366518539004	0.0219876632684303	-0.501796990513822
1424933_at	Myo5c	-0.331720402224685	8.32215684552352	-3.81117965122553	0.0006367018076887	0.0219876632684303	-0.501870767547161
1443992_at	Nipbl	0.352830435135205	8.51933672564503	3.80906819675463	0.0006403711723359	0.0220805659354153	-0.507274187233382
1424729_at	Adig	0.921679658325264	8.00833575037116	3.8084513566202	0.0006414470303515	0.0220864676608	-0.508852557597981
1436231_at	2900052N01Rik	0.694444012437691	4.66028143939196	3.80830034918699	0.0006417106777434	0.0220864676608	-0.509238942672736
1430358_at	Becn1	1.03612278288943	6.4620009722315	3.80812814309215	0.000642011465451	0.0220864676608	-0.50967956299392
1423352_at	Crispld1	0.622177810995171	8.6295373624339	3.80772564539515	0.0006427150340217	0.0220938191687617	-0.510709400516733
1441764_at	Prdm10	-0.509636924975431	5.70904592409708	-3.80660895412406	0.00064467095996	0.0221273249354334	-0.513566399934796
1420468_at	Asb17	-0.672440721503586	7.35679544654303	-3.80542489327999	0.0006467512316375	0.0221633984392078	-0.516595462056766
1431083_a_at	1810014B01Rik	-0.381402736364481	6.97698628615821	-3.80517723290711	0.0006471871728499	0.0221633984392078	-0.51722898738536
1438324_at	9330182L06Rik	0.755237483180598	6.31052962926092	3.80491378786917	0.0006476512136004	0.0221633984392078	-0.517902875732007
1457032_at	Ak5	0.455810296817448	8.51964994457788	3.80489312963714	0.0006476876154159	0.0221633984392078	-0.517955718525981
1455186_a_at	Urah	0.783897910227309	10.6113636847014	3.80240689012951	0.0006520832230236	0.0222959633988728	-0.524314717516194
1434208_at	Rnf169	0.539029327681154	5.06126908648787	3.80214365684716	0.0006525503134412	0.0222959633988728	-0.524987903682292
1440284_at	Stap1	-0.482498703559563	8.56021690991978	-3.80147168859675	0.0006537441586439	0.0223091676955541	-0.526706309092185
1422936_at	Mas1	-0.517028014528586	6.36906609716883	-3.80120788302866	0.0006542134283745	0.0223091676955541	-0.527380904393072
1460167_at	Aldh7a1	-0.493451217531863	10.3273519693986	-3.80109141075938	0.0006544207193015	0.0223091676955541	-0.527678738731069
1434873_a_at	Acap1	-0.412072733292256	11.7932053499836	-3.79968244890723	0.0006569333948034	0.0223779101503238	-0.531281395364204
1450545_a_at	Dntt	-0.921068705466176	7.89582782297702	-3.79926248949646	0.0006576841498637	0.0223865757305691	-0.532355129228417
1444480_at	Prkag3	0.839926984562018	7.39218732549638	3.79824981560512	0.0006594979366272	0.0224313849470768	-0.534944129221783
1421802_at	Ear1	-0.481845481037541	13.1492212962595	-3.79714884357728	0.0006614754107956	0.0224816899037634	-0.537758614655985
1420842_at	Ptprf	-0.347208476835262	10.2408219806622	-3.7965312443361	0.0006625872227748	0.0224927158880543	-0.539337305725185
1426168_a_at	Trac	-0.914665059520451	6.43643989450474	-3.79641468218436	0.0006627972642563	0.0224927158880543	-0.539635249378175
1419728_at	Cxcl5	0.955021632373952	7.53885675502508	3.79604056275343	0.0006634718551617	0.0224986798042491	-0.54059151294534
1425469_a_at	LOC105247125	0.971507675879832	8.28913978729663	3.79570146212627	0.0006640838808987	0.0225000976441805	-0.541458240307136
1452007_at	Vamp7	-0.40746638593335	9.43798732470683	-3.79546475327258	0.0006645114312775	0.0225000976441805	-0.54206324336512
1454984_at	Lifr	-0.374422706395148	11.8216941917848	-3.79354971393294	0.0006679803204204	0.0225836435017105	-0.546957426336198
1432001_at	Mss51	0.731468708115793	9.3293705549419	3.79320524678894	0.0006686061578201	0.0225878699055037	-0.547837679657174
1416382_at	Ctsc	-0.266757248204515	11.205249152598	-3.79146263496489	0.0006717809602987	0.022678138540744	-0.552290355632948
1438829_at	Rnf165	0.556908203955902	5.74915249764953	3.79055370962642	0.00067344273022	0.022717233040879	-0.554612549635068
1427763_a_at	Camk2d	0.692231959738127	7.0469731299802	3.78942397076177	0.0006755137996291	0.0227434069413421	-0.557498638857635
1420671_x_at	Ms4a4c	-0.578049173094057	9.52237785550735	-3.78933741218308	0.0006756727372934	0.0227434069413421	-0.557719754135825
1422941_at	Wnt16	-0.418904949748921	5.35425820903865	-3.78930542766567	0.0006757314760514	0.0227434069413421	-0.557801458675971
1422466_at	Nxn	-0.341389365035481	9.08596102801079	-3.78898307235545	0.0006763237515964	0.0227463665329974	-0.558624903488818
1440867_at	Spry4	0.375493217243421	7.30914091491735	3.78726955006805	0.000679480581011	0.0228280127772701	-0.56300164400816
1433978_at	4930430F08Rik	-0.424613681136137	10.3852608238786	-3.78711627085391	0.0006797636673216	0.0228280127772701	-0.56339312336071
1419638_at	Efnb2	-1.08054675368522	8.66435126903586	-3.78626937871575	0.0006813298394408	0.0228635841433211	-0.565556014641817
1424247_at	Erc1	-0.571862422804884	8.7634190264944	-3.78445159054194	0.0006847034009808	0.0229597086153439	-0.570197950921743
1437556_at	Zfhx4	-0.755764573377619	9.37182316901598	-3.78411218202698	0.0006853350984567	0.022963817440934	-0.571064588583484
1421618_at	Myo1f	-0.45926632733888	9.05147331272971	-3.783373913414	0.0006867111066072	0.0229902354510518	-0.572949577018091
1444969_at	Pid1	0.518089275318355	5.39761515845184	3.78299414268163	0.0006874199844107	0.0229902354510518	-0.573919181149438
1426143_at	Trdn	0.686882802203097	9.66224053064954	3.78286951405689	0.0006876527709689	0.0229902354510518	-0.574237367206996
1420717_at	A930018P22Rik	0.550073022296	4.8431050063755	3.77998572502884	0.0006930607558617	0.0231390529101608	-0.581598919037462
1455900_x_at	Tgm2	0.22587415348461	13.5654749492492	3.77994889206568	0.0006931300964862	0.0231390529101608	-0.581692931777757
1456317_at	Aldh3b2	0.44813108945366	7.38000116650338	3.77827302745304	0.00069629219581	0.0232216811312664	-0.585970098624439
1449391_at	Zfp37	0.528165909116139	6.1504619371319	3.77809179919278	0.0006966349874859	0.0232216811312664	-0.586432594221915
1433601_at	Adra2a	-0.754236430468966	7.14631815499867	-3.77499134895779	0.0007025250175977	0.0234007243860245	-0.594343814412826
1420928_at	St6gal1	-0.436679053215021	10.277917027047	-3.77471362830785	0.0007030549764771	0.0234010940915846	-0.595052350500905
1427038_at	Penk	0.494044298384217	9.84536251413483	3.77433096682347	0.0007037858267909	0.0234081449661488	-0.596028588820201
1424361_at	Tti2	0.43347663303205	9.79970891715008	3.77405355762129	0.0007043161175108	0.0234085196874419	-0.596736288926101
1420638_at	Prps2	-0.477077195687601	6.85931631122736	-3.7705594303089	0.0007110288828712	0.0235794953282192	-0.605648684413056
1427245_at	Arfgap1	0.551417592025516	10.4315098509864	3.76960589930889	0.0007128715735853	0.0236232335343661	-0.608080354790899
1420338_at	Alox15	-0.594534593238596	9.81792158116878	-3.76907775562895	0.0007138942096525	0.0236273526445676	-0.609427124476948
1434188_at	Slc16a12	0.68690692648074	8.45892609300192	3.76874623651451	0.0007145368552864	0.0236273526445676	-0.61027246792496
1439113_at	Gm30625	0.31500691913826	6.75749628099328	3.76873043303865	0.0007145675042058	0.0236273526445676	-0.61031276472075
1439113_at	Gm4120	0.31500691913826	6.75749628099328	3.76873043303865	0.0007145675042058	0.0236273526445676	-0.61031276472075
1439113_at	Gm4983	0.31500691913826	6.75749628099328	3.76873043303865	0.0007145675042058	0.0236273526445676	-0.61031276472075
1439113_at	Gm9222	0.31500691913826	6.75749628099328	3.76873043303865	0.0007145675042058	0.0236273526445676	-0.61031276472075
1439113_at	Gm9292	0.31500691913826	6.75749628099328	3.76873043303865	0.0007145675042058	0.0236273526445676	-0.61031276472075
1452751_at	Ebf3	-0.667754373800932	9.87176756812893	-3.76766115481799	0.0007166442191847	0.023678660021575	-0.613039152425151
1431696_at	Gm16491	0.463799100641804	5.5967044818215	3.76582396119071	0.0007202261011045	0.0237795881302449	-0.617722921868063
1439774_at	Prrx1	-0.752583808537839	7.14410778792779	-3.76429644477681	0.0007232175044014	0.0238608871002252	-0.62161661010313
1418673_at	Snai2	-0.479935948534319	7.99176910082765	-3.76190148694691	0.0007279320545669	0.0239988768954856	-0.62772036244476
1445134_at	Mkl2	0.438356244997338	5.40047100444646	3.7600306721237	0.0007316356411981	0.0240859325873852	-0.632487379942599
1449580_s_at	H2-DMb1	-0.639421416928658	8.44890066813563	-3.76002811821044	0.0007316407096232	0.0240859325873852	-0.632493887013602
1449580_s_at	H2-DMb2	-0.639421416928658	8.44890066813563	-3.76002811821044	0.0007316407096232	0.0240859325873852	-0.632493887013602
1417415_at	Slc6a3	-0.563390197862625	7.8514999954361	-3.75779559897575	0.000736084421205	0.0241759546503027	-0.63818151205142
1436669_at	1700019G17Rik	-0.643250235035989	6.15373645429762	-3.75748727193675	0.0007367001935865	0.0241759546503027	-0.638966924337844
1436789_at	Ccnjl	0.664725071898966	6.72417542082552	3.75746965806311	0.0007367353861212	0.0241759546503027	-0.639011792117468
1417142_at	Fam120b	-0.790537093746704	9.07212771611704	-3.75734907980175	0.0007369763455977	0.0241759546503027	-0.639318938931601
1424075_at	9430016H08Rik	0.345796364669979	10.7459678491364	3.75539453042424	0.0007408929809659	0.0242841673942932	-0.644297261255026
1440364_a_at	Aasdh	-0.543502787655285	8.4609269509247	-3.753408238942	0.0007448940039167	0.0243975776838421	-0.649355532071522
1415842_at	Mlst8	-0.403754429693542	8.04653654159222	-3.7529662686978	0.0007457871324065	0.0244091041064367	-0.650480925690984
1432177_a_at	Mnat1	0.338464647571171	8.88463060050989	3.75261147423241	0.0007465048521244	0.0244148769656735	-0.651384310107668
1436142_at	Akap5	-0.774655782376527	6.20691636836383	-3.75212492375414	0.0007474901978908	0.0244293879819385	-0.652623127003923
1456521_at	Nr5a2	-0.558650610975472	5.56534609815616	-3.74752709631098	0.0007568643620046	0.0246999562885453	-0.66432705774407
1418730_at	Rlim	0.555441318599989	7.45062162238692	3.74705160175297	0.0007578403229166	0.0247110417890526	-0.665537166808251
1418716_at	Mrps25	-0.494226560454757	8.08633283355005	-3.7468279204656	0.0007582998566783	0.0247110417890526	-0.666106406004017
1428270_at	Glt8d1	-0.396716612448389	10.5865746663362	-3.74559624878318	0.0007608350867916	0.0247757568587665	-0.669240639257472
1434795_at	Disp1	-0.490047204680161	8.30272792874885	-3.74518486870413	0.000761683695636	0.0247854952069861	-0.670287399204727
1419063_at	Ugt8a	-0.330291074584288	11.229799204973	-3.74483472691559	0.000762406706502	0.0247911354505769	-0.671178306887169
1435140_at	Ide	-0.408297366848562	10.3611977579384	-3.74447497399702	0.0007631502599296	0.0247933638891905	-0.672093639676568
1436319_at	Sulf1	-0.761748411285817	9.14071092665664	-3.74426977164521	0.0007635746977247	0.0247933638891905	-0.672615730226314
1431897_at	Chst9	-0.800992697801539	5.77285765730884	-3.74320069947566	0.0007657896753604	0.0248473957902398	-0.675335582124358
1420591_at	Gpr84	-0.703131476927948	6.57312856408965	-3.74268352581559	0.0007668634369339	0.0248643478570516	-0.676651240576121
1451398_at	Cbr4	0.359258121803573	9.65911617402354	3.7419402847784	0.0007684091312206	0.0248965662551585	-0.678541891790047
1435066_at	Pitpnc1	-0.629659973337716	9.91590158194301	-3.74096717612388	0.0007704374629529	0.0249443646924903	-0.681017084231372
1441963_at	Lzts3	-0.411337776542685	9.77877809441393	-3.74069623461316	0.0007710031367153	0.0249447722159261	-0.681706209934934
1449133_at	Sprr1a	1.27033125847149	5.33720099132801	3.73905874525548	0.0007744305217349	0.0250376996134525	-0.685870715132873
1455970_at	Pde5a	-0.369057518346327	8.42829523266753	-3.73838599906354	0.0007758429262684	0.0250653952848372	-0.687581479344335
1453267_at	Zfhx3	-0.809158193684878	8.38628233886599	-3.73727635620371	0.0007781780631427	0.0251228409633495	-0.690403021811842
1453323_at	2900079G21Rik	0.486084571442908	6.78316452849107	3.7357443760391	0.0007814132224853	0.0252092401625979	-0.694297988799241
1418289_at	Nes	0.615514634769008	8.68157715388901	3.73241683654734	0.0007884853506143	0.02541921215015	-0.702756163838004
1417749_a_at	Tjp1	-0.437017225991809	11.9701571882256	-3.73168483047205	0.0007900494520816	0.025451443098811	-0.704616480155255
1452582_at	Galm	-0.583007512970633	8.06720372879668	-3.72956149049602	0.0007946035779562	0.0255798829189198	-0.71001201275537
1426065_a_at	Trib3	0.553091893780493	6.66619200520968	3.72830352486779	0.0007973137041899	0.0256488198093226	-0.713208077606396
1448649_at	Enpep	-0.493409730497294	10.4404121110586	-3.72781602703984	0.0007983663743684	0.0256541557879249	-0.714446544377904
1418413_at	Cav3	0.641523684170479	6.77027387110353	3.72769995655531	0.0007986172086261	0.0256541557879249	-0.714741408080516
1423706_a_at	Pgd	-0.373049828883934	11.1652691783553	-3.72734742915458	0.0007993795090018	0.0256603667156523	-0.715636943887318
1436408_at	Rprml	0.388963157727434	6.21609090428153	3.72560921954754	0.0008031485620601	0.0257488576442518	-0.720052140725724
1443978_at	Ankle1	-0.500134796426637	9.5308791654385	-3.72554965001904	0.0008032780360848	0.0257488576442518	-0.720203439641164
1452385_at	Usp53	0.594592124536254	9.21546334847965	3.72358649954682	0.0008075563228737	0.0258676120155752	-0.725189119430715
1427001_s_at	Hnf4a	-0.697985486769686	6.05921214966621	-3.72211228627193	0.0008107836495891	0.0259390634574523	-0.728932479435932
1428533_at	Cnot11	0.325785704255325	9.54540119547651	3.72196202194746	0.0008111133105232	0.0259390634574523	-0.729314005551549
1442194_at	AU018552	-0.313052530782813	5.2610051386874	-3.7217802129777	0.0008115123509116	0.0259390634574523	-0.729775617419758
1423386_at	Psmd9	0.582306583018809	9.83422997081117	3.7215061457318	0.0008121142441234	0.0259399182182789	-0.730471457689525
1420357_s_at	Xlr3a	0.654476780795276	7.5050214010965	3.72079523702294	0.0008136775341998	0.0259714582236008	-0.732276329209384
1420357_s_at	Xlr3b	0.654476780795276	7.5050214010965	3.72079523702294	0.0008136775341998	0.0259714582236008	-0.732276329209384
1420357_s_at	Xlr3c	0.654476780795276	7.5050214010965	3.72079523702294	0.0008136775341998	0.0259714582236008	-0.732276329209384
1439751_at	Zfp708	-0.426313279067445	6.54937960889041	-3.71883986694538	0.0008179925261529	0.0260871680359669	-0.73724004978383
1422529_s_at	Casq2	0.711153791354478	7.3797929978132	3.71862884826233	0.0008184595190992	0.0260871680359669	-0.737775667918011
1422499_at	Lima1	-0.235339047617504	10.7987067350843	-3.71793415533507	0.0008199987374474	0.0261177705209177	-0.739538897367261
1457651_x_at	Rem2	0.632389154699217	8.01032914322873	3.71736134022367	0.0008212700330029	0.0261398022289823	-0.740992697294445
1435710_at	Cd226	-0.303186507008738	10.7966446836432	-3.71650428155765	0.0008231757577314	0.0261819815581415	-0.743167759227545
1448526_at	Kpnb1	-0.42753205206893	11.0459327298033	-3.7147669500478	0.0008270520431103	0.0262867330488512	-0.747576260004688
1418480_at	Ppbp	-0.277823034739476	12.8096400174222	-3.71429477492165	0.0008281086143531	0.0262906113969203	-0.748774286088281
1453052_at	Tmem192	0.467944577634919	9.30770148582846	3.71389050193524	0.0008290142871904	0.0262906113969203	-0.749799985257515
1416461_at	Caprin1	-0.591670163504297	10.6163884867277	-3.71387675669755	0.0008290450969118	0.0262906113969203	-0.749834858232773
1428351_at	Ppm1m	-0.447558408867857	10.5827235014322	-3.71367129163153	0.0008295057763202	0.0262906113969203	-0.750356137273192
1427076_at	Mpeg1	-0.239711700360397	12.50701609569	-3.71337045413348	0.0008301807427098	0.0262935264585386	-0.751119364578489
1453055_at	Sema6d	-0.497644786079639	9.80216415648929	-3.71028433108448	0.0008371357902254	0.0264952008947081	-0.758947636814183
1435194_at	Hspa4	-0.421648095259705	11.4052488358168	-3.70717107928994	0.000844209431563	0.0267003433190213	-0.766842414582166
1419440_at	Trim54	0.529514171688226	7.18172030237406	3.70643046463596	0.0008459007339883	0.0267215587461868	-0.768720169130614
1416287_at	Rgs4	-0.408170333178919	6.12863331756907	-3.70635852926966	0.0008460651845758	0.0267215587461868	-0.768902547057313
1434606_at	Erbb3	-0.540313432433782	10.0480855621423	-3.70522556333758	0.0008486593524963	0.0267847343995382	-0.771774794666653
1430798_x_at	Mrpl15	0.777941387352309	7.16057336696724	3.70445404591051	0.0008504303356966	0.0268218591400394	-0.773730536648942
1429637_at	Fam198b	-0.563360312832908	8.82095017012734	-3.70335680234752	0.0008529552047864	0.026858389482051	-0.776511724673941
1436662_at	Sorcs1	0.672761767939939	5.15963784826642	3.7030776427185	0.0008535987427223	0.026858389482051	-0.777219265555752
1416471_at	Cept1	-0.350302388106659	10.5730321899807	-3.70291640460531	0.0008539706551353	0.026858389482051	-0.77762792124306
1447784_x_at	Slc38a9	0.463479474695423	9.4449483877497	3.70146644974797	0.000857322219097	0.0269450100372781	-0.781302529617825
1439771_s_at	D13Ertd608e	-0.862693002295601	7.71196458854809	-3.70038048268388	0.0008598408072451	0.0270053483618136	-0.784054354775201
1431086_s_at	Pcmt1	0.311766289372994	10.8494393900375	3.69978304561053	0.0008612294591917	0.0270160784402411	-0.785568130493036
1416038_at	Snd1	-0.544393165855664	9.27457770411029	-3.69971813094694	0.0008613804748689	0.0270160784402411	-0.7857326049532
1428801_at	Mgat3	-0.607168374125551	9.53097852286625	-3.69858795378018	0.0008640138210482	0.0270798383204284	-0.788595974768542
1447839_x_at	Adm	0.325083907323312	12.4712047494624	3.69831923382533	0.0008646410982588	0.02708067928651	-0.789276747030438
1452307_at	Cables2	-0.599101334946434	7.98772776018626	-3.6978993097639	0.0008656222209792	0.0270925938850705	-0.790340543195454
1452067_at	Naaa	-0.463353529235987	6.63424547347908	-3.69555965163596	0.0008711085292255	0.0272453992902929	-0.796266831945964
1428202_at	Fam3a	-0.228994108061936	9.05404784622534	-3.69425860711743	0.0008741739953372	0.0273223294273785	-0.799561767514657
1451374_x_at	Cklf	-0.47776824992495	8.72066970464833	-3.69391642746235	0.000874981966178	0.0273286438065065	-0.800428279894067
1436386_x_at	LOC105242453	-0.620157909701486	7.90967424837018	-3.6929219068836	0.0008773344021229	0.0273661654727079	-0.802946574485494
1448034_at	Inca1	0.551364475668649	7.57375311801471	3.69269958935155	0.0008778611122217	0.0273661654727079	-0.803509487286779
1416077_at	Adm	0.429570215892489	8.94149286736128	3.69263945934204	0.0008780036238444	0.0273661654727079	-0.803661735708544
1435953_at	Btaf1	0.467981034699209	9.01107016950898	3.69101794545461	0.0008818552047573	0.0274594703522553	-0.807767056855298
1431428_a_at	Nosip	0.648443793691773	8.37207827329082	3.69068611382249	0.0008826454278295	0.0274594703522553	-0.808607103674317
1449440_at	Lpin3	0.464432585074707	5.73262576017173	3.69033888241493	0.0008834730614528	0.0274594703522553	-0.809486107025474
1445381_at	Pcbp2	0.485244369520468	8.3304543978042	3.68995705473486	0.0008843840275849	0.0274594703522553	-0.81045265565911
1434285_at	Frmd4a	0.453300343196122	11.229576423392	3.68984554563198	0.0008846502388378	0.0274594703522553	-0.810734920195744
1438038_at	4930402H24Rik	-0.783685208036623	8.21914818140316	-3.68949965808253	0.0008854764894865	0.0274662139974767	-0.811610450870384
1416761_at	Hsd11b2	-0.518084365147166	6.17723789685253	-3.68910175541507	0.0008864279215783	0.0274768286536806	-0.812617609178735
1455743_at	Olfml2a	-0.781971337087821	8.95544422650624	-3.68738298047567	0.0008905491528432	0.0275856163065826	-0.816967672928584
1435209_at	Focad	-0.290546757686228	10.4744884954261	-3.68679741372037	0.0008919574606967	0.0276102768942232	-0.818449524729036
1432126_at	1700072H12Rik	0.594256991542104	5.42008962139249	3.68619759505596	0.0008934022908721	0.0276236933524585	-0.819967355987804
1454710_at	Spink2	-0.406900646979947	6.91048691675599	-3.6859397722415	0.0008940240282025	0.0276236933524585	-0.820619745363354
1454193_at	5430401H09Rik	-0.598794338844874	8.29338654029276	-3.68585508666364	0.0008942283384978	0.0276236933524585	-0.820834028407032
1449846_at	Ear12	-0.286409195274999	13.8137580389216	-3.68535206455361	0.0008954428533819	0.0276422779810934	-0.82210680768582
1449846_at	Ear2	-0.286409195274999	13.8137580389216	-3.68535206455361	0.0008954428533819	0.0276422779810934	-0.82210680768582
1449846_at	Ear3	-0.286409195274999	13.8137580389216	-3.68535206455361	0.0008954428533819	0.0276422779810934	-0.82210680768582
1429993_s_at	Gm10471	-0.935402671230458	8.12684633693228	-3.68509291320823	0.0008960691838934	0.0276426923822011	-0.822762505136795
1429993_s_at	Gm21671	-0.935402671230458	8.12684633693228	-3.68509291320823	0.0008960691838934	0.0276426923822011	-0.822762505136795
1429993_s_at	Gm5862	-0.935402671230458	8.12684633693228	-3.68509291320823	0.0008960691838934	0.0276426923822011	-0.822762505136795
1429993_s_at	Gm7347	-0.935402671230458	8.12684633693228	-3.68509291320823	0.0008960691838934	0.0276426923822011	-0.822762505136795
1429993_s_at	Speer4a	-0.935402671230458	8.12684633693228	-3.68509291320823	0.0008960691838934	0.0276426923822011	-0.822762505136795
1429993_s_at	Speer4b	-0.935402671230458	8.12684633693228	-3.68509291320823	0.0008960691838934	0.0276426923822011	-0.822762505136795
1453573_at	Hist1h3d	-0.561656173901795	6.73847496248159	-3.68483058199403	0.0008967036336708	0.0276433565155076	-0.823426231472483
1453573_at	Hist1h3e	-0.561656173901795	6.73847496248159	-3.68483058199403	0.0008967036336708	0.0276433565155076	-0.823426231472483
1453573_at	Hist1h3g	-0.561656173901795	6.73847496248159	-3.68483058199403	0.0008967036336708	0.0276433565155076	-0.823426231472483
1453573_at	Hist1h3h	-0.561656173901795	6.73847496248159	-3.68483058199403	0.0008967036336708	0.0276433565155076	-0.823426231472483
1453573_at	Hist1h3i	-0.561656173901795	6.73847496248159	-3.68483058199403	0.0008967036336708	0.0276433565155076	-0.823426231472483
1428039_at	Gm39656	0.813875632985081	6.22151442320294	3.68427327296091	0.0008980529397153	0.0276660420997975	-0.82483622770298
1420444_at	Slc22a3	-0.554737175593567	9.26268631631499	-3.68394491974588	0.0008988488430195	0.0276716598423374	-0.825666928328451
1422165_at	Pou3f4	-0.829680195703985	6.62068899807763	-3.68222268831641	0.0009030346507937	0.0277815591988065	-0.830023568220696
1435334_at	Ttc7	-0.468087804023565	9.72796550430391	-3.67860216974724	0.0009118960724646	0.0280350543723439	-0.83917983429765
1441291_at	Abl1	0.670068536713699	6.02151922033138	3.6781191793939	0.0009130845928778	0.0280379963377339	-0.84040106999552
1424407_s_at	Cbx6	-0.491626525691026	12.1917495230641	-3.6780580566238	0.0009132351083153	0.0280379963377339	-0.84055561414382
1436044_at	Scn7a	0.746156801430214	9.50841368934631	3.67620055486827	0.0009178207507858	0.0281596147491111	-0.845251723488094
1419308_at	Invs	-0.528714987418774	9.28871875289778	-3.6754060902368	0.0009197888868934	0.0282008148115433	-0.847260018036969
1444603_at	2810030D12Rik	-0.568358956317153	6.24967448677748	-3.67355620750174	0.0009243875382949	0.0283113104079687	-0.851935657300874
1422768_at	Syncrip	0.622573857325449	8.75423334861342	3.67345160455231	0.0009246482390842	0.0283113104079687	-0.852200019446401
1447852_x_at	Rilpl1	0.22989807605739	13.0723010176645	3.67135734752732	0.0009298828019475	0.028452268826755	-0.857492248294725
1451634_at	Airn	-0.598755113654446	6.91283914521405	-3.67080039478642	0.0009312797397423	0.0284756932488937	-0.858899496226721
1416321_s_at	Prelp	-0.49464285341599	11.0874028422955	-3.67005778997141	0.0009331455006844	0.0285134113999787	-0.860775710251761
1436060_at	Gm15706	0.340092759384348	7.57351640878533	3.66976371541585	0.0009338853537794	0.0285166982673019	-0.861518660946825
1443197_at	Wnt9b	0.457891565725039	5.66801728804868	3.66882225273168	0.0009362577882413	0.028545656334991	-0.863897030471423
1456711_at	Maats1	-0.555940768306031	6.63878480252346	-3.66861605920061	0.0009367781663027	0.028545656334991	-0.864417897412002
1452877_at	2700029M09Rik	-0.29239126455842	11.0547084198476	-3.66838350751089	0.0009373654028097	0.028545656334991	-0.865005335228595
1460631_at	Ogt	-0.702301942853799	10.8109175658939	-3.66729287651735	0.0009401242283908	0.02861035278317	-0.867760147488124
1460324_at	Dnmt3a	-0.529932845071088	9.59135140145858	-3.6652573016439	0.0009452944845243	0.0287242028840728	-0.872900992196303
1433506_at	Lrrc8d	-0.645290153283636	8.63047260541072	-3.66506829428469	0.0009457759535896	0.0287242028840728	-0.873378278042145
1444939_at	Prpf19	0.974246447351199	6.07923753505799	3.66435280991793	0.0009476007072764	0.028760255382823	-0.875184955533597
1434858_x_at	Zfp511	-0.425853410751533	9.62514571754587	-3.66365691912533	0.0009493787728169	0.0287948433307457	-0.876942034809717
1422904_at	Fmo2	-0.710404020289278	6.97217527213398	-3.66140700458906	0.0009551497343648	0.0289504087161224	-0.882622097683127
1416158_at	Nr2f2	-0.63840835727615	11.6209593359224	-3.66098097706494	0.0009562463148449	0.0289625877934293	-0.883697491058145
1422644_at	Sh3bgr	0.485691613128402	9.72024350457693	3.66075211723304	0.0009568358974792	0.0289625877934293	-0.884275168231732
1434131_at	Rufy1	-0.425711453592507	9.16955757792849	-3.65943396408236	0.0009602385729589	0.0290266219028285	-0.887602133420946
1425705_a_at	Ero1lb	-0.443358584713733	6.61483874153922	-3.65893146617884	0.0009615388130013	0.0290270160677207	-0.888870303447197
1440179_x_at	Rnf217	0.431593994024869	10.789568240606	3.6573944278183	0.000965526612636	0.0291279035160534	-0.892748984142901
1421289_at	Hspb7	0.48654974561572	4.92150162917003	3.65574271087562	0.0009698298593215	0.0292381660997749	-0.896916394017636
1422770_at	Rad51d	-0.346876753383055	9.57594910554679	-3.65477876845431	0.0009723498421012	0.0292945559309328	-0.899348179349923
1452944_at	Afmid	0.488651576711345	7.03347708957734	3.65395083684675	0.000974519338033	0.0293038340364708	-0.901436657278541
1449398_at	Rpl3l	0.687451508419523	8.89622674292891	3.6539455491851	0.0009745332088249	0.0293038340364708	-0.901449994982467
1428253_at	Chmp2b	0.388326726370672	9.57244825906269	3.65391741428324	0.0009746070165784	0.0293038340364708	-0.901520962905713
1429186_a_at	Cdadc1	0.392710683435755	7.77661967473651	3.6526255890632	0.0009780017860334	0.0293863148247146	-0.904779269122865
1443687_x_at	H2-DMb2	-0.286969214591947	12.5431889528176	-3.65183222957456	0.0009800923367886	0.0294085412741622	-0.906780112159635
1435119_at	LOC105244487	0.712184836929586	7.48186936929454	3.65150174481232	0.0009809644649563	0.0294085412741622	-0.907613544010196
1417074_at	Ceacam10	-0.636069661633808	8.35384711777182	-3.65140413279118	0.0009812222010703	0.0294085412741622	-0.907859701288268
1429506_at	Nkd1	-0.562238951659194	7.9014972898425	-3.65135583942484	0.0009813497398641	0.0294085412741622	-0.907981486258027
1456434_x_at	Hspb8	0.588588247273961	7.78929664668939	3.65032690403508	0.0009840709041868	0.029470505876314	-0.910576089524302
1431833_a_at	Hmgcs2	-0.430025029466661	8.17091227544213	-3.64875234845865	0.0009882492376109	0.029575997920035	-0.914546033254516
1418780_at	Cyp39a1	-0.495233825018639	9.24640864016449	-3.64497934166655	0.0009983317739324	0.0298413184916443	-0.924056408732985
1444486_at	Klhl5	0.593038482720098	5.08965292489511	3.64469954601371	0.0009990834342455	0.0298413184916443	-0.924761528277442
1449324_at	Ero1l	-0.372044450903586	9.85731971357384	-3.64469353190332	0.0009990995969575	0.0298413184916443	-0.924776684359627
1417508_at	Rnf19a	0.277654936127923	11.535988909497	3.64401336784047	0.0010009291539975	0.0298693350014214	-0.926490697973276
1454675_at	Thra	0.371578657425143	11.5266171943802	3.64385257051896	0.0010013621543236	0.0298693350014214	-0.926895890141426
1425408_a_at	Pdzph1	-0.680180275675714	6.06928249364042	-3.64319233871989	0.0010031419566134	0.0299026473134333	-0.928559535464913
1460560_at	Bahcc1	-0.423688417911738	6.71330311909613	-3.64222706391085	0.001005749602572	0.0299605765030394	-0.930991626165712
1425579_at	Gfra2	0.357984359264558	5.01662466845264	3.64168144795263	0.0010072264710233	0.0299847663825905	-0.932366246705278
1426286_at	Noc3l	-0.518447755790605	6.91120607057417	-3.6410659883892	0.0010088949200635	0.0300099044096394	-0.933916739990377
1449835_at	Pdcd1	0.606583257690498	5.97410319885357	3.64087925137325	0.0010094016760032	0.0300099044096394	-0.93438715722397
1451791_at	Tfpi	-0.375300411868665	9.79622398907666	-3.64047399947057	0.0010105022754972	0.0300228347346505	-0.93540801422394
1422710_a_at	Cacna1h	0.715099764762892	6.46519924307367	3.63951239805516	0.0010131184982511	0.0300807487752624	-0.937830186354992
1449049_at	Tlr1	-0.487981229921238	10.0551890582204	-3.63754942813805	0.0010184795779222	0.0302200312130734	-0.942773969660545
1429954_at	Clec4a3	-0.408839469600433	9.47217596460251	-3.63729725095755	0.0010191702948234	0.0302206439624148	-0.943409012387958
1428026_at	Tshz2	-0.414945609222105	9.44899829022606	-3.63693105494484	0.001020174121073	0.0302305341882504	-0.944331153086027
1433724_at	D15Ertd621e	0.426834495045053	8.96493476725263	3.63528019931859	0.0010247114259996	0.0303272120201823	-0.948487849759408
1448520_at	Dclre1b	0.443474796081548	8.17396254146042	3.63485400874339	0.0010258859717253	0.0303272120201823	-0.949560843992005
1425451_s_at	Chil3	-0.88203420621227	12.0728339527826	-3.63469247698266	0.0010263314814236	0.0303272120201823	-0.949967510620046
1425451_s_at	Chil4	-0.88203420621227	12.0728339527826	-3.63469247698266	0.0010263314814236	0.0303272120201823	-0.949967510620046
1428710_at	Rit1	-0.376585485427742	9.37755116862061	-3.6322558782004	0.0010330745356751	0.0304926011999243	-0.956100996655559
1429677_at	1700056E22Rik	0.481955152826247	6.19691182512636	3.62908674223856	0.0010419092148165	0.0306807641990254	-0.964076176448484
1423709_s_at	Farsb	-0.266764744437271	11.7283214570612	-3.62899342067851	0.001042170478546	0.0306807641990254	-0.964310982589673
1417600_at	Slc15a2	-0.568170835607502	10.4789062686161	-3.62814281308375	0.0010445547802688	0.0307308970286387	-0.966451091207257
1438020_at	Hapln1	0.506637541146799	10.0267223517826	3.62665420563212	0.0010487401842229	0.0308339185453962	-0.970195945390447
1438060_at	Npas3	0.846039387647976	4.8899002649983	3.62613396558055	0.001050206739825	0.030856921285245	-0.971504566588907
1416549_at	Slc35b4	-0.510068405441545	8.95787783058109	-3.62535800811818	0.0010523978629757	0.0308751909676453	-0.97345629465312
1437409_s_at	Adgrg6	-0.498203784824463	10.4323311582032	-3.62520211598611	0.0010528386011939	0.0308751909676453	-0.973848383865804
1449251_at	Ndp	-0.513622942807064	6.61484786642985	-3.62511774951303	0.0010530771968109	0.0308751909676453	-0.974060574032252
1427705_a_at	Nfkb1	-0.417170955681631	8.96475475889371	-3.62456168970296	0.0010546510954709	0.0308751909676453	-0.975459074562367
1438759_x_at	Adi1	-0.29107727877298	9.65827764120406	-3.62428462834426	0.0010554361556427	0.0308751909676453	-0.976155859203624
1450556_at	Sptb	-0.475826571829797	8.66117094933781	-3.62413286311272	0.001055866426649	0.0308751909676453	-0.976537526864725
1435278_at	Sft2d3	0.458026792212202	8.59819429355737	3.62405498992519	0.0010560872717496	0.0308751909676453	-0.976733364393226
1449369_at	Tmprss2	0.631327152243343	5.86915120255039	3.62397816984207	0.0010563051742328	0.0308751909676453	-0.976926552016774
1428448_a_at	Gtf3c2	-0.429586137189561	10.5556768756847	-3.62367592374079	0.0010571629282363	0.0308802494989562	-0.977686627638049
1460391_at	Ola1	0.306786865672569	8.88629957386348	3.62199398633529	0.0010619485192713	0.0309799095521705	-0.981915862089722
1453784_at	Ilkap	0.546690785698277	7.96576115792881	3.62085975306784	0.0010651876029985	0.0310543155028026	-0.984767481548967
1429051_s_at	Sox11	-0.465408939268961	7.49611057969968	-3.61796700813234	0.00107349203628	0.0311996799120307	-0.992038737833061
1448551_a_at	Trim2	0.393289187500536	7.25729432030458	3.61764486817074	0.0010744207090753	0.0311996799120307	-0.992848340741547
1455912_x_at	Unc45a	0.475515335809124	11.552039074794	3.61763521954048	0.0010744485364034	0.0311996799120307	-0.992872589287336
1434833_at	Map4k2	-0.407138670644144	9.01214224418794	-3.61752355361464	0.0010747706396907	0.0311996799120307	-0.993153221803977
1418349_at	Hbegf	0.748165269723847	7.31467370209802	3.61743846868787	0.0010750161323096	0.0311996799120307	-0.993367050282934
1438332_at	Slc22a6	-0.812370749927509	7.4235799595345	-3.61705284757992	0.0010761294342109	0.0312080734798668	-0.994336138204367
1429250_at	Dync2h1	-0.488539686125027	7.78017388896888	-3.61685908349252	0.0010766892604304	0.0312080734798668	-0.994823063907436
1418595_at	Plin4	0.547655572523498	10.1424428440994	3.61639430938692	0.0010780332455847	0.0312269604425918	-0.995990993305496
1449416_at	Fzd4	0.318987286431817	3.87107327295211	3.61611857523405	0.001078831354261	0.0312300211222909	-0.996683858334181
1443882_at	Slc26a2	-0.424572215357337	6.89095682169908	-3.61578546333061	0.0010797963070498	0.031237904582588	-0.997520875933382
1446846_at	Gm11944	-0.57376943407689	7.49109996812413	-3.61535090103301	0.0010810563990166	0.0312543106743896	-0.99861276690609
1428603_at	Umad1	-0.464105875229945	9.54931386926863	-3.61456370524016	0.0010833426511746	0.0312886396577388	-1.00059056793204
1456327_at	A530020G20Rik	-0.597355619769376	6.56993992039683	-3.61446443405332	0.0010836312974299	0.0312886396577388	-1.00083997178619
1454567_at	4933404K13Rik	0.321496061057881	6.18105833125003	3.6129329766087	0.0010880937155793	0.0313901484244817	-1.00468720283499
1416778_at	Sdpr	-0.232191086893047	12.6988022249969	-3.61278053433471	0.001088538882417	0.0313901484244817	-1.00507012537218
1447027_s_at	Lias	0.288862981196169	11.2050027263425	3.6100983375208	0.0010964004979725	0.0315897562774431	-1.01180659554553
1455531_at	Mfsd4	1.03485995859878	7.23268924759604	3.60994157556075	0.0010968616733659	0.0315897562774431	-1.01220025303112
1420703_at	Csf2ra	-0.706118388657045	10.3097844116972	-3.60720897950302	0.0011049309595185	0.0317815632686517	-1.01906126382203
1456634_at	Soga1	0.620445742561014	7.36330857727961	3.60546168875591	0.0011101208276047	0.0318988851037056	-1.02344734492114
1424095_at	Rtca	0.219309855428203	11.0952359928187	3.60535973885642	0.0011104243722493	0.0318988851037056	-1.02370323677175
1455896_a_at	Kcnk1	0.453685568430054	8.56569339684591	3.6041812444709	0.0011139390616937	0.0319667507831562	-1.0266610325354
1454034_a_at	Usp21	-0.365390635039444	8.4848793197065	-3.60389121504587	0.0011148056863922	0.0319667507831562	-1.02738889523381
1439155_at	Mettl1	0.461409799885767	6.71734369233526	3.60385525848168	0.0011149131722557	0.0319667507831562	-1.02747913089412
1428284_at	Nol4l	-0.495025103437205	10.0434553433285	-3.60259971558913	0.0011186727106905	0.03205416640715	-1.03062979632084
1419455_at	Il10rb	-0.502254812525929	10.6178596735709	-3.60229051977478	0.0011196004379772	0.0320603805417226	-1.0314056303876
1458419_at	E130215H24Rik	0.606144285869432	6.98603428994858	3.59957603110566	0.0011277772398837	0.0322686283442088	-1.03821574773069
1424611_x_at	Trub2	0.51027635320359	10.6141088672369	3.59940190209423	0.00112830373825	0.0322686283442088	-1.03865253705901
1416041_at	Sgk1	0.340865534105118	13.1492569969703	3.59894692676531	0.001129680532381	0.032287529588669	-1.03979377030304
1456980_at	Rab44	-0.508594132763587	9.04839985770956	-3.59747852166094	0.0011341351793765	0.0323943196485493	-1.04347665946275
1439214_a_at	Api5	-0.547370234663636	7.48237800779682	-3.59644810122737	0.0011372712982286	0.0324633372287405	-1.04606070560126
1449503_at	Kpna1	-0.549104075177854	6.69480751809985	-3.59472058929775	0.0011425479223548	0.0325933294409402	-1.05039226133781
1453713_s_at	Spaca6	0.46296713602515	5.29873244976973	3.5935869006681	0.0011460236326116	0.0326718153314898	-1.05323443922925
1457668_x_at	D4Ertd617e	0.43961138747087	6.08690780015307	3.59273603942204	0.0011486389740025	0.0327115215829264	-1.05536734075687
1427565_a_at	Abcc5	-0.534793237984272	5.13540563721363	-3.59226444193942	0.001150091043135	0.0327115215829264	-1.0565494381533
1418945_at	Mmp3	0.830153414329919	7.28497942753279	3.5921909198484	0.0011503175812181	0.0327115215829264	-1.05673372194793
1434360_s_at	Ptprg	-0.629139058316354	9.82705709465558	-3.59189337262251	0.0011512348331928	0.0327169768190496	-1.05747951219521
1442914_at	Tmf1	0.399804193646783	8.16354561532849	3.59076463270429	0.0011547208661452	0.0327747424694895	-1.06030844078391
1458609_at	Gm20161	-0.487724309418925	7.45068701950605	-3.58993500938838	0.001157289624752	0.0328132388181384	-1.06238748692239
1453682_at	Gm16740	0.394079074227037	9.04756184322865	3.58973267340167	0.0011579169568833	0.0328132388181384	-1.06289451571513
1452175_at	1810026J23Rik	-0.56450667107166	7.66320291246179	-3.58962213288892	0.0011582598212562	0.0328132388181384	-1.06317151189609
1452922_at	Ppp1r3d	-0.365470603755161	7.4919200875907	-3.58802623747925	0.001163220808626	0.0329330958504979	-1.0671701999624
1430834_at	Gprin3	-0.481260547822967	5.7464510114885	-3.58721113045552	0.0011657625881687	0.0329518748825924	-1.06921227783401
1440138_at	Ahdc1	0.518121875873189	5.81834930577465	3.58716825894863	0.0011658964250348	0.0329518748825924	-1.06931967842467
1450333_a_at	Gata2	-0.344675257769712	10.0786466894885	-3.5870228596427	0.001166350445589	0.0329518748825924	-1.06968392537208
1457686_at	Akap17b	-0.718464317911486	5.78314613407305	-3.58687683422112	0.0011668065938116	0.0329518748825924	-1.07004973518178
1423708_a_at	Farsb	-0.381487815720837	10.3607751062844	-3.58657425208603	0.001167752338211	0.0329579463114255	-1.07080771882322
1420858_at	Pkia	0.406130372285934	4.79121379065201	3.58596679445037	0.0011696532399701	0.0329885952670057	-1.07232935766443
1424613_at	Gprc5b	-1.0054430943154	9.55785248610296	-3.58575996336637	0.0011703011557883	0.0329885952670057	-1.07284743266603
1444128_at	Arhgap26	0.506700454283311	6.54508869526527	3.58488696465406	0.0011730397348941	0.0330313527312919	-1.0750340135158
1444058_at	Dzip3	-0.728407743007222	8.25195890148267	-3.5848095798122	0.001173282789196	0.0330313527312919	-1.07522782786199
1437540_at	Mcoln3	-0.645904988654729	7.8069741721463	-3.58454360793619	0.0011741185398206	0.0330342609260459	-1.07589395605794
1429234_s_at	Sept11	-0.713139357999254	8.80994585209224	-3.5833530681481	0.0011778665965494	0.0331190532238013	-1.07887543948234
1438411_at	Hcar1	-0.570539058776536	5.95250436114726	-3.58031504262646	0.0011874835606033	0.0333660844729309	-1.0864818923082
1435628_x_at	BC005512	-0.515768765131758	11.4389825699241	-3.57993884368946	0.0011886797145754	0.0333660844729309	-1.08742362858616
1448923_at	Prkra	-0.389308499790396	9.79933624731444	-3.57964607563586	0.0011896114017975	0.0333660844729309	-1.08815648673593
1453588_at	Car3	-0.79821450442678	7.16749898272603	-3.57872473982463	0.0011925480272612	0.0334276622607266	-1.09046262872467
1425528_at	Prrx1	-0.784575477108758	9.76177674584122	-3.57725541404031	0.0011972458399881	0.0335074142580511	-1.09413994281111
1433936_at	Sdhaf1	0.401200326554427	8.82968892677504	3.57723292538645	0.0011973178812262	0.0335074142580511	-1.09419622117299
1449855_s_at	Uchl3	-0.259690573210529	9.90229926555911	-3.57713799144834	0.0011976220435018	0.0335074142580511	-1.09443379399525
1449855_s_at	Uchl4	-0.259690573210529	9.90229926555911	-3.57713799144834	0.0011976220435018	0.0335074142580511	-1.09443379399525
1449008_at	Tulp3	-0.487016721492372	10.1959189907364	-3.57653749255218	0.0011995477399357	0.0335404851945708	-1.09593649063522
1419688_at	Gpc6	0.380856570850774	7.4870675758138	3.57540698896392	0.0012031812187174	0.033621236769131	-1.09876521613402
1428549_at	Ccdc3	-0.592139490160292	9.24168417739743	-3.57304929241008	0.0012107933011361	0.033800778179949	-1.10466349871088
1441228_at	Apold1	1.01539701911382	10.0568578101927	3.572952981344	0.0012111052424291	0.033800778179949	-1.1049044097332
1419758_at	Abcb1a	-0.349265252518526	8.48149778932078	-3.57201654616389	0.0012141423203829	0.0338645842866995	-1.10724666438918
1460180_at	Hexb	-0.290651319437687	11.5282900063609	-3.57098038515887	0.0012175114364169	0.0339375669306799	-1.10983808310117
1444318_at	Chchd7	-0.853277436440901	10.2018554033499	-3.57059777876143	0.0012187577848441	0.0339513248018877	-1.11079490131393
1419407_at	Hc	-0.421192772759207	5.43290336747378	-3.56939035934406	0.0012226990939953	0.0340326677279321	-1.11381414517187
1420664_s_at	Procr	-0.578405847019706	7.97769910168481	-3.56924116885686	0.0012231869445683	0.0340326677279321	-1.11418718004768
1416527_at	Rab32	-0.626954562005932	10.6272127814092	-3.56845047128072	0.0012257756647231	0.0340678588371536	-1.11616413472967
1427591_at	Clcn1	0.416955562037625	4.41027035885153	3.56822968792656	0.0012264994506861	0.0340678588371536	-1.11671612185853
1417228_at	Capn1	-0.472694207509519	8.95718898464129	-3.56816308554498	0.0012267178721433	0.0340678588371536	-1.11688263390262
1448861_at	Traf5	-0.605998082050601	8.27422574213926	-3.56646749907498	0.0012322912356988	0.0341462422999319	-1.12112135204425
1423796_at	Sfpq	-0.563659799726187	9.64384343211287	-3.56646494363732	0.0012322996538711	0.0341462422999319	-1.1211277396789
1452592_at	Mgst2	0.320290153636637	11.0427459042533	3.56590123116571	0.001234158009295	0.0341462422999319	-1.12253676608985
1416462_at	Caprin1	-0.349030088928703	10.2573866606844	-3.56577540704674	0.0012345731763791	0.0341462422999319	-1.12285125780244
1450838_x_at	Rpl37	0.410610659473367	8.33316869880978	3.56489046081588	0.0012374969557187	0.0341987439950179	-1.12506302013681
1450838_x_at	Rpl37rt	0.410610659473367	8.33316869880978	3.56489046081588	0.0012374969557187	0.0341987439950179	-1.12506302013681
1450889_at	Hltf	-0.446439438117107	9.81046817330869	-3.56465551770495	0.0012382743123183	0.0341992711328042	-1.12565018219374
1424457_at	Apbb3	0.40636945890105	8.19241211494922	3.56420840266361	0.0012397549899568	0.0342192104051662	-1.12676755608524
1424457_at	Sra1	0.40636945890105	8.19241211494922	3.56420840266361	0.0012397549899568	0.0342192104051662	-1.12676755608524
1451857_a_at	Notum	-0.463002289316132	6.19306918450195	-3.56063976382342	0.0012516346435672	0.0345259780180603	-1.1356839109264
1440911_at	Col23a1	-0.379989620630532	7.81923930129023	-3.56033432986096	0.0012526565128725	0.0345330448576203	-1.13644688676747
1419036_at	Csnk2a1	-0.493421207176648	9.77181350396615	-3.55899605055919	0.0012571434405263	0.0346355689133652	-1.13978961777542
1426318_at	Serpinb1b	0.806165155867001	5.15839820173709	3.55706992604437	0.001263628617753	0.0347876190429364	-1.14459980415305
1458654_at	Ubr3	0.652117639053982	6.93073878512983	3.55611683313538	0.0012668496165505	0.0348391369244171	-1.14697962723134
1442182_at	Dnajc19	-0.485584717536753	7.61979114724934	-3.55561328862042	0.0012685545666236	0.0348647650879287	-1.14823685165342
1442182_at	Dnajc19-ps	-0.485584717536753	7.61979114724934	-3.55561328862042	0.0012685545666236	0.0348647650879287	-1.14823685165342
1421168_at	Abcg3	-0.777051590669052	7.16486201767267	-3.55495754104352	0.0012707781935211	0.0349046085907414	-1.14987398540913
1451977_at	Dyrk1a	-0.641202149964675	8.31681794089242	-3.55423161785783	0.0012732441886194	0.0349510566956324	-1.151686182287
1449134_s_at	Spic	-0.388760705872026	9.8325835917153	-3.55348677242066	0.0012757792822524	0.0349851585554214	-1.15354546733979
1442076_at	Cobl	0.572707960354868	7.05846084635899	3.55341086435508	0.0012760379109924	0.0349851585554214	-1.15373494074433
1457666_s_at	Ifi202b	0.449950408623451	10.4896394095917	3.55312233609594	0.001277021428169	0.0349908526317447	-1.15445511905355
1457666_s_at	LOC100044068	0.449950408623451	10.4896394095917	3.55312233609594	0.001277021428169	0.0349908526317447	-1.15445511905355
1428544_at	Tmem248	0.427196504129152	10.6062437115424	3.55271545165139	0.0012784096386902	0.0350076218060532	-1.15547068060992
1452898_at	Vps36	0.359863688410687	9.6316499955678	3.55165681276195	0.001282028362117	0.0350641365432627	-1.15811277412721
1424548_at	Zgpat	-0.424956107274072	7.84197121488771	-3.55118228974853	0.0012836536333013	0.0350645599282623	-1.15929696352368
1430534_at	Rnase6	-0.39626368962326	7.68450826986074	-3.55095769409623	0.0012844235832959	0.0350645599282623	-1.15985742865907
1421475_at	Ms4a2	-0.283598674225743	4.66583825653778	-3.55085851607397	0.0012847637238751	0.0350645599282623	-1.16010491714358
1418998_at	Kmo	-0.453774319654979	7.56022424142953	-3.55074483484704	0.0012851537119225	0.0350645599282623	-1.16038859356467
1418937_at	Dio2	0.47675667479371	10.5991465454673	3.5501868235792	0.0012870696556864	0.0350956037128879	-1.16178098539669
1433913_at	Uri1	0.284400537782702	10.3394011935874	3.54989983019754	0.0012880561308652	0.0350980158104865	-1.16249707976748
1423396_at	Agt	0.71753046898398	8.10343345637608	3.54970840075588	0.0012887145336503	0.0350980158104865	-1.16297471429706
1449108_at	Fdx1	0.588132371028438	10.0911112752394	3.54925355930902	0.0012902802239859	0.0350982680229132	-1.16410954641342
1449581_at	Emid1	0.407035567492825	9.29619524128946	3.54774540586978	0.0012954849009347	0.0351878745365563	-1.16787199276542
1423255_at	Atp6v1g1	0.46565174701933	11.2530681720466	3.54762105721685	0.0012959149377002	0.0351878745365563	-1.16818218214725
1441142_at	Smc2os	0.685069925193101	5.09465566370215	3.54699207940855	0.0012980922602439	0.0352215658196839	-1.16975111075446
1419994_s_at	Anapc16	0.310863669590306	11.9743801766955	3.5468116127199	0.001298717632827	0.0352215658196839	-1.1702012486538
1428074_at	Tmem158	0.264320770131777	12.0155731552542	3.54537417769135	0.0013037092169598	0.03533569074165	-1.17378632240684
1449996_a_at	Tpm3	0.59161365933145	8.50583565722661	3.54440835962156	0.0013070735128625	0.0353919317334558	-1.17619482836797
1434287_at	Agpat5	-0.49189611466551	9.28466325987413	-3.5443280385473	0.0013073536788083	0.0353919317334558	-1.17639511726316
1453837_at	Fam65b	-0.547350192510477	6.94684217813062	-3.54378857538082	0.00130923687457	0.0354216510377838	-1.17774027842627
1459622_at	Gm22	0.341699135383528	7.52731044492339	3.54335965843321	0.0013107360424207	0.0354289198968072	-1.17880973347643
1441236_at	Slc9a3	0.510762810279428	9.38420789119327	3.54210345504295	0.0013151363464907	0.0354748590688283	-1.18194164080114
1435827_at	4933404O12Rik	-0.462943706217413	8.32327673454575	-3.54099628006193	0.0013190264832869	0.0355424141743683	-1.18470163718247
1450098_at	Hoga1	0.419937544732043	5.98138464297195	3.54084478719185	0.0013195596300044	0.0355424141743683	-1.18507925652075
1426378_at	Eif4b	-0.347117944423542	11.2981614472698	-3.54071829248403	0.0013200049609114	0.0355424141743683	-1.18539455923795
1435958_at	Pigb	-0.509252847746909	7.89407665336799	-3.54024146888931	0.0013216849507792	0.0355664158502955	-1.18658305763971
1431714_at	2310015D24Rik	0.475707365239542	5.53245847627946	3.53945399384963	0.0013244639915112	0.0356022220664931	-1.188545727613
1422628_at	Fam111a	-0.511735525351178	9.39276102437064	-3.53941710171152	0.0013245943244623	0.0356022220664931	-1.18863767184469
1417675_a_at	Mdn1	-0.437553914016567	7.86694360021703	-3.53774349933147	0.0013305199239981	0.0357190210886388	-1.19280830310559
1425792_a_at	Rorc	-0.45571448822762	6.20842308397963	-3.53751990292621	0.0013313135363092	0.0357190210886388	-1.19336544863941
1418901_at	Cebpb	0.994885410802772	8.78027154781643	3.5375192618659	0.001331315812288	0.0357190210886388	-1.19336704597926
1435542_s_at	Cttnbp2nl	0.310681769175012	9.94830860248717	3.53585870472856	0.0013372240081602	0.0358562068918173	-1.19750430033978
1422784_at	Krt6a	0.7323358590675	5.26928512375731	3.53502630151855	0.0013401952103225	0.0359145241715733	-1.19957793391343
1439341_at	Greb1l	0.711941632179475	7.38257363453147	3.53410740508471	0.0013434825664282	0.0359812394468405	-1.20186681142146
1420770_at	Klk1b24	0.747038113012843	4.79858333636746	3.53352894354386	0.0013455560180164	0.0360153839576029	-1.20330758022774
1419292_at	Htra3	-0.432107361235479	10.6428332148591	-3.53310929952923	0.0013470621389012	0.0360343117002275	-1.20435272562067
1452703_at	Ahcyl2	-0.255587133062757	12.1779098730529	-3.53269585019308	0.001348547622951	0.0360526652891033	-1.20538239507002
1437386_at	Lingo1	0.46404756977089	8.71651196440159	3.5321361687798	0.0013505610316718	0.0360851025411327	-1.20677617070093
1432385_a_at	Agtpbp1	0.497783622481459	5.71795732386271	3.53072597512444	0.0013556470023133	0.036162593930905	-1.21028759283042
1457347_at	Ryr1	0.85898234701541	8.16874446067871	3.53062671432059	0.001356005691599	0.036162593930905	-1.21053473422951
1460337_at	Sh3kbp1	-0.269587193730548	12.1281721665697	-3.53044334302788	0.0013566685645793	0.036162593930905	-1.21099128828858
1436607_a_at	Kidins220	-0.484661480534074	7.8031505474288	-3.52995239586758	0.0013584448450392	0.0361632961339372	-1.21221359237607
1426833_at	Eif4g3	0.243085990720664	10.8799086803506	3.52979193484869	0.00135902589202	0.0361632961339372	-1.2126130753357
1452879_at	Synpo2	0.552595908229116	11.6894525167766	3.52977136483036	0.0013591003957123	0.0361632961339372	-1.21266428583383
1417203_at	Ethe1	-0.518311198035644	9.88507209797206	-3.52916580695614	0.0013612954717967	0.0361775111022209	-1.21417181174523
1429337_at	Tmem87b	0.73891216829276	8.75939171720774	3.52896033579512	0.0013620410601	0.0361775111022209	-1.21468330548332
1449538_a_at	Gcnt1	-0.424542780798872	7.70879778345165	-3.52512306828041	0.0013760381042725	0.0364959879191586	-1.22423352321509
1429223_a_at	Hfe2	0.892601170669694	7.83812386119612	3.52500827796772	0.0013764589576836	0.0364959879191586	-1.22451915087444
1448944_at	Nrp1	-0.531514373360296	10.1915125248725	-3.5242366742504	0.0013792911078499	0.0365495935694121	-1.22643900279628
1460465_at	Ndnf	-0.681236950213747	7.89107235167522	-3.52259752342778	0.0013853262951865	0.0366586779950084	-1.23051687438201
1437866_at	Dusp18	-0.416573621117889	6.71513143510358	-3.52241162951304	0.0013860123492034	0.0366586779950084	-1.23097929294401
1435426_s_at	Pisd-ps1	-0.482525269153667	10.2173350083789	-3.52230548880466	0.0013864042161012	0.0366586779950084	-1.2312433178736
1435426_s_at	Pisd-ps3	-0.482525269153667	10.2173350083789	-3.52230548880466	0.0013864042161012	0.0366586779950084	-1.2312433178736
1433812_at	Lix1l	-0.639684646615819	7.00838321848045	-3.52223651125454	0.0013866589357106	0.0366586779950084	-1.23141489778613
1437245_at	Tmem154	-0.57552730355057	8.65936083019887	-3.52166041576221	0.0013887881049571	0.0366870406509112	-1.23284786876598
1426214_at	Imp4	0.47472583446284	7.71671815893891	3.52150618121028	0.0013893586712435	0.0366870406509112	-1.23323149363092
1429881_at	Arhgap15	-0.360663269738483	8.18037642338419	-3.52115915855088	0.0013906432561457	0.0366994742512756	-1.23409461258518
1427102_at	Slfn4	-0.548877733353529	12.509570171483	-3.52062579999564	0.0013926198478414	0.0367301448874255	-1.23542112268229
1455173_at	Gspt1	0.642907506279178	7.65883364149366	3.51986185962891	0.0013954556973206	0.0367663372037261	-1.23732097138996
1415692_s_at	Canx	-0.282541690242045	12.1307934165705	-3.51953889909099	0.0013966562502719	0.0367720919693598	-1.23812409504371
1438706_at	Brinp2	0.252620621309172	5.90685021700662	3.51862773967134	0.0014000487267288	0.036839905264994	-1.24038976738949
1417251_at	Palmd	-0.453012755194815	7.78755309487451	-3.51792507530162	0.0014026703680707	0.0368743928599983	-1.24213684067038
1451176_at	Mavs	-0.388585601300021	8.90430168755135	-3.51783826924813	0.001402994571024	0.0368743928599983	-1.24235266174307
1439514_at	A930004D18Rik	-0.502549226212176	7.67536882483835	-3.51760160265773	0.0014038788409877	0.0368761442093121	-1.24294106200298
1423434_at	Tead1	0.504571195703358	7.31599581024058	3.51706513634428	0.001405885265844	0.036884227767754	-1.24427476581685
1455735_at	Ap1s3	-0.434994529551638	8.7310292193406	-3.51659800795434	0.0014076346213948	0.036884227767754	-1.24543602342311
1449308_at	C6	-0.507080000817161	6.66058888202903	-3.51654709049479	0.0014078254301499	0.036884227767754	-1.24556259795198
1454171_x_at	9530053H05Rik	-0.356939932243128	9.09301007230145	-3.5164812516274	0.0014080721926884	0.036884227767754	-1.2457262641814
1421920_a_at	Ccr9	-0.977651565956167	6.26868287652405	-3.51642697471004	0.0014082756527809	0.036884227767754	-1.24586118810153
1417921_at	Pbdc1	-0.34058695602383	10.4796156041001	-3.51542080162501	0.0014120525051149	0.0369492625815613	-1.24836222688857
1426839_at	Pold3	0.646595301752956	7.43091483638929	3.5153290876538	0.0014123972570588	0.0369492625815613	-1.24859018563233
1431004_at	Gm21451	0.581688684779542	9.9620967235269	3.51502263548025	0.0014135497986819	0.0369579765045542	-1.24935186760214
1431004_at	Loxl2	0.581688684779542	9.9620967235269	3.51502263548025	0.0014135497986819	0.0369579765045542	-1.24935186760214
1438343_at	0610037L13Rik	-0.252469990915248	4.14848521886863	-3.5128619567538	0.0014217018007124	0.0371495787450365	-1.25472144958353
1448394_at	Myl2	0.732632021287348	9.91872377904552	3.51244644726097	0.0014232746783422	0.0371691437567533	-1.25575389667242
1459543_at	AA407787	0.426052777578036	4.14500559862906	3.50931392376869	0.0014351869026852	0.0374585442696799	-1.26353594079637
1456509_at	1110032F04Rik	-0.779559917896643	8.54730993775024	-3.50888632029628	0.0014368204376227	0.0374630463039742	-1.26459800963371
1448130_at	Fdft1	0.389299356737753	9.84396693498607	3.5088339336455	0.0014370206892502	0.0374630463039742	-1.26472812249027
1460275_at	Gpr3	0.456433140597668	7.51558770547392	3.50605204907679	0.0014476935084925	0.0377194829153809	-1.27163638061363
1428386_at	Acsl3	-0.407413907311635	10.7200445781204	-3.50569973587361	0.0014490506312187	0.0377330441793289	-1.27251112415354
1460443_at	Brms1l	-0.479492227087874	9.72325039727193	-3.50506936336475	0.0014514819194233	0.0377745447477846	-1.27407616156739
1431394_a_at	Lrrk2	-0.749885924892026	7.29965925505959	-3.50378620799628	0.001456443126999	0.0378818001561602	-1.27726152673738
1442804_at	Fgr	-0.502756003031946	10.6321829922082	-3.50338175598808	0.0014580103020834	0.0379007046883372	-1.27826546053686
1446844_at	Chchd7	-0.997373842607061	8.24782647516636	-3.50258645146579	0.0014610967150921	0.0379590569973334	-1.28023943586762
1428223_at	Mfsd2a	0.370734351054335	9.61265119963432	3.49908848825619	0.001474746768813	0.0382916258032442	-1.28891937504035
1451601_a_at	Spns2	0.338452338167784	9.49521872743753	3.49879143279492	0.0014759116289138	0.0382998218501983	-1.28965633590011
1452933_at	Ankrd39	0.459938077149892	7.86261469130105	3.4982376554538	0.0014780855627829	0.0383159661239076	-1.29103012743495
1419296_at	Arhgap4	-0.462350873083172	9.99164832071073	-3.49820015745245	0.0014782328785525	0.0383159661239076	-1.29112314800971
1425860_x_at	Cklf	-0.425913060534173	10.0684139388774	-3.49694990360542	0.0014831528001766	0.0384019515648536	-1.29422439919677
1417580_s_at	Selenbp1	-0.517184352628058	11.1452215880054	-3.49668435750392	0.0014841997976502	0.0384019515648536	-1.29488302813268
1456390_at	Ppp2ca	0.35104444620883	12.106485389971	3.49665052703362	0.0014843332360388	0.0384019515648536	-1.29496693575794
1418461_at	Sh3d19	-0.466534614519115	7.141074203761	-3.49649266062959	0.001484956065921	0.0384019515648536	-1.295358477726
1455116_at	Relt	0.340371261569966	7.96289971221919	3.49563873443194	0.0014883294416134	0.0384490474992177	-1.29747627137558
1420033_s_at	Ppp2r2d	0.306349434429684	11.3825767373786	3.49560010303776	0.0014884822273039	0.0384490474992177	-1.29757207487244
1455795_at	Dse	-0.444249782512181	10.7492353998225	-3.49536858541442	0.0014893981885239	0.0384506855756262	-1.29814621549473
1448454_at	Srsf6	-0.462737739071091	9.76598640447993	-3.494204163177	0.0014940133029962	0.0385314091533504	-1.30103363422443
1450337_a_at	Nek8	-0.4494146202419	7.39166829641799	-3.4938874754795	0.0014952708646582	0.0385314091533504	-1.3018188578858
1438260_at	Kcnq2	0.604166435290967	9.36498788048268	3.49374491459846	0.0014958373056044	0.0385314091533504	-1.30217232665615
1441733_s_at	Nup153	-0.602180952266444	10.840586540772	-3.49371847457441	0.0014959423832623	0.0385314091533504	-1.3022378820286
1420868_s_at	Gm21540	-0.4456906806741	8.54019158320901	-3.49204544755945	0.0015026058425438	0.0386368449855007	-1.30638557676905
1420868_s_at	Tmed2	-0.4456906806741	8.54019158320901	-3.49204544755945	0.0015026058425438	0.0386368449855007	-1.30638557676905
1452004_at	Calca	0.988491831542478	7.4278488550127	3.49105163664775	0.0015065776453251	0.0386949282533911	-1.30884900929663
1418848_at	Aqp7	0.341806274175956	4.77377010669535	3.49089988285768	0.0015071850276818	0.0386949282533911	-1.30922514770823
1428666_at	Nars	-0.371189949584016	10.1020814067515	-3.49083654203822	0.0015074386142482	0.0386949282533911	-1.30938214292234
1433653_at	Fam20a	-0.416769068622323	9.9827859601565	-3.49021525938208	0.0015099281226198	0.0387367851298516	-1.31092197995829
1426277_at	Tmem203	0.420452063275679	8.18127766178364	3.48862693786582	0.0015163106841385	0.0388784128284999	-1.31485810045529
1453463_at	1700019B03Rik	0.422812058745167	4.83887297782331	3.48813264249959	0.0015183022923238	0.038907358912556	-1.31608289738787
1428795_at	Slc18b1	-0.416320225577685	8.67399491454487	-3.48666176094281	0.0015242437185572	0.0390341045153478	-1.31972712708038
1435366_at	D430042O09Rik	-0.404979020471883	6.52113883166545	-3.48648003928726	0.0015249793165571	0.0390341045153478	-1.32017731419585
1448327_at	Actn2	0.5927797213201	9.42603249485821	3.48563159985024	0.0015284182906222	0.0390931208613584	-1.32227906505414
1427638_at	Zbtb16	1.15796062658795	7.21789015291484	3.48548369958989	0.0015290185405963	0.0390931208613584	-1.32264542178824
1448721_at	D1Ertd622e	-0.487532832270731	10.9022061439291	-3.4849648177663	0.0015311262137348	0.0391248291023549	-1.32393066956723
1418596_at	Fgfr4	-0.468636045379266	6.84769810525652	-3.48474339132749	0.0015320264920127	0.0391256663738765	-1.32447910964312
1427655_a_at	A630038E17Rik	-0.386747763872035	8.86523545798503	-3.4843839729917	0.0015334889088623	0.0391408507518963	-1.32536930486949
1427655_a_at	Trdc	-0.386747763872035	8.86523545798503	-3.4843839729917	0.0015334889088623	0.0391408507518963	-1.32536930486949
1439869_at	Zfp493	-0.454101022400462	6.21030320574797	-3.48407920520131	0.001534730018327	0.0391503724867462	-1.32612411429321
1435826_at	Rad18	0.41166078269394	6.60909098789397	3.48372856362885	0.0015361591412881	0.03916467689725	-1.32699250483478
1448755_at	Col15a1	0.476987197393083	8.27000254079314	3.48254844153842	0.0015409784649809	0.0392653501407372	-1.32991490647026
1425693_at	Braf	-0.469451763463356	6.3112332596644	-3.48209333784492	0.001542840896505	0.0392906082853035	-1.33104179754288
1448829_at	Smc6	0.310888067698672	12.0489804127794	3.47939018450949	0.0015539479930033	0.0395511334268872	-1.33773389458248
1451320_at	Arhgap8	0.413029771296281	7.46674139046008	3.47910059555247	0.0015551424695941	0.0395592106718354	-1.33845069397375
1451776_s_at	Hopx	0.456998481238582	9.09640705390941	3.47660214827164	0.0015654848108327	0.0397859437956895	-1.34463391803214
1429200_at	Saal1	-0.39338622396925	6.41868128567662	-3.47614648354311	0.0015673781913752	0.0397859437956895	-1.34576141420057
1423854_a_at	Rasl11b	0.407565347426883	9.31395064389536	3.47610454296285	0.0015675525742722	0.0397859437956895	-1.34586518888708
1445506_at	Abhd15	0.464742394796228	4.09221783525671	3.47609689921771	0.0015675843578843	0.0397859437956895	-1.34588410195279
1447632_at	Fancc	-0.377661145236668	6.0806781365541	-3.47210849209167	0.0015842538483203	0.0401638183322619	-1.35575038027651
1448823_at	Cxcl12	-0.36378527742736	12.8167558357853	-3.4717405793716	0.00158580013399	0.0401690928943092	-1.35666026734566
1421308_at	Car13	-0.646718609480515	9.0712136959724	-3.47163522376366	0.001586243197374	0.0401690928943092	-1.35692081565067
1437876_at	Il20rb	0.781792302715232	5.67311193572996	3.47118170514852	0.0015881517944136	0.0401829553064785	-1.35804234702106
1428871_at	Msl1	-0.323017797439405	10.6237834390233	-3.4696251197328	0.0015947194515688	0.0402806912257506	-1.36189125783361
1425366_a_at	Hus1	-0.586804169042718	6.53574114629545	-3.46953139697381	0.0015951157297884	0.0402806912257506	-1.36212298007144
1449194_at	Mrps25	-0.37946170034723	10.7786486756155	-3.46926834427914	0.001596228476514	0.0402862342021611	-1.36277334373256
1422953_at	Fpr2	-0.31865665544793	12.7650327185617	-3.46827277081892	0.0016004466743952	0.0403304601211806	-1.36523458720041
1425507_at	Arfrp1	0.302471372998875	10.0542082484468	3.46822166913986	0.0016006634801204	0.0403304601211806	-1.36536091228822
1434129_s_at	Lhfpl2	-0.539257186858148	10.2058774269589	-3.46736878643347	0.0016042861406286	0.040399167631766	-1.3674691547919
1427912_at	Cbr3	0.341727692591465	9.21835355010219	3.46703706468831	0.0016056972831195	0.0404029722602444	-1.36828908107366
1439513_at	Pnrc1	0.56826210010949	5.35388582014847	3.46691217070541	0.0016062288921003	0.0404029722602444	-1.3685977768325
1435554_at	Tmcc3	0.564548332393233	10.2997663498826	3.46517266727697	0.0016136507553086	0.0405443051456233	-1.37289676804476
1454822_x_at	Apcdd1	-0.329795884325426	11.1057649488612	-3.46496371412795	0.0016145445121292	0.0405443051456233	-1.37341311321486
1438385_s_at	Gpt2	0.294388262284159	11.8601738485124	3.46360186692087	0.0016203812761463	0.0406657570246235	-1.376778067583
1431936_a_at	Neu2	0.582816077270244	4.20005080307968	3.46341488470301	0.0016211842560092	0.0406657570246235	-1.37724003488909
1452487_x_at	Pira2	-0.4321923606337	9.19255676093216	-3.46275495800877	0.0016240213305415	0.0407142779481691	-1.37887039980345
1452487_x_at	Pira6	-0.4321923606337	9.19255676093216	-3.46275495800877	0.0016240213305415	0.0407142779481691	-1.37887039980345
1436684_a_at	Riok2	0.442063791856214	10.9158770806815	3.46189886558889	0.0016277088827416	0.0407840546225174	-1.38098520668875
1430030_at	Dubr	-0.809221733018321	8.07426008750786	-3.46042565256439	0.001634073575775	0.0409207953031827	-1.38462398456625
1456698_s_at	Hnrnpdl	0.301052125330918	11.8182972957241	3.46013167717078	0.0016353465055104	0.0409299460294259	-1.38535001590641
1436299_at	Gls	-0.444839352873504	8.34749964774057	-3.45895140233218	0.0016404668088888	0.041035326426897	-1.38826468634159
1452583_s_at	Galm	-0.307130624563343	10.9540796173423	-3.45803032834235	0.0016444733921478	0.0411127463743124	-1.39053897982738
1427177_at	Fyco1	-0.379708567409127	10.4858939924796	-3.45764105970952	0.0016461695127219	0.0411323496915625	-1.39150007744897
1444761_at	Ccdc8	-0.766203674208853	7.6759110493274	-3.45706198647238	0.0016486957758635	0.0411415321976699	-1.3929297168977
1418373_at	Pgam2	0.518696579221659	12.2578714229716	3.45705408339315	0.0016487302796967	0.0411415321976699	-1.39294922765689
1434631_at	D3Ertd751e	-0.574698908286525	7.07051295628735	-3.45672526125524	0.001650166493357	0.0411415321976699	-1.39376099235569
1419352_at	l7Rn6	-0.386197232653552	9.65479904660217	-3.45672083282263	0.0016501858438966	0.0411415321976699	-1.39377192463003
1450513_at	Cd33	0.572526849958495	9.12911129875226	3.45624645151588	0.0016522599764276	0.041170484639152	-1.39494297518605
1452398_at	Plce1	-0.398223722812382	10.0299846436412	-3.45549987262935	0.0016555293353767	0.0412291709303295	-1.39678583432188
1449085_at	Phf10	-0.264635501815051	10.9902973975138	-3.45515156444127	0.0016570567551882	0.0412444352735899	-1.39764554383544
1442574_at	Gm10785	0.578219575075846	5.10634066404742	3.45327272999812	0.0016653194177359	0.0414272316929453	-1.40228234815311
1455825_s_at	Lnx1	0.544473456962137	9.52158562654548	3.45269927965807	0.001667849229041	0.0414453633851038	-1.40369736750453
1416619_at	Vsir	-0.451576983402622	9.3221729866908	-3.45269091024836	0.0016678861786648	0.0414453633851038	-1.40371801875106
1450264_a_at	Chka	0.347000220115735	9.70361096434937	3.45205261978611	0.0016707064603199	0.0414746173739525	-1.40529291875759
1460193_at	St13	-0.315051059117048	11.1137506256067	-3.45186123344495	0.0016715529963854	0.0414746173739525	-1.405765116594
1434723_at	E130307A14Rik	0.393905671921532	8.32244961643319	3.4518003843045	0.0016718222297919	0.0414746173739525	-1.40591524433141
1458656_at	Gm32031	0.519971551685843	10.6070607299803	3.4503671950653	0.0016781756463322	0.0416093456983115	-1.40945090963636
1424815_at	Gys2	0.418191410105828	4.83116633747377	3.44859956133052	0.0016860437868951	0.0417639291923919	-1.41381080940091
1416560_at	Slc13a3	-0.846208700864669	9.38315041857815	-3.44855058918364	0.0016862622793141	0.0417639291923919	-1.41393158688985
1437199_at	Dusp5	0.721785803239386	7.71716036694061	3.44730324407486	0.0016918366145874	0.0418560192838783	-1.4170076103821
1440158_x_at	Chchd7	1.12725699123273	4.95046342745481	3.44696778382711	0.0016933388058987	0.0418702157263377	-1.41783479557548
1424102_at	Atg4b	0.26996591957659	10.235639228318	3.44597669004581	0.0016977844503164	0.0419534542400654	-1.42027846117027
1441537_at	Recql5	-0.36204838073269	5.20706047662335	-3.44561845204837	0.0016993941311972	0.0419534542400654	-1.42116166998146
1435989_x_at	Krt8	0.638255349288642	11.4427127870434	3.44559583238538	0.0016994958181991	0.0419534542400654	-1.42121743577841
1438350_at	Adgrg2	0.462546925883763	4.68896542955895	3.44523504077503	0.0017011185560206	0.0419591142014225	-1.42210689938379
1432517_a_at	Nnmt	0.649705397527483	7.43727860970102	3.44513122399226	0.0017015857713665	0.0419591142014225	-1.42236283289922
1449791_x_at	Slc38a9	0.41643781737447	8.06253609269884	3.44419734560837	0.0017057941548743	0.0420399028300486	-1.42466492532795
1450921_at	Aptx	0.513302414899286	7.09630743592907	3.44384628063412	0.0017073787736556	0.0420559749156988	-1.42553026434704
1425829_a_at	Steap4	0.502816247002254	5.59741563375525	3.44313981219838	0.0017105719019832	0.0421116284668923	-1.42727152520798
1450754_at	Cacna2d2	0.936427693789901	7.82347387287249	3.44270127677856	0.0017125569132215	0.0421374955500299	-1.42835232620639
1435884_at	Itsn1	-0.369241852169643	10.8865787106229	-3.44218002820323	0.0017149192139931	0.0421726125792293	-1.42963690506469
1457273_at	Tenm2	0.850410438623061	7.13917863988477	3.4416804507193	0.0017171862528993	0.0421999813053397	-1.43086800118131
1426570_a_at	Frk	-0.615641107298504	5.8531541221222	-3.4415225270354	0.001717903498295	0.0421999813053397	-1.4312571530443
1450998_at	Zfp110	0.231962463876977	10.1989621516668	3.44126877026928	0.0017190565965066	0.042205319302693	-1.43188243899448
1453082_at	Tulp3	0.426044066907282	6.75669456081026	3.44049553331297	0.0017225748771727	0.0422319461145217	-1.4337876657433
1440354_at	Elovl7	-0.525408816493457	6.44496697444551	-3.44041928036749	0.0017229222094866	0.0422319461145217	-1.43397554047536
1434874_x_at	Acap1	-0.637419994155619	8.03793481380745	-3.44041311712056	0.0017229502860406	0.0422319461145217	-1.43399072562767
1427867_at	Gm12300	0.427910206079849	12.5629861999758	3.43987961821024	0.001725382304392	0.0422685862631108	-1.43530512982465
1436845_at	Axin2	-0.675248196418686	9.16544951395074	-3.43808847048827	0.0017335717233075	0.0424461554250227	-1.43971743625174
1450734_at	Sec16b	0.507975042349808	6.66717285509998	3.4361427978522	0.0017425101611226	0.0426159824227388	-1.44450931286021
1457438_at	Gm11827	0.548347073189279	10.2448176595082	3.4359621212817	0.0017433424440689	0.0426159824227388	-1.4449542325573
1455012_s_at	Trim37	-0.382175852534398	10.5144887149174	-3.43255726258042	0.0017590987756073	0.0429313386789314	-1.45333693802129
1421097_at	Endog	0.475161180674157	10.0146100049276	3.43227829831799	0.0017603957841112	0.0429397567653876	-1.45402358938982
1428221_at	Klhdc8b	-0.598469108373493	7.55330958107691	-3.4320470582743	0.0017614716043914	0.0429427734214367	-1.4545927531745
1435994_at	Kcnh1	0.722207796773467	7.65123087920194	3.43180252503759	0.0017626099599862	0.04294731053773	-1.45519461876765
1418511_at	Dpt	0.411272453382292	10.7746781148171	3.43130933199712	0.0017649080411552	0.0429800850778299	-1.45640845200207
1449402_at	Chst7	-0.455977254148397	6.79309387971536	-3.43076487416923	0.0017674483528962	0.0430187200021443	-1.45774837191804
1437117_at	Acap1	-0.539333968891202	10.2727646918162	-3.42997944703586	0.0017711191868484	0.0430618050005522	-1.4596811644886
1416875_at	Parvg	-0.407119261546116	8.03266461228465	-3.42997754262056	0.0017711280964063	0.0430618050005522	-1.45968585068118
1421458_at	Zfp112	0.407760055268902	8.31445341919834	3.42974724148572	0.0017722058490146	0.0430647931015141	-1.46025254438772
1438840_x_at	Apoa1	0.477296381562847	6.7969475367157	3.42906772408921	0.0017753895121363	0.0431189242794079	-1.46192451543723
1418165_at	Itln1	0.437140733031704	5.82320027102468	3.42804117177642	0.00178020956396	0.043212718807407	-1.4644501119582
1418165_at	Itlnb	0.437140733031704	5.82320027102468	3.42804117177642	0.00178020956396	0.043212718807407	-1.4644501119582
1425763_x_at	Igh-VJ558	-0.479779332747471	12.04922748601	-3.42620323220062	0.0017888709401853	0.0433996063869287	-1.46897114827552
1425763_x_at	Igha	-0.479779332747471	12.04922748601	-3.42620323220062	0.0017888709401853	0.0433996063869287	-1.46897114827552
1419114_at	Alg14	-0.340625787369578	9.52317964303608	-3.42558945299359	0.0017917724477335	0.0434466285834574	-1.47048071988827
1420860_at	Itga9	0.361713293936337	5.65977422325041	3.42154010902264	0.0018110289255524	0.043819321658445	-1.48043711090966
1416727_a_at	Cyb5a	-0.303533746308483	12.2031356352735	-3.42074288192637	0.0018148435516897	0.0438880745441058	-1.48239672226818
1441935_at	Ankra2	0.706726314875083	7.94601340448127	3.41877409561766	0.0018242971627035	0.0440930473392783	-1.48723524176373
1460225_at	Mrpl57	-0.921891962329753	7.3888494718768	-3.41787517266697	0.0018286293383452	0.0441740823721001	-1.48944405805621
1438469_at	Bcorl1	-0.386034347082549	7.33002288957303	-3.41763988809592	0.0018297648815649	0.0441778511367553	-1.49002215434335
1419730_at	Ahcyl2	-0.564641187823452	5.92768724841732	-3.41677496385211	0.0018339450737857	0.0442314207341246	-1.49214713655452
1417696_at	Soat1	-0.371699295201127	9.4026341951136	-3.4158438104204	0.0018384556467946	0.0443165088862037	-1.49443457957328
1437277_x_at	Tgm2	0.19871812303579	13.9789998634188	3.41468803166335	0.0018440692026037	0.0444043593735352	-1.49727346391741
1444504_at	Dhrs7c	0.914027046165236	8.1569224512263	3.41439414284178	0.00184549923859	0.0444150806614986	-1.49799526428849
1449178_at	Pdlim3	0.499236094190015	8.03585913894051	3.41357293600785	0.0018495008266045	0.0444876462830367	-1.5000120353539
1424481_s_at	Armcx5	0.558693297508503	7.4494934181311	3.41284466867453	0.0018530565364611	0.0445494151657436	-1.50180038810362
1423171_at	Gpr88	0.450936113406567	8.20454730478724	3.41168363987097	0.0018587388056093	0.0446207330780853	-1.50465110754467
1451454_at	Pcdh20	-0.243993938569757	5.96416882274971	-3.41163216990713	0.0018589910967322	0.0446207330780853	-1.50477747425455
1455881_at	Ier5l	-0.439589109626517	4.94220567912047	-3.41078048002305	0.0018631706349207	0.0446972653221062	-1.50686838722247
1452417_x_at	Igk-V28	-0.241649269262723	13.9355777424922	-3.41044946011663	0.0018647975083465	0.0447125105922054	-1.50768098696914
1452417_x_at	Igkc	-0.241649269262723	13.9355777424922	-3.41044946011663	0.0018647975083465	0.0447125105922054	-1.50768098696914
1452417_x_at	Igkj1	-0.241649269262723	13.9355777424922	-3.41044946011663	0.0018647975083465	0.0447125105922054	-1.50768098696914
1452417_x_at	Igkv1-117	-0.241649269262723	13.9355777424922	-3.41044946011663	0.0018647975083465	0.0447125105922054	-1.50768098696914
1452417_x_at	Igkv3-4	-0.241649269262723	13.9355777424922	-3.41044946011663	0.0018647975083465	0.0447125105922054	-1.50768098696914
1452417_x_at	Igkv4-53	-0.241649269262723	13.9355777424922	-3.41044946011663	0.0018647975083465	0.0447125105922054	-1.50768098696914
1452417_x_at	Igkv6-23	-0.241649269262723	13.9355777424922	-3.41044946011663	0.0018647975083465	0.0447125105922054	-1.50768098696914
1452417_x_at	Igkv8-16	-0.241649269262723	13.9355777424922	-3.41044946011663	0.0018647975083465	0.0447125105922054	-1.50768098696914
1452417_x_at	Igkv8-30	-0.241649269262723	13.9355777424922	-3.41044946011663	0.0018647975083465	0.0447125105922054	-1.50768098696914
1429524_at	Myo1f	-0.700694328640905	8.85930642269852	-3.40988569292605	0.0018675714249951	0.0447444139577403	-1.50906486630798
1438110_at	Zbtb1	-0.403488912807395	8.57867246389864	-3.40977586638312	0.0018681122698482	0.0447444139577403	-1.5093344462406
1438651_a_at	Aplnr	-0.850686459513627	10.1299921148453	-3.40943156049767	0.0018698087958117	0.0447612773354073	-1.51017955466866
1424654_at	Acp2	-0.227496716743048	11.0399905362375	-3.40791515641007	0.0018772983888158	0.0448929133796304	-1.51390118016744
1453670_at	Usp50	0.411283102333781	4.63549129861789	3.40747776923544	0.0018794640339187	0.044914614273478	-1.51497450444093
1421653_a_at	Igh-VJ558	-0.555970660596221	12.1846595266787	-3.40732972475343	0.0018801975953598	0.044914614273478	-1.51533778428011
1421653_a_at	Igha	-0.555970660596221	12.1846595266787	-3.40732972475343	0.0018801975953598	0.044914614273478	-1.51533778428011
1453813_at	Cd200r3	-0.543612046231473	4.66941001162257	-3.40668431901886	0.0018833988111175	0.0449672682796247	-1.51692143871945
1451587_a_at	Tiprl	0.301369587388252	9.91708115772626	3.40558221098774	0.0018888774231844	0.0450644261762638	-1.51962542484784
1459983_at	Impa2	-0.450841827110872	7.77104807058089	-3.40546388684751	0.0018894665284431	0.0450644261762638	-1.51991570717119
1428696_at	Rftn1	-0.334832419105615	8.91845199651905	-3.40523049028527	0.0018906290687786	0.0450683201009441	-1.52048828187419
1428369_s_at	Arhgap21	0.314711137309704	11.537837018795	3.40425263647514	0.001895507225694	0.0451470200496831	-1.52288699768246
1446556_at	Kcnd1	0.387322595780096	5.94208065123108	3.40393923140865	0.0018970732553688	0.0451470200496831	-1.52365573126929
1436426_at	Cc2d2a	-0.449173469130631	9.61239512080552	-3.40359774816682	0.0018987810064694	0.0451470200496831	-1.52449330195459
1457228_x_at	Gle1	0.317924762906719	7.65778351612665	3.40356683888853	0.001898935656288	0.0451470200496831	-1.52456911271116
1454865_at	Slc9a8	0.449895560627949	8.27409659147	3.40297346867507	0.001901906847677	0.0451938360047859	-1.52602440678175
1458490_at	9230116N13Rik	0.274217357402528	4.32481233978656	3.40250013493545	0.0019042801911855	0.0452264038455286	-1.52718522312209
1439846_at	Klf12	-0.692547042831749	7.03737905710904	-3.40222793680638	0.0019056463128526	0.0452350286084034	-1.52785273797275
1423482_at	Uros	-0.317338045164998	11.1982057741741	-3.39973122074052	0.0019182211050497	0.045509568679036	-1.53397440437845
1449313_at	Klk1b5	0.942621635210769	4.38441224171865	3.39897585452476	0.0019220412635755	0.0455762266185702	-1.53582609972323
1435999_at	Spink8	0.768591742896088	7.21544499014915	3.39759842834118	0.0019290262868674	0.045702687226695	-1.53920225317743
1451362_at	Rab29	-0.284758893281979	10.2035081162317	-3.39752209077324	0.0019294141145667	0.045702687226695	-1.53938934401168
1450678_at	Itgb2	-0.408941890479873	11.0039284622436	-3.3973252721063	0.0019304143847554	0.045702687226695	-1.53987170594159
1454018_at	Tlk2	0.721413429451959	8.7653092139698	3.39550255901168	0.0019397015369083	0.0458855031106188	-1.54433823238978
1428546_at	Syncrip	0.299309476594079	11.4247281452964	3.39541063541924	0.0019401710479135	0.0458855031106188	-1.5445634624087
1422869_at	Mertk	0.494852306768036	9.72221807335742	3.39342168361972	0.0019503567232981	0.0461022214766617	-1.54943612822785
1443569_at	Fam161a	-0.465095511893035	10.3030014538024	-3.39309219857846	0.0019520490253701	0.0461180529561118	-1.55024320455789
1445445_s_at	Ptger1	0.784915878480508	4.94684496838047	3.39056453136061	0.0019650787811164	0.0463849674682135	-1.55643362990867
1423200_at	Ncor1	-0.264832793678277	11.8922021847537	-3.39030290913294	0.0019664321810874	0.0463849674682135	-1.55707424727566
1424231_s_at	Exoc6	-0.42354526308639	9.10630767793275	-3.38993950779552	0.0019683135855264	0.046405076330805	-1.55796404937667
1448990_a_at	Myo1b	0.439719503704666	7.85012732054795	3.38756112389507	0.0019806698602575	0.046647619513043	-1.56378660314946
1433801_at	9930012K11Rik	-0.430810720485186	8.52847141626312	-3.38623612669124	0.0019875859146643	0.046786071157242	-1.56702958567047
1438075_at	Fem1c	0.560567902527651	9.45749497807056	3.38573323084389	0.001990216953002	0.0468235653611614	-1.56826030022445
1422919_at	Hrasls	0.481942582791978	5.9859597214655	3.38513364120602	0.0019933582563293	0.0468272015269786	-1.56972754648288
1419226_at	Cd96	-0.791318661198639	6.52446142236032	-3.38511780567238	0.001993441284797	0.0468272015269786	-1.56976629585079
1448752_at	Car2	-0.291222364929517	13.5820606027612	-3.38510921488905	0.0019934863291678	0.0468272015269786	-1.56978731736575
1423794_at	Atg13	0.346270401847025	8.21920970668806	3.38461604705941	0.0019960738185676	0.0468635738111501	-1.57099405301348
1433587_at	Rgmb	-0.497118988146202	7.7988821784853	-3.38421739887138	0.001998167758682	0.0468639438816002	-1.57196945264738
1438109_at	Clca2	-0.61213946379486	7.78133507249419	-3.38334687364065	0.0020027476384326	0.0469225564888051	-1.57409925408771
1450919_at	Mpp1	-0.284759253183387	10.1652614152614	-3.38256843929316	0.0020068515850791	0.046994295606779	-1.57600354892854
1421290_at	Hspb7	0.673955585766741	6.69330890806306	3.38225271562393	0.0020085184046638	0.0470051623750922	-1.57677585437567
1452168_x_at	Gspt1	-0.510180749046585	9.74691156289694	-3.38120856935664	0.0020140403331509	0.0470892861925558	-1.57932976494606
1437273_at	Htra4	0.620038101864379	5.83113432763432	3.3799808138519	0.0020205519776144	0.0472170542706676	-1.58233233640262
1448691_at	Ubqln4	-0.545556902302678	10.2739498016892	-3.37974322876123	0.0020218143965404	0.0472220875703635	-1.58291331489652
1426866_at	Chst14	-0.302180047580075	8.00436257409515	-3.37889427666126	0.0020263315508748	0.0473030948633585	-1.58498915521915
1441511_at	Kcnt1	0.545126143504701	7.76191118481437	3.37860950550144	0.0020278489538373	0.0473140277635901	-1.58568542143695
1421530_a_at	Grm8	-0.416739061443151	5.32077737594279	-3.37789826736804	0.0020316435670093	0.0473535692587529	-1.58742428986014
1453006_at	Fgfbp3	-0.592965501855359	9.31231319327124	-3.37670039509872	0.0020380499430261	0.0474523359675408	-1.59035254692714
1455907_x_at	Phox2b	1.62874518686036	6.52682151469262	3.37613829561307	0.0020410628257256	0.047474973957222	-1.59172647179085
1452231_x_at	Mndal	-0.553300972927618	10.6241115462202	-3.37574860243659	0.0020431541185982	0.0474991205685041	-1.59267893045839
1428326_s_at	Hrsp12	-0.42245960832965	9.77920892960411	-3.37510643573615	0.0020466048159136	0.0475548293676052	-1.59424836216225
1429351_at	Klhl24	0.470722714683823	10.0465933156453	3.37486391807234	0.0020479094493913	0.0475606406163753	-1.59484103278781
1449857_at	Gpalpp1	0.572734811774706	6.79980207676592	3.37402189540357	0.0020524453639752	0.0476414505201477	-1.59689864544354
1416147_at	Hspa4	-0.909773273273349	7.73843694194748	-3.3726859573711	0.0020596618205813	0.0477628762840219	-1.60016276071064
1451349_at	Efcab7	-0.372333327683812	7.45846346925274	-3.37266142669903	0.0020597945582675	0.0477628762840219	-1.60022269159687
1424994_at	Glyctk	0.464761114502363	5.36428586613238	3.37216585068244	0.0020624779296168	0.0478005226637464	-1.60143339295398
1426144_x_at	Trdn	0.640999750470583	9.5725219033383	3.37191716572969	0.0020638257398922	0.0478071929609039	-1.60204090584346
1434260_at	Fchsd2	-0.431745100126595	9.24296185999828	-3.3711654124753	0.0020679052129993	0.0478771011352581	-1.60387724708478
1457248_x_at	Hsd17b7	0.512242680221579	10.8980835658566	3.37067784834324	0.0020705551836332	0.0479138580487642	-1.60506814688185
1416854_at	Slc34a2	0.350049230863283	7.63447062572951	3.37034943689455	0.0020723419824715	0.0479306132058718	-1.60587026618982
1441709_at	Slc11a2	-0.481165265204759	7.09559058535078	-3.36990774864886	0.002074747431092	0.0479616524293594	-1.60694900177884
1429799_at	Zfp606	0.615815431727088	6.8196761613233	3.36847492795691	0.0020825691371336	0.0481178025890688	-1.61044795875769
1448557_at	Fam13c	-0.525287030433011	8.72177897341095	-3.36764315474018	0.0020871227659866	0.0481983225134474	-1.61247885776001
1437096_at	Ttc29	-0.651001273458281	7.63980407467596	-3.36723151981344	0.0020893798481867	0.0482091288923424	-1.61348384556971
1439911_at	Gm32618	-0.539059570717452	7.02125780526691	-3.36716530115406	0.002089743158568	0.0482091288923424	-1.61364551040912
1423944_at	Hpx	0.370376612316893	5.16567679904106	3.3669605260248	0.0020908670474498	0.0482091288923424	-1.61414543535381
1421944_a_at	Asgr1	-0.50583654765501	8.13274905001214	-3.36677853578266	0.0020918663719721	0.0482091288923424	-1.61458972364062
1452610_at	Zkscan14	0.548672902522315	8.81049424535905	3.36608725020842	0.0020956664740487	0.0482720396558087	-1.61627724693744
1444060_at	2610027K06Rik	-0.673219445040019	6.13512100625653	-3.36554422917015	0.0020986562027311	0.0482986020404132	-1.61760273044074
1435143_at	Elk3	-0.347690375145299	8.61302444468	-3.36548883079317	0.0020989614420791	0.0482986020404132	-1.6177379495048
1449066_a_at	Arhgef7	0.366835367331466	8.93986078468552	3.36493133688993	0.0021020355559161	0.0483446739456261	-1.61909865396431
1439964_at	Tmem170	-0.535350261976855	9.7207534182476	-3.36411895749171	0.0021065229106919	0.0484231854205496	-1.62108129518377
1429830_a_at	Cd59a	0.592379723336088	9.8154258797931	3.36242131072786	0.0021159300188905	0.0486146509332556	-1.62522379058075
1457094_at	She	-0.617986167348334	7.44835095621082	-3.36064386705157	0.0021258226273505	0.0487895128211777	-1.62956002537352
1449591_at	Casp4	0.477106403632737	9.49104488663774	3.36052456989404	0.0021264881838423	0.0487895128211777	-1.62985102579764
1418634_at	Notch1	-0.504946105851623	9.72147983206175	-3.36044346184232	0.0021269407985828	0.0487895128211777	-1.63004886932593
1451909_a_at	Prpf4b	-0.382558906461714	9.02262627689469	-3.36027737195898	0.0021278679346191	0.0487895128211777	-1.63045399903576
1434976_x_at	Eif4ebp1	0.452999451179323	11.2407976366504	3.35975757949324	0.0021307720000119	0.048822648666509	-1.6317218306015
1457035_at	AI607873	0.484924565552064	8.33821625016942	3.35963129351103	0.0021314781318453	0.048822648666509	-1.63202984322182
1438044_at	1700047M11Rik	-0.429820174450314	9.58990371567664	-3.35774925747172	0.0021420283169108	0.0490394005690344	-1.63661954681084
1451203_at	Mb	0.609864400886195	11.561670535258	3.35672415359063	0.0021477958938362	0.0491464954885392	-1.63911898549419
1427768_s_at	Myl3	0.969903037059094	8.74374452623018	3.35650094345575	0.00214905372841	0.0491503408747563	-1.63966317885177
1445482_at	Gle1	0.331241605126164	6.00914803482032	3.35594103584167	0.0021522120418084	0.0491976255943249	-1.64102818169046
1451939_a_at	Srpx	-0.340009555170056	5.81815521053739	-3.35419987707172	0.0021620620939922	0.0493977520269217	-1.64527232889051
1435450_at	Cpne3	-0.517738604086382	11.5854662143568	-3.35225496907246	0.002173116079661	0.0496251687639455	-1.65001198340372
1453053_at	Cenpw	-0.580908852088653	7.50113280031052	-3.35125237539182	0.0021788355928647	0.0496924181032609	-1.65245478929519
1448666_s_at	Tob2	0.341957424557147	12.9318744582761	3.35117709848085	0.0021792656103702	0.0496924181032609	-1.65263818754077
1448922_at	Dusp19	-0.61105552227275	6.3678402272896	-3.35115299264834	0.0021794033316058	0.0496924181032609	-1.65269691655338
1428233_at	Cpsf6	-0.403794582365522	9.30162606996277	-3.34961747534914	0.0021881933112836	0.049843286127375	-1.65643751385149
1432431_s_at	Macrod2	-0.470446893948208	7.19693294999161	-3.34906620829383	0.0021913573198808	0.0498748092824859	-1.65778024461825
1436039_at	Cmah	-0.616772101480976	9.12397774702966	-3.34899107003196	0.0021917889181589	0.0498748092824859	-1.65796325268026
1420544_at	Gcsam	-0.405467515418356	8.42117962199285	-3.34760363814563	0.0021997731140238	0.0500312492262169	-1.66134218201636
1416296_at	Il2rg	-0.611899338676555	8.47913811527088	-3.34662407954575	0.002205426980699	0.0501345575889666	-1.66372741289588
1434256_s_at	Cds2	-0.283771363635043	11.5017419759463	-3.34625152313406	0.0022075809880114	0.050158241884284	-1.66463450939442
1419676_at	Mx2	0.517022393750725	5.98786533575517	3.34500618833902	0.0022147958307463	0.0502968311996422	-1.66766631538396
1434730_at	AI854517	1.26418719691116	5.92564516172087	3.34446595878712	0.0022179326974276	0.0503427189666262	-1.66898136651821
1448470_at	Fbp1	0.323693579547875	10.9492906761263	3.34357546766945	0.0022231127028822	0.0504271263622783	-1.67114883611268
1423222_at	Cap2	0.590652199364185	7.1677835596531	3.34344242847178	0.0022238875930593	0.0504271263622783	-1.67147263382771
1435619_at	Phf21a	-0.383805234580197	7.10056176668478	-3.34200220016038	0.0022322928849701	0.0505449004345574	-1.67497757312867
1449918_at	Cd209g	-0.492952137880396	5.47626543928085	-3.34197641224621	0.0022324436634584	0.0505449004345574	-1.67504032452813
1420197_at	Gadd45b	0.682231340862117	9.90911896537793	3.34104440353045	0.0022378995725451	0.050643004827576	-1.67730809837697
1439071_at	5430416N02Rik	0.23451421024659	8.5682845324142	3.34025059684411	0.0022425565674652	0.0507229406967162	-1.67923937760993
1437523_s_at	Sgcg	0.907759823416765	8.4702749029339	3.33972646196421	0.002245636596216	0.0507277970172492	-1.68051445220022
1429525_s_at	Myo1f	-0.429037113123467	8.95769345355962	-3.33941828406797	0.0022474494730694	0.0507277970172492	-1.68126412221432
1454850_at	Tbc1d10c	-0.500428331386767	10.0436416069211	-3.33934644152553	0.002247872293824	0.0507277970172492	-1.6814388811709
1437070_at	Cdc14b	0.338903036832897	8.15957489991235	3.33919992542929	0.0022487348340153	0.0507277970172492	-1.68179528045445
1455902_x_at	Rhof	0.558879086112479	9.30153225564451	3.33910633624972	0.0022492859600482	0.0507277970172492	-1.68202293180575
1425993_a_at	Hsph1	-0.292802039947378	12.9708064629357	-3.33906662772635	0.002249519834028	0.0507277970172492	-1.68211952010164
1419227_at	Cct6b	0.408747371787199	5.10233577345023	3.33859796981514	0.0022522818876175	0.050764700356542	-1.68325946044862
1425182_x_at	Klk1b22	0.489169076231687	9.5760439551314	3.33741554088964	0.0022592650799889	0.050896660525765	-1.68613522812046
1425182_x_at	Klk1b9	0.489169076231687	9.5760439551314	3.33741554088964	0.0022592650799889	0.050896660525765	-1.68613522812046
1437695_at	Prokr2	0.460013461286594	5.47642432059035	3.33662597888358	0.0022639396655617	0.0509624176588227	-1.68805525945392
1441079_at	Mbd4	-0.495421882974917	9.19815292725606	-3.33644682071916	0.0022650016616407	0.0509624176588227	-1.68849090253304
1457311_at	Camk2a	0.788063691634994	8.26592380819011	3.33635032185759	0.0022655738765424	0.0509624176588227	-1.68872554600415
1449361_at	Tbx21	-0.855869479658468	5.88664570689779	-3.33597298223066	0.0022678127440077	0.0509873492360375	-1.68964304387844
1448860_at	Rem2	0.677310998920164	7.77319634173085	3.33537190174729	0.0022713835261919	0.0510213330030286	-1.69110447084648
1430579_at	Tnik	0.542520503067263	4.50236458562524	3.33533770989289	0.0022715868089417	0.0510213330030286	-1.69118759913823
1455698_at	Sec62	-0.657897101050142	8.16600094549714	-3.33436471269466	0.0022773789611213	0.0511104235170965	-1.69355302194509
1428523_at	Adgrl3	0.511095817087314	7.48023706555101	3.33414982550933	0.0022786600754536	0.0511104235170965	-1.69407538623515
1416714_at	Irf8	-0.652679052506814	8.68192666978341	-3.33410069917722	0.0022789530540981	0.0511104235170965	-1.69419480420746
1417552_at	Fap	-0.337537217651349	12.0830072012969	-3.33230594930952	0.0022896814138867	0.0513200015728568	-1.69855700954613
1449983_a_at	Nqo2	-0.578605502737409	9.03034889068531	-3.33215704766536	0.0022905736716738	0.0513200015728568	-1.69891887371213
1442628_at	Zfp800	-0.699469946752196	6.44159643456313	-3.33113410877025	0.0022967124330791	0.0514078783342899	-1.70140464938318
1422323_a_at	Lbx1	0.335933536899301	5.12822965725259	3.33095734742381	0.002297774797493	0.0514078783342899	-1.70183415107515
1447585_s_at	Mrps6	-0.241991194084172	12.9981045601891	-3.33093344280439	0.0022979185043993	0.0514078783342899	-1.70189223468666
1420346_at	Asb12	0.446947976301191	6.11544352704314	3.33074440475628	0.0022990552449006	0.0514078783342899	-1.70235155414836
1443670_at	Odf3b	0.465924816416712	9.21026162855959	3.33002999534509	0.0023033560793891	0.0514555806442613	-1.70408730212575
1449568_at	Klb	0.431975119480987	4.20380972005829	3.33001102748601	0.0023034703736228	0.0514555806442613	-1.70413338468655
1420351_at	Tnfrsf4	0.637701547622037	7.28155878392631	3.32943742500225	0.0023069292947021	0.051498320703973	-1.7055269013593
1419351_a_at	l7Rn6	-0.299636860977882	10.3382743499136	-3.32931513463932	0.0023076673719591	0.051498320703973	-1.70582398124073
1455963_at	Tmem229a	-0.588357552452822	6.20026074423094	-3.32834577582505	0.0023135259242821	0.0515874622260286	-1.70817867247239
1441811_x_at	Tmem176a	-0.307593144166277	11.6674235455318	-3.32827578344601	0.002313949492988	0.0515874622260286	-1.70834868074586
1417113_at	Gmcl1	-0.555477645258375	10.4051477170995	-3.32730376284258	0.0023198395236735	0.0516769159065199	-1.71070950999192
1419074_at	Chac2	-0.393006415743224	10.5767618095519	-3.32723552849702	0.0023202535356356	0.0516769159065199	-1.71087522505329
1424765_at	Eps15l1	-0.282304058904123	10.4994769118594	-3.32658167374762	0.0023242244027221	0.0517398049295026	-1.7124631109545
1418638_at	H2-DMb1	-0.39249030561287	8.92904407681304	-3.32585421152188	0.0023286499652739	0.0518106083133896	-1.71422958955347
1418638_at	H2-DMb2	-0.39249030561287	8.92904407681304	-3.32585421152188	0.0023286499652739	0.0518106083133896	-1.71422958955347
1418638_at	LOC102642102	-0.39249030561287	8.92904407681304	-3.32585421152188	0.0023286499652739	0.0518106083133896	-1.71422958955347
1420111_at	Zfp334	0.337269885480637	7.26887717598634	3.32568138987674	0.0023297025267633	0.0518106083133896	-1.71464922284559
1424975_at	Siglecf	-0.410631966462221	8.33397509432946	-3.3254546938215	0.0023310839009818	0.0518157787176853	-1.7151996554663
1440165_at	Ptprc	-0.586004620426632	7.5394409341147	-3.32506005758542	0.0023334904983607	0.0518437216584086	-1.71615781784871
1455226_at	Sptb	0.48228007070001	8.79985126657852	3.32438566009833	0.0023376086831725	0.0519096451106661	-1.71779511324597
1434283_at	Arid5b	0.381217008227962	10.701053388893	3.32381965721189	0.0023410703507448	0.0519595396259264	-1.71916913525516
1451393_at	Pex26	-0.370766672526653	7.98497787928131	-3.32364171069111	0.0023421596873574	0.0519595396259264	-1.71960109463759
1437748_at	Fut11	-0.33019515437609	8.52417767869501	-3.3222174097848	0.0023508964134219	0.0521277183587727	-1.7230581675744
1449122_at	Ubxn2b	-0.597415824973484	7.62898054692201	-3.32093853045269	0.0023587677969359	0.0522496259009793	-1.72616170968965
1433762_at	C630043F03Rik	-0.411134308824319	7.10844991310301	-3.32083072800358	0.0023594324672462	0.0522496259009793	-1.7264232967687
1423399_a_at	Yaf2	-0.293453517951359	9.47353092324691	-3.32075981280635	0.0023598698024499	0.0522496259009793	-1.72659537334851
1453036_at	Mettl4	-0.518089475832374	7.93703013895793	-3.31999864998725	0.0023645688143121	0.0523279774751183	-1.72844224089612
[truncated: 38,025 more rows]
